# Supplementary material for: Humans are not fooled by size illusions in attractiveness judgements
Source: Evol Hum Behav. 2014 Mar;35(2):133–9. doi: 10.1016/j.evolhumbehav.2013.11.007 (PMC3975338; doi:10.1016/j.evolhumbehav.2013.11.007)
Supplement: Supplementary file 1 — behavioural_data_README.txt [file mmc1.txt]

Col1: participant code
Col2: hit versus miss (outcome variable)
Col3: participant sex
Col4: experimental task
Col5: target bmi difference
Col6: target skin tone difference 
Col7: flanker bmi difference
Col8: left flanker height
Col9: left target height
Col10: right flanker height
Col11: right target height
