# Supplementary material for: Humans are not fooled by size illusions in attractiveness judgements
Source: Evol Hum Behav. 2014 Mar;35(2):133–9. doi: 10.1016/j.evolhumbehav.2013.11.007 (PMC3975338; doi:10.1016/j.evolhumbehav.2013.11.007)
Supplement: Supplementary file 2 — behavioural_data.txt [file mmc2.txt]

f1 1 f att 0.5164 0.12581 7.5223 306 304 308 301
f1 1 f att 0.1722 1.28706 7.0644 306 304 296 303
f1 1 f att -0.6483 -0.8311 7.5581 306 300 301 309
f1 0 f att 0.6551 -0.59413 7.5223 306 309 308 299
f1 0 f att -0.5232 1.29942 8.0185 310 299 288 304
f1 0 f att 0.3442 -1.16125 7.6005 310 303 296 301
f1 1 f att 0.5232 -1.29942 8.0584 310 304 308 299
f1 0 f att -0.4946 -1.13795 8.0942 310 300 301 286
f1 0 f att 0.1537 -0.30685 6.8388 310 309 303 286
f1 1 f att 0.351 -2.58648 7.2494 319 303 288 299
f1 0 f att -0.1722 -1.28706 7.2494 319 303 288 304
f1 1 f att -0.0218 1.01214 7.2893 319 286 308 304
f1 1 f att 0.4946 1.13795 7.2893 319 286 308 301
f1 1 f att -0.5014 0.28728 7.6843 303 299 308 286
f1 1 f att -0.351 2.58648 7.7201 303 299 301 303
f1 0 f att 0.0068 -1.42523 6.4647 303 300 303 299
f1 1 f att -0.1537 0.30685 7.6444 303 286 288 309
f1 1 f att -0.6551 0.59413 7.4586 316 299 306 309
f1 1 f att -0.0068 1.42523 6.0388 316 299 303 301
f1 0 f att -0.1504 -2.2992 6.0388 316 303 303 286
f1 1 f att -0.1319 -0.70529 6.8005 316 304 296 309
f1 0 f att 0.1504 2.2992 6.8005 316 286 296 303
f1 0 f att 0.3041 1.99235 7.2584 316 309 308 303
f1 1 f att -0.3041 -1.99235 7.5755 319 303 296 309
f1 1 f att 0.0218 -1.01214 6.8138 319 304 303 286
f1 0 f att -0.3442 1.16125 8.2336 319 300 306 303
f1 0 f att -0.5164 -0.12581 6.8138 319 300 303 304
f1 1 f att 0.5014 -0.28728 8.0334 319 286 308 299
f1 0 f att 0.1319 0.70529 7.9935 319 309 288 304
f1 0 f att 0.6483 0.8311 8.0334 319 309 308 301
f1 0 f att -0.5014 0.28728 -7.4586 306 299 316 286
f1 0 f att -0.3041 -1.99235 -7.8845 306 303 303 309
f1 1 f att 0.1722 1.28706 -7.8845 306 304 303 309
f1 0 f att -0.3442 1.16125 -8.2586 306 300 310 303
f1 0 f att 0.6483 0.8311 -7.4895 306 309 319 301
f1 0 f att 0.3041 1.99235 -7.4586 306 309 316 303
f1 0 f att -0.6551 0.59413 -7.2494 288 299 319 309
f1 0 f att 0.3442 -1.16125 -7.2494 288 303 319 300
f1 1 f att -0.1319 -0.70529 -7.4824 288 304 306 309
f1 0 f att 0.1319 0.70529 -7.2494 288 309 319 304
f1 0 f att 0.351 -2.58648 -6.8388 303 303 310 299
f1 1 f att 0.0068 -1.42523 -6.0388 303 301 316 299
f1 0 f att -0.5164 -0.12581 -6.0388 303 301 316 304
f1 0 f att 0.6551 -0.59413 -6.4647 303 309 303 299
f1 0 f att -0.5232 1.29942 -7.2584 308 299 316 304
f1 1 f att 0.0218 -1.01214 -7.5223 308 304 306 286
f1 1 f att 0.5232 -1.29942 -7.6843 308 304 303 299
f1 0 f att -0.4946 -1.13795 -8.0334 308 301 319 286
f1 1 f att -0.1537 0.30685 -7.2584 308 286 316 309
f1 0 f att -0.0218 1.01214 -8.0334 308 286 319 304
f1 1 f att -0.0068 1.42523 -8.0942 301 299 310 300
f1 1 f att 0.5164 0.12581 -8.0692 301 304 319 300
f1 1 f att -0.6483 -0.8311 -7.2942 301 301 316 309
f1 0 f att 0.5014 -0.28728 -7.5581 301 286 306 299
f1 0 f att 0.1537 -0.30685 -7.2942 301 309 316 286
f1 1 f att -0.351 2.58648 -6.8314 296 299 319 303
f1 0 f att -0.1504 -2.2992 -7.6005 296 303 310 286
f1 0 f att -0.1722 -1.28706 -7.5755 296 303 319 304
f1 1 f att 0.1504 2.2992 -7.2264 296 286 303 303
f1 1 f att 0.4946 1.13795 -6.8005 296 286 316 301
f10 1 f att 0.5164 0.12581 7.5223 306 304 308 301
f10 1 f att 0.1722 1.28706 7.0644 306 304 296 303
f10 0 f att -0.6483 -0.8311 7.5581 306 300 301 309
f10 1 f att 0.6551 -0.59413 7.5223 306 309 308 299
f10 0 f att -0.5232 1.29942 8.0185 310 299 288 304
f10 0 f att 0.3442 -1.16125 7.6005 310 303 296 301
f10 1 f att 0.5232 -1.29942 8.0584 310 304 308 299
f10 0 f att -0.4946 -1.13795 8.0942 310 300 301 286
f10 1 f att 0.1537 -0.30685 6.8388 310 309 303 286
f10 1 f att 0.351 -2.58648 7.2494 319 303 288 299
f10 0 f att -0.1722 -1.28706 7.2494 319 303 288 304
f10 0 f att -0.0218 1.01214 7.2893 319 286 308 304
f10 1 f att 0.4946 1.13795 7.2893 319 286 308 301
f10 0 f att -0.5014 0.28728 7.6843 303 299 308 286
f10 1 f att -0.351 2.58648 7.7201 303 299 301 303
f10 1 f att 0.0068 -1.42523 6.4647 303 300 303 299
f10 1 f att -0.1537 0.30685 7.6444 303 286 288 309
f10 0 f att -0.6551 0.59413 7.4586 316 299 306 309
f10 1 f att -0.0068 1.42523 6.0388 316 299 303 301
f10 0 f att -0.1504 -2.2992 6.0388 316 303 303 286
f10 1 f att -0.1319 -0.70529 6.8005 316 304 296 309
f10 1 f att 0.1504 2.2992 6.8005 316 286 296 303
f10 1 f att 0.3041 1.99235 7.2584 316 309 308 303
f10 1 f att -0.3041 -1.99235 7.5755 319 303 296 309
f10 1 f att 0.0218 -1.01214 6.8138 319 304 303 286
f10 1 f att -0.3442 1.16125 8.2336 319 300 306 303
f10 0 f att -0.5164 -0.12581 6.8138 319 300 303 304
f10 1 f att 0.5014 -0.28728 8.0334 319 286 308 299
f10 0 f att 0.1319 0.70529 7.9935 319 309 288 304
f10 1 f att 0.6483 0.8311 8.0334 319 309 308 301
f10 0 f att -0.5014 0.28728 -7.4586 306 299 316 286
f10 0 f att -0.3041 -1.99235 -7.8845 306 303 303 309
f10 1 f att 0.1722 1.28706 -7.8845 306 304 303 309
f10 1 f att -0.3442 1.16125 -8.2586 306 300 310 303
f10 1 f att 0.6483 0.8311 -7.4895 306 309 319 301
f10 0 f att 0.3041 1.99235 -7.4586 306 309 316 303
f10 0 f att -0.6551 0.59413 -7.2494 288 299 319 309
f10 0 f att 0.3442 -1.16125 -7.2494 288 303 319 300
f10 1 f att -0.1319 -0.70529 -7.4824 288 304 306 309
f10 0 f att 0.1319 0.70529 -7.2494 288 309 319 304
f10 0 f att 0.351 -2.58648 -6.8388 303 303 310 299
f10 0 f att 0.0068 -1.42523 -6.0388 303 301 316 299
f10 0 f att -0.5164 -0.12581 -6.0388 303 301 316 304
f10 1 f att 0.6551 -0.59413 -6.4647 303 309 303 299
f10 0 f att -0.5232 1.29942 -7.2584 308 299 316 304
f10 1 f att 0.0218 -1.01214 -7.5223 308 304 306 286
f10 1 f att 0.5232 -1.29942 -7.6843 308 304 303 299
f10 0 f att -0.4946 -1.13795 -8.0334 308 301 319 286
f10 1 f att -0.1537 0.30685 -7.2584 308 286 316 309
f10 1 f att -0.0218 1.01214 -8.0334 308 286 319 304
f10 1 f att -0.0068 1.42523 -8.0942 301 299 310 300
f10 1 f att 0.5164 0.12581 -8.0692 301 304 319 300
f10 0 f att -0.6483 -0.8311 -7.2942 301 301 316 309
f10 0 f att 0.5014 -0.28728 -7.5581 301 286 306 299
f10 1 f att 0.1537 -0.30685 -7.2942 301 309 316 286
f10 0 f att -0.351 2.58648 -6.8314 296 299 319 303
f10 0 f att -0.1504 -2.2992 -7.6005 296 303 310 286
f10 0 f att -0.1722 -1.28706 -7.5755 296 303 319 304
f10 0 f att 0.1504 2.2992 -7.2264 296 286 303 303
f10 1 f att 0.4946 1.13795 -6.8005 296 286 316 301
f11 1 f att 0.5164 0.12581 7.5223 306 304 308 301
f11 1 f att 0.1722 1.28706 7.0644 306 304 296 303
f11 1 f att -0.6483 -0.8311 7.5581 306 300 301 309
f11 0 f att 0.6551 -0.59413 7.5223 306 309 308 299
f11 0 f att -0.5232 1.29942 8.0185 310 299 288 304
f11 0 f att 0.3442 -1.16125 7.6005 310 303 296 301
f11 1 f att 0.5232 -1.29942 8.0584 310 304 308 299
f11 0 f att -0.4946 -1.13795 8.0942 310 300 301 286
f11 0 f att 0.1537 -0.30685 6.8388 310 309 303 286
f11 0 f att 0.351 -2.58648 7.2494 319 303 288 299
f11 0 f att -0.1722 -1.28706 7.2494 319 303 288 304
f11 0 f att -0.0218 1.01214 7.2893 319 286 308 304
f11 1 f att 0.4946 1.13795 7.2893 319 286 308 301
f11 0 f att -0.5014 0.28728 7.6843 303 299 308 286
f11 1 f att -0.351 2.58648 7.7201 303 299 301 303
f11 0 f att 0.0068 -1.42523 6.4647 303 300 303 299
f11 1 f att -0.1537 0.30685 7.6444 303 286 288 309
f11 1 f att -0.6551 0.59413 7.4586 316 299 306 309
f11 0 f att -0.0068 1.42523 6.0388 316 299 303 301
f11 0 f att -0.1504 -2.2992 6.0388 316 303 303 286
f11 1 f att -0.1319 -0.70529 6.8005 316 304 296 309
f11 1 f att 0.1504 2.2992 6.8005 316 286 296 303
f11 1 f att 0.3041 1.99235 7.2584 316 309 308 303
f11 0 f att -0.3041 -1.99235 7.5755 319 303 296 309
f11 0 f att 0.0218 -1.01214 6.8138 319 304 303 286
f11 1 f att -0.3442 1.16125 8.2336 319 300 306 303
f11 0 f att -0.5164 -0.12581 6.8138 319 300 303 304
f11 1 f att 0.5014 -0.28728 8.0334 319 286 308 299
f11 0 f att 0.1319 0.70529 7.9935 319 309 288 304
f11 0 f att 0.6483 0.8311 8.0334 319 309 308 301
f11 0 f att -0.5014 0.28728 -7.4586 306 299 316 286
f11 0 f att -0.3041 -1.99235 -7.8845 306 303 303 309
f11 1 f att 0.1722 1.28706 -7.8845 306 304 303 309
f11 1 f att -0.3442 1.16125 -8.2586 306 300 310 303
f11 0 f att 0.6483 0.8311 -7.4895 306 309 319 301
f11 0 f att 0.3041 1.99235 -7.4586 306 309 316 303
f11 1 f att -0.6551 0.59413 -7.2494 288 299 319 309
f11 0 f att 0.3442 -1.16125 -7.2494 288 303 319 300
f11 1 f att -0.1319 -0.70529 -7.4824 288 304 306 309
f11 0 f att 0.1319 0.70529 -7.2494 288 309 319 304
f11 0 f att 0.351 -2.58648 -6.8388 303 303 310 299
f11 1 f att 0.0068 -1.42523 -6.0388 303 301 316 299
f11 0 f att -0.5164 -0.12581 -6.0388 303 301 316 304
f11 0 f att 0.6551 -0.59413 -6.4647 303 309 303 299
f11 0 f att -0.5232 1.29942 -7.2584 308 299 316 304
f11 1 f att 0.0218 -1.01214 -7.5223 308 304 306 286
f11 1 f att 0.5232 -1.29942 -7.6843 308 304 303 299
f11 0 f att -0.4946 -1.13795 -8.0334 308 301 319 286
f11 1 f att -0.1537 0.30685 -7.2584 308 286 316 309
f11 0 f att -0.0218 1.01214 -8.0334 308 286 319 304
f11 0 f att -0.0068 1.42523 -8.0942 301 299 310 300
f11 1 f att 0.5164 0.12581 -8.0692 301 304 319 300
f11 0 f att -0.6483 -0.8311 -7.2942 301 301 316 309
f11 1 f att 0.5014 -0.28728 -7.5581 301 286 306 299
f11 0 f att 0.1537 -0.30685 -7.2942 301 309 316 286
f11 1 f att -0.351 2.58648 -6.8314 296 299 319 303
f11 0 f att -0.1504 -2.2992 -7.6005 296 303 310 286
f11 1 f att -0.1722 -1.28706 -7.5755 296 303 319 304
f11 1 f att 0.1504 2.2992 -7.2264 296 286 303 303
f11 1 f att 0.4946 1.13795 -6.8005 296 286 316 301
f12 1 f att 0.5164 0.12581 7.5223 306 304 308 301
f12 1 f att 0.1722 1.28706 7.0644 306 304 296 303
f12 1 f att -0.6483 -0.8311 7.5581 306 300 301 309
f12 1 f att 0.6551 -0.59413 7.5223 306 309 308 299
f12 0 f att -0.5232 1.29942 8.0185 310 299 288 304
f12 0 f att 0.3442 -1.16125 7.6005 310 303 296 301
f12 1 f att 0.5232 -1.29942 8.0584 310 304 308 299
f12 0 f att -0.4946 -1.13795 8.0942 310 300 301 286
f12 1 f att 0.1537 -0.30685 6.8388 310 309 303 286
f12 0 f att 0.351 -2.58648 7.2494 319 303 288 299
f12 0 f att -0.1722 -1.28706 7.2494 319 303 288 304
f12 0 f att -0.0218 1.01214 7.2893 319 286 308 304
f12 1 f att 0.4946 1.13795 7.2893 319 286 308 301
f12 0 f att -0.5014 0.28728 7.6843 303 299 308 286
f12 1 f att -0.351 2.58648 7.7201 303 299 301 303
f12 0 f att 0.0068 -1.42523 6.4647 303 300 303 299
f12 1 f att -0.1537 0.30685 7.6444 303 286 288 309
f12 1 f att -0.6551 0.59413 7.4586 316 299 306 309
f12 1 f att -0.0068 1.42523 6.0388 316 299 303 301
f12 0 f att -0.1504 -2.2992 6.0388 316 303 303 286
f12 1 f att -0.1319 -0.70529 6.8005 316 304 296 309
f12 1 f att 0.1504 2.2992 6.8005 316 286 296 303
f12 1 f att 0.3041 1.99235 7.2584 316 309 308 303
f12 1 f att -0.3041 -1.99235 7.5755 319 303 296 309
f12 1 f att 0.0218 -1.01214 6.8138 319 304 303 286
f12 1 f att -0.3442 1.16125 8.2336 319 300 306 303
f12 0 f att -0.5164 -0.12581 6.8138 319 300 303 304
f12 1 f att 0.5014 -0.28728 8.0334 319 286 308 299
f12 0 f att 0.1319 0.70529 7.9935 319 309 288 304
f12 1 f att 0.6483 0.8311 8.0334 319 309 308 301
f12 0 f att -0.5014 0.28728 -7.4586 306 299 316 286
f12 0 f att -0.3041 -1.99235 -7.8845 306 303 303 309
f12 1 f att 0.1722 1.28706 -7.8845 306 304 303 309
f12 1 f att -0.3442 1.16125 -8.2586 306 300 310 303
f12 1 f att 0.6483 0.8311 -7.4895 306 309 319 301
f12 0 f att 0.3041 1.99235 -7.4586 306 309 316 303
f12 0 f att -0.6551 0.59413 -7.2494 288 299 319 309
f12 1 f att 0.3442 -1.16125 -7.2494 288 303 319 300
f12 1 f att -0.1319 -0.70529 -7.4824 288 304 306 309
f12 0 f att 0.1319 0.70529 -7.2494 288 309 319 304
f12 0 f att 0.351 -2.58648 -6.8388 303 303 310 299
f12 0 f att 0.0068 -1.42523 -6.0388 303 301 316 299
f12 0 f att -0.5164 -0.12581 -6.0388 303 301 316 304
f12 0 f att 0.6551 -0.59413 -6.4647 303 309 303 299
f12 1 f att -0.5232 1.29942 -7.2584 308 299 316 304
f12 1 f att 0.0218 -1.01214 -7.5223 308 304 306 286
f12 1 f att 0.5232 -1.29942 -7.6843 308 304 303 299
f12 0 f att -0.4946 -1.13795 -8.0334 308 301 319 286
f12 1 f att -0.1537 0.30685 -7.2584 308 286 316 309
f12 0 f att -0.0218 1.01214 -8.0334 308 286 319 304
f12 1 f att -0.0068 1.42523 -8.0942 301 299 310 300
f12 1 f att 0.5164 0.12581 -8.0692 301 304 319 300
f12 0 f att -0.6483 -0.8311 -7.2942 301 301 316 309
f12 1 f att 0.5014 -0.28728 -7.5581 301 286 306 299
f12 0 f att 0.1537 -0.30685 -7.2942 301 309 316 286
f12 1 f att -0.351 2.58648 -6.8314 296 299 319 303
f12 0 f att -0.1504 -2.2992 -7.6005 296 303 310 286
f12 0 f att -0.1722 -1.28706 -7.5755 296 303 319 304
f12 1 f att 0.1504 2.2992 -7.2264 296 286 303 303
f12 1 f att 0.4946 1.13795 -6.8005 296 286 316 301
f13 1 f att 0.5164 0.12581 7.5223 306 304 308 301
f13 1 f att 0.1722 1.28706 7.0644 306 304 296 303
f13 1 f att -0.6483 -0.8311 7.5581 306 300 301 309
f13 1 f att 0.6551 -0.59413 7.5223 306 309 308 299
f13 0 f att -0.5232 1.29942 8.0185 310 299 288 304
f13 0 f att 0.3442 -1.16125 7.6005 310 303 296 301
f13 1 f att 0.5232 -1.29942 8.0584 310 304 308 299
f13 1 f att -0.4946 -1.13795 8.0942 310 300 301 286
f13 0 f att 0.1537 -0.30685 6.8388 310 309 303 286
f13 1 f att 0.351 -2.58648 7.2494 319 303 288 299
f13 0 f att -0.1722 -1.28706 7.2494 319 303 288 304
f13 1 f att -0.0218 1.01214 7.2893 319 286 308 304
f13 0 f att 0.4946 1.13795 7.2893 319 286 308 301
f13 0 f att -0.5014 0.28728 7.6843 303 299 308 286
f13 0 f att -0.351 2.58648 7.7201 303 299 301 303
f13 1 f att 0.0068 -1.42523 6.4647 303 300 303 299
f13 1 f att -0.1537 0.30685 7.6444 303 286 288 309
f13 0 f att -0.6551 0.59413 7.4586 316 299 306 309
f13 0 f att -0.0068 1.42523 6.0388 316 299 303 301
f13 0 f att -0.1504 -2.2992 6.0388 316 303 303 286
f13 1 f att -0.1319 -0.70529 6.8005 316 304 296 309
f13 1 f att 0.1504 2.2992 6.8005 316 286 296 303
f13 0 f att 0.3041 1.99235 7.2584 316 309 308 303
f13 0 f att -0.3041 -1.99235 7.5755 319 303 296 309
f13 0 f att 0.0218 -1.01214 6.8138 319 304 303 286
f13 1 f att -0.3442 1.16125 8.2336 319 300 306 303
f13 0 f att -0.5164 -0.12581 6.8138 319 300 303 304
f13 1 f att 0.5014 -0.28728 8.0334 319 286 308 299
f13 0 f att 0.1319 0.70529 7.9935 319 309 288 304
f13 0 f att 0.6483 0.8311 8.0334 319 309 308 301
f13 0 f att -0.5014 0.28728 -7.4586 306 299 316 286
f13 0 f att -0.3041 -1.99235 -7.8845 306 303 303 309
f13 1 f att 0.1722 1.28706 -7.8845 306 304 303 309
f13 1 f att -0.3442 1.16125 -8.2586 306 300 310 303
f13 0 f att 0.6483 0.8311 -7.4895 306 309 319 301
f13 1 f att 0.3041 1.99235 -7.4586 306 309 316 303
f13 0 f att -0.6551 0.59413 -7.2494 288 299 319 309
f13 0 f att 0.3442 -1.16125 -7.2494 288 303 319 300
f13 1 f att -0.1319 -0.70529 -7.4824 288 304 306 309
f13 0 f att 0.1319 0.70529 -7.2494 288 309 319 304
f13 0 f att 0.351 -2.58648 -6.8388 303 303 310 299
f13 1 f att 0.0068 -1.42523 -6.0388 303 301 316 299
f13 1 f att -0.5164 -0.12581 -6.0388 303 301 316 304
f13 1 f att 0.6551 -0.59413 -6.4647 303 309 303 299
f13 0 f att -0.5232 1.29942 -7.2584 308 299 316 304
f13 0 f att 0.0218 -1.01214 -7.5223 308 304 306 286
f13 1 f att 0.5232 -1.29942 -7.6843 308 304 303 299
f13 1 f att -0.4946 -1.13795 -8.0334 308 301 319 286
f13 1 f att -0.1537 0.30685 -7.2584 308 286 316 309
f13 1 f att -0.0218 1.01214 -8.0334 308 286 319 304
f13 0 f att -0.0068 1.42523 -8.0942 301 299 310 300
f13 1 f att 0.5164 0.12581 -8.0692 301 304 319 300
f13 1 f att -0.6483 -0.8311 -7.2942 301 301 316 309
f13 1 f att 0.5014 -0.28728 -7.5581 301 286 306 299
f13 0 f att 0.1537 -0.30685 -7.2942 301 309 316 286
f13 0 f att -0.351 2.58648 -6.8314 296 299 319 303
f13 0 f att -0.1504 -2.2992 -7.6005 296 303 310 286
f13 0 f att -0.1722 -1.28706 -7.5755 296 303 319 304
f13 1 f att 0.1504 2.2992 -7.2264 296 286 303 303
f13 0 f att 0.4946 1.13795 -6.8005 296 286 316 301
f14 1 f att 0.5164 0.12581 7.5223 306 304 308 301
f14 1 f att 0.1722 1.28706 7.0644 306 304 296 303
f14 0 f att -0.6483 -0.8311 7.5581 306 300 301 309
f14 1 f att 0.6551 -0.59413 7.5223 306 309 308 299
f14 0 f att -0.5232 1.29942 8.0185 310 299 288 304
f14 0 f att 0.3442 -1.16125 7.6005 310 303 296 301
f14 1 f att 0.5232 -1.29942 8.0584 310 304 308 299
f14 0 f att -0.4946 -1.13795 8.0942 310 300 301 286
f14 0 f att 0.1537 -0.30685 6.8388 310 309 303 286
f14 0 f att 0.351 -2.58648 7.2494 319 303 288 299
f14 0 f att -0.1722 -1.28706 7.2494 319 303 288 304
f14 0 f att -0.0218 1.01214 7.2893 319 286 308 304
f14 1 f att 0.4946 1.13795 7.2893 319 286 308 301
f14 0 f att -0.5014 0.28728 7.6843 303 299 308 286
f14 0 f att -0.351 2.58648 7.7201 303 299 301 303
f14 1 f att 0.0068 -1.42523 6.4647 303 300 303 299
f14 1 f att -0.1537 0.30685 7.6444 303 286 288 309
f14 0 f att -0.6551 0.59413 7.4586 316 299 306 309
f14 1 f att -0.0068 1.42523 6.0388 316 299 303 301
f14 0 f att -0.1504 -2.2992 6.0388 316 303 303 286
f14 1 f att -0.1319 -0.70529 6.8005 316 304 296 309
f14 1 f att 0.1504 2.2992 6.8005 316 286 296 303
f14 1 f att 0.3041 1.99235 7.2584 316 309 308 303
f14 0 f att -0.3041 -1.99235 7.5755 319 303 296 309
f14 1 f att 0.0218 -1.01214 6.8138 319 304 303 286
f14 1 f att -0.3442 1.16125 8.2336 319 300 306 303
f14 0 f att -0.5164 -0.12581 6.8138 319 300 303 304
f14 1 f att 0.5014 -0.28728 8.0334 319 286 308 299
f14 0 f att 0.1319 0.70529 7.9935 319 309 288 304
f14 1 f att 0.6483 0.8311 8.0334 319 309 308 301
f14 0 f att -0.5014 0.28728 -7.4586 306 299 316 286
f14 0 f att -0.3041 -1.99235 -7.8845 306 303 303 309
f14 1 f att 0.1722 1.28706 -7.8845 306 304 303 309
f14 1 f att -0.3442 1.16125 -8.2586 306 300 310 303
f14 1 f att 0.6483 0.8311 -7.4895 306 309 319 301
f14 1 f att 0.3041 1.99235 -7.4586 306 309 316 303
f14 0 f att -0.6551 0.59413 -7.2494 288 299 319 309
f14 0 f att 0.3442 -1.16125 -7.2494 288 303 319 300
f14 1 f att -0.1319 -0.70529 -7.4824 288 304 306 309
f14 0 f att 0.1319 0.70529 -7.2494 288 309 319 304
f14 0 f att 0.351 -2.58648 -6.8388 303 303 310 299
f14 0 f att 0.0068 -1.42523 -6.0388 303 301 316 299
f14 0 f att -0.5164 -0.12581 -6.0388 303 301 316 304
f14 1 f att 0.6551 -0.59413 -6.4647 303 309 303 299
f14 0 f att -0.5232 1.29942 -7.2584 308 299 316 304
f14 0 f att 0.0218 -1.01214 -7.5223 308 304 306 286
f14 1 f att 0.5232 -1.29942 -7.6843 308 304 303 299
f14 0 f att -0.4946 -1.13795 -8.0334 308 301 319 286
f14 0 f att -0.1537 0.30685 -7.2584 308 286 316 309
f14 1 f att -0.0218 1.01214 -8.0334 308 286 319 304
f14 0 f att -0.0068 1.42523 -8.0942 301 299 310 300
f14 1 f att 0.5164 0.12581 -8.0692 301 304 319 300
f14 0 f att -0.6483 -0.8311 -7.2942 301 301 316 309
f14 1 f att 0.5014 -0.28728 -7.5581 301 286 306 299
f14 0 f att 0.1537 -0.30685 -7.2942 301 309 316 286
f14 1 f att -0.351 2.58648 -6.8314 296 299 319 303
f14 0 f att -0.1504 -2.2992 -7.6005 296 303 310 286
f14 0 f att -0.1722 -1.28706 -7.5755 296 303 319 304
f14 1 f att 0.1504 2.2992 -7.2264 296 286 303 303
f14 1 f att 0.4946 1.13795 -6.8005 296 286 316 301
f15 1 f att 0.5164 0.12581 7.5223 306 304 308 301
f15 1 f att 0.1722 1.28706 7.0644 306 304 296 303
f15 0 f att -0.6483 -0.8311 7.5581 306 300 301 309
f15 0 f att 0.6551 -0.59413 7.5223 306 309 308 299
f15 0 f att -0.5232 1.29942 8.0185 310 299 288 304
f15 0 f att 0.3442 -1.16125 7.6005 310 303 296 301
f15 1 f att 0.5232 -1.29942 8.0584 310 304 308 299
f15 0 f att -0.4946 -1.13795 8.0942 310 300 301 286
f15 0 f att 0.1537 -0.30685 6.8388 310 309 303 286
f15 0 f att 0.351 -2.58648 7.2494 319 303 288 299
f15 0 f att -0.1722 -1.28706 7.2494 319 303 288 304
f15 1 f att -0.0218 1.01214 7.2893 319 286 308 304
f15 1 f att 0.4946 1.13795 7.2893 319 286 308 301
f15 0 f att -0.5014 0.28728 7.6843 303 299 308 286
f15 0 f att -0.351 2.58648 7.7201 303 299 301 303
f15 0 f att 0.0068 -1.42523 6.4647 303 300 303 299
f15 1 f att -0.1537 0.30685 7.6444 303 286 288 309
f15 0 f att -0.6551 0.59413 7.4586 316 299 306 309
f15 1 f att -0.0068 1.42523 6.0388 316 299 303 301
f15 0 f att -0.1504 -2.2992 6.0388 316 303 303 286
f15 1 f att -0.1319 -0.70529 6.8005 316 304 296 309
f15 1 f att 0.1504 2.2992 6.8005 316 286 296 303
f15 1 f att 0.3041 1.99235 7.2584 316 309 308 303
f15 1 f att -0.3041 -1.99235 7.5755 319 303 296 309
f15 1 f att 0.0218 -1.01214 6.8138 319 304 303 286
f15 1 f att -0.3442 1.16125 8.2336 319 300 306 303
f15 1 f att -0.5164 -0.12581 6.8138 319 300 303 304
f15 0 f att 0.5014 -0.28728 8.0334 319 286 308 299
f15 0 f att 0.1319 0.70529 7.9935 319 309 288 304
f15 1 f att 0.6483 0.8311 8.0334 319 309 308 301
f15 0 f att -0.5014 0.28728 -7.4586 306 299 316 286
f15 0 f att -0.3041 -1.99235 -7.8845 306 303 303 309
f15 1 f att 0.1722 1.28706 -7.8845 306 304 303 309
f15 1 f att -0.3442 1.16125 -8.2586 306 300 310 303
f15 1 f att 0.6483 0.8311 -7.4895 306 309 319 301
f15 1 f att 0.3041 1.99235 -7.4586 306 309 316 303
f15 0 f att -0.6551 0.59413 -7.2494 288 299 319 309
f15 1 f att 0.3442 -1.16125 -7.2494 288 303 319 300
f15 1 f att -0.1319 -0.70529 -7.4824 288 304 306 309
f15 0 f att 0.1319 0.70529 -7.2494 288 309 319 304
f15 0 f att 0.351 -2.58648 -6.8388 303 303 310 299
f15 1 f att 0.0068 -1.42523 -6.0388 303 301 316 299
f15 0 f att -0.5164 -0.12581 -6.0388 303 301 316 304
f15 0 f att 0.6551 -0.59413 -6.4647 303 309 303 299
f15 0 f att -0.5232 1.29942 -7.2584 308 299 316 304
f15 1 f att 0.0218 -1.01214 -7.5223 308 304 306 286
f15 1 f att 0.5232 -1.29942 -7.6843 308 304 303 299
f15 0 f att -0.4946 -1.13795 -8.0334 308 301 319 286
f15 1 f att -0.1537 0.30685 -7.2584 308 286 316 309
f15 1 f att -0.0218 1.01214 -8.0334 308 286 319 304
f15 1 f att -0.0068 1.42523 -8.0942 301 299 310 300
f15 1 f att 0.5164 0.12581 -8.0692 301 304 319 300
f15 0 f att -0.6483 -0.8311 -7.2942 301 301 316 309
f15 0 f att 0.5014 -0.28728 -7.5581 301 286 306 299
f15 0 f att 0.1537 -0.30685 -7.2942 301 309 316 286
f15 1 f att -0.351 2.58648 -6.8314 296 299 319 303
f15 0 f att -0.1504 -2.2992 -7.6005 296 303 310 286
f15 0 f att -0.1722 -1.28706 -7.5755 296 303 319 304
f15 1 f att 0.1504 2.2992 -7.2264 296 286 303 303
f15 1 f att 0.4946 1.13795 -6.8005 296 286 316 301
f16 1 f att 0.5164 0.12581 7.5223 306 304 308 301
f16 1 f att 0.1722 1.28706 7.0644 306 304 296 303
f16 1 f att -0.6483 -0.8311 7.5581 306 300 301 309
f16 1 f att 0.6551 -0.59413 7.5223 306 309 308 299
f16 0 f att -0.5232 1.29942 8.0185 310 299 288 304
f16 0 f att 0.3442 -1.16125 7.6005 310 303 296 301
f16 1 f att 0.5232 -1.29942 8.0584 310 304 308 299
f16 0 f att -0.4946 -1.13795 8.0942 310 300 301 286
f16 0 f att 0.1537 -0.30685 6.8388 310 309 303 286
f16 0 f att 0.351 -2.58648 7.2494 319 303 288 299
f16 0 f att -0.1722 -1.28706 7.2494 319 303 288 304
f16 0 f att -0.0218 1.01214 7.2893 319 286 308 304
f16 0 f att 0.4946 1.13795 7.2893 319 286 308 301
f16 1 f att -0.5014 0.28728 7.6843 303 299 308 286
f16 1 f att -0.351 2.58648 7.7201 303 299 301 303
f16 0 f att 0.0068 -1.42523 6.4647 303 300 303 299
f16 1 f att -0.1537 0.30685 7.6444 303 286 288 309
f16 0 f att -0.6551 0.59413 7.4586 316 299 306 309
f16 1 f att -0.0068 1.42523 6.0388 316 299 303 301
f16 0 f att -0.1504 -2.2992 6.0388 316 303 303 286
f16 1 f att -0.1319 -0.70529 6.8005 316 304 296 309
f16 1 f att 0.1504 2.2992 6.8005 316 286 296 303
f16 1 f att 0.3041 1.99235 7.2584 316 309 308 303
f16 0 f att -0.3041 -1.99235 7.5755 319 303 296 309
f16 1 f att 0.0218 -1.01214 6.8138 319 304 303 286
f16 1 f att -0.3442 1.16125 8.2336 319 300 306 303
f16 0 f att -0.5164 -0.12581 6.8138 319 300 303 304
f16 0 f att 0.5014 -0.28728 8.0334 319 286 308 299
f16 0 f att 0.1319 0.70529 7.9935 319 309 288 304
f16 0 f att 0.6483 0.8311 8.0334 319 309 308 301
f16 1 f att -0.5014 0.28728 -7.4586 306 299 316 286
f16 0 f att -0.3041 -1.99235 -7.8845 306 303 303 309
f16 1 f att 0.1722 1.28706 -7.8845 306 304 303 309
f16 1 f att -0.3442 1.16125 -8.2586 306 300 310 303
f16 1 f att 0.6483 0.8311 -7.4895 306 309 319 301
f16 1 f att 0.3041 1.99235 -7.4586 306 309 316 303
f16 1 f att -0.6551 0.59413 -7.2494 288 299 319 309
f16 0 f att 0.3442 -1.16125 -7.2494 288 303 319 300
f16 1 f att -0.1319 -0.70529 -7.4824 288 304 306 309
f16 0 f att 0.1319 0.70529 -7.2494 288 309 319 304
f16 0 f att 0.351 -2.58648 -6.8388 303 303 310 299
f16 0 f att 0.0068 -1.42523 -6.0388 303 301 316 299
f16 0 f att -0.5164 -0.12581 -6.0388 303 301 316 304
f16 1 f att 0.6551 -0.59413 -6.4647 303 309 303 299
f16 0 f att -0.5232 1.29942 -7.2584 308 299 316 304
f16 1 f att 0.0218 -1.01214 -7.5223 308 304 306 286
f16 1 f att 0.5232 -1.29942 -7.6843 308 304 303 299
f16 1 f att -0.4946 -1.13795 -8.0334 308 301 319 286
f16 1 f att -0.1537 0.30685 -7.2584 308 286 316 309
f16 0 f att -0.0218 1.01214 -8.0334 308 286 319 304
f16 1 f att -0.0068 1.42523 -8.0942 301 299 310 300
f16 1 f att 0.5164 0.12581 -8.0692 301 304 319 300
f16 1 f att -0.6483 -0.8311 -7.2942 301 301 316 309
f16 0 f att 0.5014 -0.28728 -7.5581 301 286 306 299
f16 1 f att 0.1537 -0.30685 -7.2942 301 309 316 286
f16 1 f att -0.351 2.58648 -6.8314 296 299 319 303
f16 0 f att -0.1504 -2.2992 -7.6005 296 303 310 286
f16 0 f att -0.1722 -1.28706 -7.5755 296 303 319 304
f16 1 f att 0.1504 2.2992 -7.2264 296 286 303 303
f16 1 f att 0.4946 1.13795 -6.8005 296 286 316 301
f17 1 f att 0.5164 0.12581 7.5223 306 304 308 301
f17 1 f att 0.1722 1.28706 7.0644 306 304 296 303
f17 0 f att -0.6483 -0.8311 7.5581 306 300 301 309
f17 1 f att 0.6551 -0.59413 7.5223 306 309 308 299
f17 0 f att -0.5232 1.29942 8.0185 310 299 288 304
f17 0 f att 0.3442 -1.16125 7.6005 310 303 296 301
f17 1 f att 0.5232 -1.29942 8.0584 310 304 308 299
f17 0 f att -0.4946 -1.13795 8.0942 310 300 301 286
f17 1 f att 0.1537 -0.30685 6.8388 310 309 303 286
f17 0 f att 0.351 -2.58648 7.2494 319 303 288 299
f17 0 f att -0.1722 -1.28706 7.2494 319 303 288 304
f17 0 f att -0.0218 1.01214 7.2893 319 286 308 304
f17 1 f att 0.4946 1.13795 7.2893 319 286 308 301
f17 1 f att -0.5014 0.28728 7.6843 303 299 308 286
f17 1 f att -0.351 2.58648 7.7201 303 299 301 303
f17 0 f att 0.0068 -1.42523 6.4647 303 300 303 299
f17 0 f att -0.1537 0.30685 7.6444 303 286 288 309
f17 1 f att -0.6551 0.59413 7.4586 316 299 306 309
f17 1 f att -0.0068 1.42523 6.0388 316 299 303 301
f17 0 f att -0.1504 -2.2992 6.0388 316 303 303 286
f17 1 f att -0.1319 -0.70529 6.8005 316 304 296 309
f17 1 f att 0.1504 2.2992 6.8005 316 286 296 303
f17 1 f att 0.3041 1.99235 7.2584 316 309 308 303
f17 0 f att -0.3041 -1.99235 7.5755 319 303 296 309
f17 0 f att 0.0218 -1.01214 6.8138 319 304 303 286
f17 1 f att -0.3442 1.16125 8.2336 319 300 306 303
f17 0 f att -0.5164 -0.12581 6.8138 319 300 303 304
f17 1 f att 0.5014 -0.28728 8.0334 319 286 308 299
f17 1 f att 0.1319 0.70529 7.9935 319 309 288 304
f17 1 f att 0.6483 0.8311 8.0334 319 309 308 301
f17 0 f att -0.5014 0.28728 -7.4586 306 299 316 286
f17 0 f att -0.3041 -1.99235 -7.8845 306 303 303 309
f17 1 f att 0.1722 1.28706 -7.8845 306 304 303 309
f17 1 f att -0.3442 1.16125 -8.2586 306 300 310 303
f17 0 f att 0.6483 0.8311 -7.4895 306 309 319 301
f17 1 f att 0.3041 1.99235 -7.4586 306 309 316 303
f17 1 f att -0.6551 0.59413 -7.2494 288 299 319 309
f17 0 f att 0.3442 -1.16125 -7.2494 288 303 319 300
f17 1 f att -0.1319 -0.70529 -7.4824 288 304 306 309
f17 1 f att 0.1319 0.70529 -7.2494 288 309 319 304
f17 0 f att 0.351 -2.58648 -6.8388 303 303 310 299
f17 0 f att 0.0068 -1.42523 -6.0388 303 301 316 299
f17 0 f att -0.5164 -0.12581 -6.0388 303 301 316 304
f17 0 f att 0.6551 -0.59413 -6.4647 303 309 303 299
f17 0 f att -0.5232 1.29942 -7.2584 308 299 316 304
f17 0 f att 0.0218 -1.01214 -7.5223 308 304 306 286
f17 1 f att 0.5232 -1.29942 -7.6843 308 304 303 299
f17 0 f att -0.4946 -1.13795 -8.0334 308 301 319 286
f17 0 f att -0.1537 0.30685 -7.2584 308 286 316 309
f17 0 f att -0.0218 1.01214 -8.0334 308 286 319 304
f17 0 f att -0.0068 1.42523 -8.0942 301 299 310 300
f17 1 f att 0.5164 0.12581 -8.0692 301 304 319 300
f17 0 f att -0.6483 -0.8311 -7.2942 301 301 316 309
f17 0 f att 0.5014 -0.28728 -7.5581 301 286 306 299
f17 0 f att 0.1537 -0.30685 -7.2942 301 309 316 286
f17 1 f att -0.351 2.58648 -6.8314 296 299 319 303
f17 0 f att -0.1504 -2.2992 -7.6005 296 303 310 286
f17 0 f att -0.1722 -1.28706 -7.5755 296 303 319 304
f17 1 f att 0.1504 2.2992 -7.2264 296 286 303 303
f17 1 f att 0.4946 1.13795 -6.8005 296 286 316 301
f18 1 f att 0.5164 0.12581 7.5223 306 304 308 301
f18 1 f att 0.1722 1.28706 7.0644 306 304 296 303
f18 0 f att -0.6483 -0.8311 7.5581 306 300 301 309
f18 1 f att 0.6551 -0.59413 7.5223 306 309 308 299
f18 1 f att -0.5232 1.29942 8.0185 310 299 288 304
f18 1 f att 0.3442 -1.16125 7.6005 310 303 296 301
f18 1 f att 0.5232 -1.29942 8.0584 310 304 308 299
f18 0 f att -0.4946 -1.13795 8.0942 310 300 301 286
f18 0 f att 0.1537 -0.30685 6.8388 310 309 303 286
f18 0 f att 0.351 -2.58648 7.2494 319 303 288 299
f18 0 f att -0.1722 -1.28706 7.2494 319 303 288 304
f18 0 f att -0.0218 1.01214 7.2893 319 286 308 304
f18 1 f att 0.4946 1.13795 7.2893 319 286 308 301
f18 0 f att -0.5014 0.28728 7.6843 303 299 308 286
f18 1 f att -0.351 2.58648 7.7201 303 299 301 303
f18 0 f att 0.0068 -1.42523 6.4647 303 300 303 299
f18 1 f att -0.1537 0.30685 7.6444 303 286 288 309
f18 0 f att -0.6551 0.59413 7.4586 316 299 306 309
f18 1 f att -0.0068 1.42523 6.0388 316 299 303 301
f18 0 f att -0.1504 -2.2992 6.0388 316 303 303 286
f18 0 f att -0.1319 -0.70529 6.8005 316 304 296 309
f18 1 f att 0.1504 2.2992 6.8005 316 286 296 303
f18 1 f att 0.3041 1.99235 7.2584 316 309 308 303
f18 0 f att -0.3041 -1.99235 7.5755 319 303 296 309
f18 1 f att 0.0218 -1.01214 6.8138 319 304 303 286
f18 1 f att -0.3442 1.16125 8.2336 319 300 306 303
f18 0 f att -0.5164 -0.12581 6.8138 319 300 303 304
f18 1 f att 0.5014 -0.28728 8.0334 319 286 308 299
f18 0 f att 0.1319 0.70529 7.9935 319 309 288 304
f18 1 f att 0.6483 0.8311 8.0334 319 309 308 301
f18 0 f att -0.5014 0.28728 -7.4586 306 299 316 286
f18 1 f att -0.3041 -1.99235 -7.8845 306 303 303 309
f18 1 f att 0.1722 1.28706 -7.8845 306 304 303 309
f18 0 f att -0.3442 1.16125 -8.2586 306 300 310 303
f18 1 f att 0.6483 0.8311 -7.4895 306 309 319 301
f18 1 f att 0.3041 1.99235 -7.4586 306 309 316 303
f18 0 f att -0.6551 0.59413 -7.2494 288 299 319 309
f18 1 f att 0.3442 -1.16125 -7.2494 288 303 319 300
f18 1 f att -0.1319 -0.70529 -7.4824 288 304 306 309
f18 0 f att 0.1319 0.70529 -7.2494 288 309 319 304
f18 0 f att 0.351 -2.58648 -6.8388 303 303 310 299
f18 0 f att 0.0068 -1.42523 -6.0388 303 301 316 299
f18 0 f att -0.5164 -0.12581 -6.0388 303 301 316 304
f18 0 f att 0.6551 -0.59413 -6.4647 303 309 303 299
f18 0 f att -0.5232 1.29942 -7.2584 308 299 316 304
f18 1 f att 0.0218 -1.01214 -7.5223 308 304 306 286
f18 0 f att 0.5232 -1.29942 -7.6843 308 304 303 299
f18 0 f att -0.4946 -1.13795 -8.0334 308 301 319 286
f18 1 f att -0.1537 0.30685 -7.2584 308 286 316 309
f18 0 f att -0.0218 1.01214 -8.0334 308 286 319 304
f18 1 f att -0.0068 1.42523 -8.0942 301 299 310 300
f18 1 f att 0.5164 0.12581 -8.0692 301 304 319 300
f18 0 f att -0.6483 -0.8311 -7.2942 301 301 316 309
f18 1 f att 0.5014 -0.28728 -7.5581 301 286 306 299
f18 0 f att 0.1537 -0.30685 -7.2942 301 309 316 286
f18 1 f att -0.351 2.58648 -6.8314 296 299 319 303
f18 0 f att -0.1504 -2.2992 -7.6005 296 303 310 286
f18 0 f att -0.1722 -1.28706 -7.5755 296 303 319 304
f18 1 f att 0.1504 2.2992 -7.2264 296 286 303 303
f18 1 f att 0.4946 1.13795 -6.8005 296 286 316 301
f19 1 f att 0.5164 0.12581 7.5223 306 304 308 301
f19 1 f att 0.1722 1.28706 7.0644 306 304 296 303
f19 0 f att -0.6483 -0.8311 7.5581 306 300 301 309
f19 0 f att 0.6551 -0.59413 7.5223 306 309 308 299
f19 0 f att -0.5232 1.29942 8.0185 310 299 288 304
f19 1 f att 0.3442 -1.16125 7.6005 310 303 296 301
f19 1 f att 0.5232 -1.29942 8.0584 310 304 308 299
f19 0 f att -0.4946 -1.13795 8.0942 310 300 301 286
f19 0 f att 0.1537 -0.30685 6.8388 310 309 303 286
f19 0 f att 0.351 -2.58648 7.2494 319 303 288 299
f19 0 f att -0.1722 -1.28706 7.2494 319 303 288 304
f19 1 f att -0.0218 1.01214 7.2893 319 286 308 304
f19 1 f att 0.4946 1.13795 7.2893 319 286 308 301
f19 0 f att -0.5014 0.28728 7.6843 303 299 308 286
f19 1 f att -0.351 2.58648 7.7201 303 299 301 303
f19 0 f att 0.0068 -1.42523 6.4647 303 300 303 299
f19 1 f att -0.1537 0.30685 7.6444 303 286 288 309
f19 1 f att -0.6551 0.59413 7.4586 316 299 306 309
f19 1 f att -0.0068 1.42523 6.0388 316 299 303 301
f19 1 f att -0.1504 -2.2992 6.0388 316 303 303 286
f19 1 f att -0.1319 -0.70529 6.8005 316 304 296 309
f19 1 f att 0.1504 2.2992 6.8005 316 286 296 303
f19 1 f att 0.3041 1.99235 7.2584 316 309 308 303
f19 0 f att -0.3041 -1.99235 7.5755 319 303 296 309
f19 1 f att 0.0218 -1.01214 6.8138 319 304 303 286
f19 0 f att -0.3442 1.16125 8.2336 319 300 306 303
f19 0 f att -0.5164 -0.12581 6.8138 319 300 303 304
f19 0 f att 0.5014 -0.28728 8.0334 319 286 308 299
f19 0 f att 0.1319 0.70529 7.9935 319 309 288 304
f19 1 f att 0.6483 0.8311 8.0334 319 309 308 301
f19 0 f att -0.5014 0.28728 -7.4586 306 299 316 286
f19 0 f att -0.3041 -1.99235 -7.8845 306 303 303 309
f19 1 f att 0.1722 1.28706 -7.8845 306 304 303 309
f19 1 f att -0.3442 1.16125 -8.2586 306 300 310 303
f19 1 f att 0.6483 0.8311 -7.4895 306 309 319 301
f19 1 f att 0.3041 1.99235 -7.4586 306 309 316 303
f19 1 f att -0.6551 0.59413 -7.2494 288 299 319 309
f19 1 f att 0.3442 -1.16125 -7.2494 288 303 319 300
f19 0 f att -0.1319 -0.70529 -7.4824 288 304 306 309
f19 0 f att 0.1319 0.70529 -7.2494 288 309 319 304
f19 0 f att 0.351 -2.58648 -6.8388 303 303 310 299
f19 1 f att 0.0068 -1.42523 -6.0388 303 301 316 299
f19 0 f att -0.5164 -0.12581 -6.0388 303 301 316 304
f19 0 f att 0.6551 -0.59413 -6.4647 303 309 303 299
f19 0 f att -0.5232 1.29942 -7.2584 308 299 316 304
f19 1 f att 0.0218 -1.01214 -7.5223 308 304 306 286
f19 1 f att 0.5232 -1.29942 -7.6843 308 304 303 299
f19 0 f att -0.4946 -1.13795 -8.0334 308 301 319 286
f19 0 f att -0.1537 0.30685 -7.2584 308 286 316 309
f19 0 f att -0.0218 1.01214 -8.0334 308 286 319 304
f19 0 f att -0.0068 1.42523 -8.0942 301 299 310 300
f19 1 f att 0.5164 0.12581 -8.0692 301 304 319 300
f19 0 f att -0.6483 -0.8311 -7.2942 301 301 316 309
f19 1 f att 0.5014 -0.28728 -7.5581 301 286 306 299
f19 0 f att 0.1537 -0.30685 -7.2942 301 309 316 286
f19 1 f att -0.351 2.58648 -6.8314 296 299 319 303
f19 0 f att -0.1504 -2.2992 -7.6005 296 303 310 286
f19 0 f att -0.1722 -1.28706 -7.5755 296 303 319 304
f19 1 f att 0.1504 2.2992 -7.2264 296 286 303 303
f19 1 f att 0.4946 1.13795 -6.8005 296 286 316 301
f2 1 f att 0.5164 0.12581 7.5223 306 304 308 301
f2 1 f att 0.1722 1.28706 7.0644 306 304 296 303
f2 1 f att -0.6483 -0.8311 7.5581 306 300 301 309
f2 0 f att 0.6551 -0.59413 7.5223 306 309 308 299
f2 0 f att -0.5232 1.29942 8.0185 310 299 288 304
f2 0 f att 0.3442 -1.16125 7.6005 310 303 296 301
f2 1 f att 0.5232 -1.29942 8.0584 310 304 308 299
f2 0 f att -0.4946 -1.13795 8.0942 310 300 301 286
f2 0 f att 0.1537 -0.30685 6.8388 310 309 303 286
f2 0 f att 0.351 -2.58648 7.2494 319 303 288 299
f2 0 f att -0.1722 -1.28706 7.2494 319 303 288 304
f2 0 f att -0.0218 1.01214 7.2893 319 286 308 304
f2 0 f att 0.4946 1.13795 7.2893 319 286 308 301
f2 1 f att -0.5014 0.28728 7.6843 303 299 308 286
f2 1 f att -0.351 2.58648 7.7201 303 299 301 303
f2 0 f att 0.0068 -1.42523 6.4647 303 300 303 299
f2 1 f att -0.1537 0.30685 7.6444 303 286 288 309
f2 1 f att -0.6551 0.59413 7.4586 316 299 306 309
f2 1 f att -0.0068 1.42523 6.0388 316 299 303 301
f2 0 f att -0.1504 -2.2992 6.0388 316 303 303 286
f2 1 f att -0.1319 -0.70529 6.8005 316 304 296 309
f2 1 f att 0.1504 2.2992 6.8005 316 286 296 303
f2 1 f att 0.3041 1.99235 7.2584 316 309 308 303
f2 0 f att -0.3041 -1.99235 7.5755 319 303 296 309
f2 1 f att 0.0218 -1.01214 6.8138 319 304 303 286
f2 1 f att -0.3442 1.16125 8.2336 319 300 306 303
f2 1 f att -0.5164 -0.12581 6.8138 319 300 303 304
f2 1 f att 0.5014 -0.28728 8.0334 319 286 308 299
f2 0 f att 0.1319 0.70529 7.9935 319 309 288 304
f2 0 f att 0.6483 0.8311 8.0334 319 309 308 301
f2 1 f att -0.5014 0.28728 -7.4586 306 299 316 286
f2 0 f att -0.3041 -1.99235 -7.8845 306 303 303 309
f2 1 f att 0.1722 1.28706 -7.8845 306 304 303 309
f2 1 f att -0.3442 1.16125 -8.2586 306 300 310 303
f2 1 f att 0.6483 0.8311 -7.4895 306 309 319 301
f2 0 f att 0.3041 1.99235 -7.4586 306 309 316 303
f2 1 f att -0.6551 0.59413 -7.2494 288 299 319 309
f2 0 f att 0.3442 -1.16125 -7.2494 288 303 319 300
f2 1 f att -0.1319 -0.70529 -7.4824 288 304 306 309
f2 0 f att 0.1319 0.70529 -7.2494 288 309 319 304
f2 0 f att 0.351 -2.58648 -6.8388 303 303 310 299
f2 0 f att 0.0068 -1.42523 -6.0388 303 301 316 299
f2 0 f att -0.5164 -0.12581 -6.0388 303 301 316 304
f2 0 f att 0.6551 -0.59413 -6.4647 303 309 303 299
f2 0 f att -0.5232 1.29942 -7.2584 308 299 316 304
f2 1 f att 0.0218 -1.01214 -7.5223 308 304 306 286
f2 1 f att 0.5232 -1.29942 -7.6843 308 304 303 299
f2 0 f att -0.4946 -1.13795 -8.0334 308 301 319 286
f2 1 f att -0.1537 0.30685 -7.2584 308 286 316 309
f2 0 f att -0.0218 1.01214 -8.0334 308 286 319 304
f2 1 f att -0.0068 1.42523 -8.0942 301 299 310 300
f2 1 f att 0.5164 0.12581 -8.0692 301 304 319 300
f2 1 f att -0.6483 -0.8311 -7.2942 301 301 316 309
f2 1 f att 0.5014 -0.28728 -7.5581 301 286 306 299
f2 0 f att 0.1537 -0.30685 -7.2942 301 309 316 286
f2 1 f att -0.351 2.58648 -6.8314 296 299 319 303
f2 0 f att -0.1504 -2.2992 -7.6005 296 303 310 286
f2 0 f att -0.1722 -1.28706 -7.5755 296 303 319 304
f2 1 f att 0.1504 2.2992 -7.2264 296 286 303 303
f2 1 f att 0.4946 1.13795 -6.8005 296 286 316 301
f20 1 f att 0.5164 0.12581 7.5223 306 304 308 301
f20 1 f att 0.1722 1.28706 7.0644 306 304 296 303
f20 1 f att -0.6483 -0.8311 7.5581 306 300 301 309
f20 0 f att 0.6551 -0.59413 7.5223 306 309 308 299
f20 0 f att -0.5232 1.29942 8.0185 310 299 288 304
f20 1 f att 0.3442 -1.16125 7.6005 310 303 296 301
f20 1 f att 0.5232 -1.29942 8.0584 310 304 308 299
f20 0 f att -0.4946 -1.13795 8.0942 310 300 301 286
f20 0 f att 0.1537 -0.30685 6.8388 310 309 303 286
f20 1 f att 0.351 -2.58648 7.2494 319 303 288 299
f20 0 f att -0.1722 -1.28706 7.2494 319 303 288 304
f20 0 f att -0.0218 1.01214 7.2893 319 286 308 304
f20 1 f att 0.4946 1.13795 7.2893 319 286 308 301
f20 0 f att -0.5014 0.28728 7.6843 303 299 308 286
f20 0 f att -0.351 2.58648 7.7201 303 299 301 303
f20 0 f att 0.0068 -1.42523 6.4647 303 300 303 299
f20 1 f att -0.1537 0.30685 7.6444 303 286 288 309
f20 1 f att -0.6551 0.59413 7.4586 316 299 306 309
f20 1 f att -0.0068 1.42523 6.0388 316 299 303 301
f20 0 f att -0.1504 -2.2992 6.0388 316 303 303 286
f20 1 f att -0.1319 -0.70529 6.8005 316 304 296 309
f20 1 f att 0.1504 2.2992 6.8005 316 286 296 303
f20 1 f att 0.3041 1.99235 7.2584 316 309 308 303
f20 1 f att -0.3041 -1.99235 7.5755 319 303 296 309
f20 1 f att 0.0218 -1.01214 6.8138 319 304 303 286
f20 1 f att -0.3442 1.16125 8.2336 319 300 306 303
f20 0 f att -0.5164 -0.12581 6.8138 319 300 303 304
f20 1 f att 0.5014 -0.28728 8.0334 319 286 308 299
f20 0 f att 0.1319 0.70529 7.9935 319 309 288 304
f20 1 f att 0.6483 0.8311 8.0334 319 309 308 301
f20 0 f att -0.5014 0.28728 -7.4586 306 299 316 286
f20 0 f att -0.3041 -1.99235 -7.8845 306 303 303 309
f20 1 f att 0.1722 1.28706 -7.8845 306 304 303 309
f20 1 f att -0.3442 1.16125 -8.2586 306 300 310 303
f20 0 f att 0.6483 0.8311 -7.4895 306 309 319 301
f20 0 f att 0.3041 1.99235 -7.4586 306 309 316 303
f20 0 f att -0.6551 0.59413 -7.2494 288 299 319 309
f20 0 f att 0.3442 -1.16125 -7.2494 288 303 319 300
f20 0 f att -0.1319 -0.70529 -7.4824 288 304 306 309
f20 0 f att 0.1319 0.70529 -7.2494 288 309 319 304
f20 0 f att 0.351 -2.58648 -6.8388 303 303 310 299
f20 0 f att 0.0068 -1.42523 -6.0388 303 301 316 299
f20 0 f att -0.5164 -0.12581 -6.0388 303 301 316 304
f20 0 f att 0.6551 -0.59413 -6.4647 303 309 303 299
f20 0 f att -0.5232 1.29942 -7.2584 308 299 316 304
f20 0 f att 0.0218 -1.01214 -7.5223 308 304 306 286
f20 1 f att 0.5232 -1.29942 -7.6843 308 304 303 299
f20 0 f att -0.4946 -1.13795 -8.0334 308 301 319 286
f20 1 f att -0.1537 0.30685 -7.2584 308 286 316 309
f20 0 f att -0.0218 1.01214 -8.0334 308 286 319 304
f20 0 f att -0.0068 1.42523 -8.0942 301 299 310 300
f20 1 f att 0.5164 0.12581 -8.0692 301 304 319 300
f20 0 f att -0.6483 -0.8311 -7.2942 301 301 316 309
f20 1 f att 0.5014 -0.28728 -7.5581 301 286 306 299
f20 0 f att 0.1537 -0.30685 -7.2942 301 309 316 286
f20 1 f att -0.351 2.58648 -6.8314 296 299 319 303
f20 0 f att -0.1504 -2.2992 -7.6005 296 303 310 286
f20 0 f att -0.1722 -1.28706 -7.5755 296 303 319 304
f20 1 f att 0.1504 2.2992 -7.2264 296 286 303 303
f20 1 f att 0.4946 1.13795 -6.8005 296 286 316 301
f21 0 f att 0.5164 0.12581 7.5223 306 304 308 301
f21 1 f att 0.1722 1.28706 7.0644 306 304 296 303
f21 1 f att -0.6483 -0.8311 7.5581 306 300 301 309
f21 0 f att 0.6551 -0.59413 7.5223 306 309 308 299
f21 0 f att -0.5232 1.29942 8.0185 310 299 288 304
f21 0 f att 0.3442 -1.16125 7.6005 310 303 296 301
f21 0 f att 0.5232 -1.29942 8.0584 310 304 308 299
f21 1 f att -0.4946 -1.13795 8.0942 310 300 301 286
f21 0 f att 0.1537 -0.30685 6.8388 310 309 303 286
f21 0 f att 0.351 -2.58648 7.2494 319 303 288 299
f21 0 f att -0.1722 -1.28706 7.2494 319 303 288 304
f21 1 f att -0.0218 1.01214 7.2893 319 286 308 304
f21 0 f att 0.4946 1.13795 7.2893 319 286 308 301
f21 1 f att -0.5014 0.28728 7.6843 303 299 308 286
f21 1 f att -0.351 2.58648 7.7201 303 299 301 303
f21 1 f att 0.0068 -1.42523 6.4647 303 300 303 299
f21 1 f att -0.1537 0.30685 7.6444 303 286 288 309
f21 1 f att -0.6551 0.59413 7.4586 316 299 306 309
f21 1 f att -0.0068 1.42523 6.0388 316 299 303 301
f21 0 f att -0.1504 -2.2992 6.0388 316 303 303 286
f21 1 f att -0.1319 -0.70529 6.8005 316 304 296 309
f21 1 f att 0.1504 2.2992 6.8005 316 286 296 303
f21 1 f att 0.3041 1.99235 7.2584 316 309 308 303
f21 0 f att -0.3041 -1.99235 7.5755 319 303 296 309
f21 1 f att 0.0218 -1.01214 6.8138 319 304 303 286
f21 1 f att -0.3442 1.16125 8.2336 319 300 306 303
f21 1 f att -0.5164 -0.12581 6.8138 319 300 303 304
f21 0 f att 0.5014 -0.28728 8.0334 319 286 308 299
f21 0 f att 0.1319 0.70529 7.9935 319 309 288 304
f21 0 f att 0.6483 0.8311 8.0334 319 309 308 301
f21 0 f att -0.5014 0.28728 -7.4586 306 299 316 286
f21 0 f att -0.3041 -1.99235 -7.8845 306 303 303 309
f21 1 f att 0.1722 1.28706 -7.8845 306 304 303 309
f21 1 f att -0.3442 1.16125 -8.2586 306 300 310 303
f21 0 f att 0.6483 0.8311 -7.4895 306 309 319 301
f21 1 f att 0.3041 1.99235 -7.4586 306 309 316 303
f21 1 f att -0.6551 0.59413 -7.2494 288 299 319 309
f21 0 f att 0.3442 -1.16125 -7.2494 288 303 319 300
f21 1 f att -0.1319 -0.70529 -7.4824 288 304 306 309
f21 0 f att 0.1319 0.70529 -7.2494 288 309 319 304
f21 0 f att 0.351 -2.58648 -6.8388 303 303 310 299
f21 0 f att 0.0068 -1.42523 -6.0388 303 301 316 299
f21 0 f att -0.5164 -0.12581 -6.0388 303 301 316 304
f21 0 f att 0.6551 -0.59413 -6.4647 303 309 303 299
f21 1 f att -0.5232 1.29942 -7.2584 308 299 316 304
f21 1 f att 0.0218 -1.01214 -7.5223 308 304 306 286
f21 0 f att 0.5232 -1.29942 -7.6843 308 304 303 299
f21 0 f att -0.4946 -1.13795 -8.0334 308 301 319 286
f21 1 f att -0.1537 0.30685 -7.2584 308 286 316 309
f21 0 f att -0.0218 1.01214 -8.0334 308 286 319 304
f21 1 f att -0.0068 1.42523 -8.0942 301 299 310 300
f21 1 f att 0.5164 0.12581 -8.0692 301 304 319 300
f21 1 f att -0.6483 -0.8311 -7.2942 301 301 316 309
f21 0 f att 0.5014 -0.28728 -7.5581 301 286 306 299
f21 0 f att 0.1537 -0.30685 -7.2942 301 309 316 286
f21 1 f att -0.351 2.58648 -6.8314 296 299 319 303
f21 0 f att -0.1504 -2.2992 -7.6005 296 303 310 286
f21 0 f att -0.1722 -1.28706 -7.5755 296 303 319 304
f21 1 f att 0.1504 2.2992 -7.2264 296 286 303 303
f21 1 f att 0.4946 1.13795 -6.8005 296 286 316 301
f22 1 f att 0.5164 0.12581 7.5223 306 304 308 301
f22 1 f att 0.1722 1.28706 7.0644 306 304 296 303
f22 1 f att -0.6483 -0.8311 7.5581 306 300 301 309
f22 0 f att 0.6551 -0.59413 7.5223 306 309 308 299
f22 0 f att -0.5232 1.29942 8.0185 310 299 288 304
f22 0 f att 0.3442 -1.16125 7.6005 310 303 296 301
f22 1 f att 0.5232 -1.29942 8.0584 310 304 308 299
f22 1 f att -0.4946 -1.13795 8.0942 310 300 301 286
f22 0 f att 0.1537 -0.30685 6.8388 310 309 303 286
f22 1 f att 0.351 -2.58648 7.2494 319 303 288 299
f22 0 f att -0.1722 -1.28706 7.2494 319 303 288 304
f22 0 f att -0.0218 1.01214 7.2893 319 286 308 304
f22 1 f att 0.4946 1.13795 7.2893 319 286 308 301
f22 1 f att -0.5014 0.28728 7.6843 303 299 308 286
f22 1 f att -0.351 2.58648 7.7201 303 299 301 303
f22 0 f att 0.0068 -1.42523 6.4647 303 300 303 299
f22 0 f att -0.1537 0.30685 7.6444 303 286 288 309
f22 1 f att -0.6551 0.59413 7.4586 316 299 306 309
f22 1 f att -0.0068 1.42523 6.0388 316 299 303 301
f22 0 f att -0.1504 -2.2992 6.0388 316 303 303 286
f22 1 f att -0.1319 -0.70529 6.8005 316 304 296 309
f22 1 f att 0.1504 2.2992 6.8005 316 286 296 303
f22 1 f att 0.3041 1.99235 7.2584 316 309 308 303
f22 0 f att -0.3041 -1.99235 7.5755 319 303 296 309
f22 1 f att 0.0218 -1.01214 6.8138 319 304 303 286
f22 1 f att -0.3442 1.16125 8.2336 319 300 306 303
f22 0 f att -0.5164 -0.12581 6.8138 319 300 303 304
f22 0 f att 0.5014 -0.28728 8.0334 319 286 308 299
f22 0 f att 0.1319 0.70529 7.9935 319 309 288 304
f22 0 f att 0.6483 0.8311 8.0334 319 309 308 301
f22 1 f att -0.5014 0.28728 -7.4586 306 299 316 286
f22 0 f att -0.3041 -1.99235 -7.8845 306 303 303 309
f22 1 f att 0.1722 1.28706 -7.8845 306 304 303 309
f22 1 f att -0.3442 1.16125 -8.2586 306 300 310 303
f22 0 f att 0.6483 0.8311 -7.4895 306 309 319 301
f22 1 f att 0.3041 1.99235 -7.4586 306 309 316 303
f22 1 f att -0.6551 0.59413 -7.2494 288 299 319 309
f22 0 f att 0.3442 -1.16125 -7.2494 288 303 319 300
f22 1 f att -0.1319 -0.70529 -7.4824 288 304 306 309
f22 0 f att 0.1319 0.70529 -7.2494 288 309 319 304
f22 0 f att 0.351 -2.58648 -6.8388 303 303 310 299
f22 0 f att 0.0068 -1.42523 -6.0388 303 301 316 299
f22 0 f att -0.5164 -0.12581 -6.0388 303 301 316 304
f22 1 f att 0.6551 -0.59413 -6.4647 303 309 303 299
f22 0 f att -0.5232 1.29942 -7.2584 308 299 316 304
f22 1 f att 0.0218 -1.01214 -7.5223 308 304 306 286
f22 1 f att 0.5232 -1.29942 -7.6843 308 304 303 299
f22 1 f att -0.4946 -1.13795 -8.0334 308 301 319 286
f22 0 f att -0.1537 0.30685 -7.2584 308 286 316 309
f22 0 f att -0.0218 1.01214 -8.0334 308 286 319 304
f22 1 f att -0.0068 1.42523 -8.0942 301 299 310 300
f22 0 f att 0.5164 0.12581 -8.0692 301 304 319 300
f22 1 f att -0.6483 -0.8311 -7.2942 301 301 316 309
f22 1 f att 0.5014 -0.28728 -7.5581 301 286 306 299
f22 0 f att 0.1537 -0.30685 -7.2942 301 309 316 286
f22 1 f att -0.351 2.58648 -6.8314 296 299 319 303
f22 0 f att -0.1504 -2.2992 -7.6005 296 303 310 286
f22 0 f att -0.1722 -1.28706 -7.5755 296 303 319 304
f22 1 f att 0.1504 2.2992 -7.2264 296 286 303 303
f22 1 f att 0.4946 1.13795 -6.8005 296 286 316 301
f23 1 f att 0.5164 0.12581 7.5223 306 304 308 301
f23 1 f att 0.1722 1.28706 7.0644 306 304 296 303
f23 1 f att -0.6483 -0.8311 7.5581 306 300 301 309
f23 0 f att 0.6551 -0.59413 7.5223 306 309 308 299
f23 0 f att -0.5232 1.29942 8.0185 310 299 288 304
f23 0 f att 0.3442 -1.16125 7.6005 310 303 296 301
f23 1 f att 0.5232 -1.29942 8.0584 310 304 308 299
f23 0 f att -0.4946 -1.13795 8.0942 310 300 301 286
f23 0 f att 0.1537 -0.30685 6.8388 310 309 303 286
f23 0 f att 0.351 -2.58648 7.2494 319 303 288 299
f23 0 f att -0.1722 -1.28706 7.2494 319 303 288 304
f23 0 f att -0.0218 1.01214 7.2893 319 286 308 304
f23 1 f att 0.4946 1.13795 7.2893 319 286 308 301
f23 1 f att -0.5014 0.28728 7.6843 303 299 308 286
f23 1 f att -0.351 2.58648 7.7201 303 299 301 303
f23 0 f att 0.0068 -1.42523 6.4647 303 300 303 299
f23 1 f att -0.1537 0.30685 7.6444 303 286 288 309
f23 1 f att -0.6551 0.59413 7.4586 316 299 306 309
f23 1 f att -0.0068 1.42523 6.0388 316 299 303 301
f23 0 f att -0.1504 -2.2992 6.0388 316 303 303 286
f23 1 f att -0.1319 -0.70529 6.8005 316 304 296 309
f23 1 f att 0.1504 2.2992 6.8005 316 286 296 303
f23 1 f att 0.3041 1.99235 7.2584 316 309 308 303
f23 0 f att -0.3041 -1.99235 7.5755 319 303 296 309
f23 1 f att 0.0218 -1.01214 6.8138 319 304 303 286
f23 1 f att -0.3442 1.16125 8.2336 319 300 306 303
f23 0 f att -0.5164 -0.12581 6.8138 319 300 303 304
f23 1 f att 0.5014 -0.28728 8.0334 319 286 308 299
f23 0 f att 0.1319 0.70529 7.9935 319 309 288 304
f23 0 f att 0.6483 0.8311 8.0334 319 309 308 301
f23 1 f att -0.5014 0.28728 -7.4586 306 299 316 286
f23 0 f att -0.3041 -1.99235 -7.8845 306 303 303 309
f23 1 f att 0.1722 1.28706 -7.8845 306 304 303 309
f23 1 f att -0.3442 1.16125 -8.2586 306 300 310 303
f23 0 f att 0.6483 0.8311 -7.4895 306 309 319 301
f23 1 f att 0.3041 1.99235 -7.4586 306 309 316 303
f23 1 f att -0.6551 0.59413 -7.2494 288 299 319 309
f23 1 f att 0.3442 -1.16125 -7.2494 288 303 319 300
f23 1 f att -0.1319 -0.70529 -7.4824 288 304 306 309
f23 0 f att 0.1319 0.70529 -7.2494 288 309 319 304
f23 0 f att 0.351 -2.58648 -6.8388 303 303 310 299
f23 0 f att 0.0068 -1.42523 -6.0388 303 301 316 299
f23 0 f att -0.5164 -0.12581 -6.0388 303 301 316 304
f23 0 f att 0.6551 -0.59413 -6.4647 303 309 303 299
f23 0 f att -0.5232 1.29942 -7.2584 308 299 316 304
f23 1 f att 0.0218 -1.01214 -7.5223 308 304 306 286
f23 1 f att 0.5232 -1.29942 -7.6843 308 304 303 299
f23 0 f att -0.4946 -1.13795 -8.0334 308 301 319 286
f23 1 f att -0.1537 0.30685 -7.2584 308 286 316 309
f23 0 f att -0.0218 1.01214 -8.0334 308 286 319 304
f23 1 f att -0.0068 1.42523 -8.0942 301 299 310 300
f23 1 f att 0.5164 0.12581 -8.0692 301 304 319 300
f23 0 f att -0.6483 -0.8311 -7.2942 301 301 316 309
f23 0 f att 0.5014 -0.28728 -7.5581 301 286 306 299
f23 1 f att 0.1537 -0.30685 -7.2942 301 309 316 286
f23 1 f att -0.351 2.58648 -6.8314 296 299 319 303
f23 0 f att -0.1504 -2.2992 -7.6005 296 303 310 286
f23 0 f att -0.1722 -1.28706 -7.5755 296 303 319 304
f23 1 f att 0.1504 2.2992 -7.2264 296 286 303 303
f23 1 f att 0.4946 1.13795 -6.8005 296 286 316 301
f24 1 f att 0.5164 0.12581 7.5223 306 304 308 301
f24 1 f att 0.1722 1.28706 7.0644 306 304 296 303
f24 0 f att -0.6483 -0.8311 7.5581 306 300 301 309
f24 0 f att 0.6551 -0.59413 7.5223 306 309 308 299
f24 0 f att -0.5232 1.29942 8.0185 310 299 288 304
f24 0 f att 0.3442 -1.16125 7.6005 310 303 296 301
f24 1 f att 0.5232 -1.29942 8.0584 310 304 308 299
f24 0 f att -0.4946 -1.13795 8.0942 310 300 301 286
f24 1 f att 0.1537 -0.30685 6.8388 310 309 303 286
f24 1 f att 0.351 -2.58648 7.2494 319 303 288 299
f24 0 f att -0.1722 -1.28706 7.2494 319 303 288 304
f24 0 f att -0.0218 1.01214 7.2893 319 286 308 304
f24 1 f att 0.4946 1.13795 7.2893 319 286 308 301
f24 0 f att -0.5014 0.28728 7.6843 303 299 308 286
f24 1 f att -0.351 2.58648 7.7201 303 299 301 303
f24 0 f att 0.0068 -1.42523 6.4647 303 300 303 299
f24 1 f att -0.1537 0.30685 7.6444 303 286 288 309
f24 1 f att -0.6551 0.59413 7.4586 316 299 306 309
f24 1 f att -0.0068 1.42523 6.0388 316 299 303 301
f24 0 f att -0.1504 -2.2992 6.0388 316 303 303 286
f24 1 f att -0.1319 -0.70529 6.8005 316 304 296 309
f24 1 f att 0.1504 2.2992 6.8005 316 286 296 303
f24 1 f att 0.3041 1.99235 7.2584 316 309 308 303
f24 0 f att -0.3041 -1.99235 7.5755 319 303 296 309
f24 1 f att 0.0218 -1.01214 6.8138 319 304 303 286
f24 1 f att -0.3442 1.16125 8.2336 319 300 306 303
f24 0 f att -0.5164 -0.12581 6.8138 319 300 303 304
f24 1 f att 0.5014 -0.28728 8.0334 319 286 308 299
f24 0 f att 0.1319 0.70529 7.9935 319 309 288 304
f24 1 f att 0.6483 0.8311 8.0334 319 309 308 301
f24 0 f att -0.5014 0.28728 -7.4586 306 299 316 286
f24 0 f att -0.3041 -1.99235 -7.8845 306 303 303 309
f24 1 f att 0.1722 1.28706 -7.8845 306 304 303 309
f24 1 f att -0.3442 1.16125 -8.2586 306 300 310 303
f24 1 f att 0.6483 0.8311 -7.4895 306 309 319 301
f24 1 f att 0.3041 1.99235 -7.4586 306 309 316 303
f24 0 f att -0.6551 0.59413 -7.2494 288 299 319 309
f24 1 f att 0.3442 -1.16125 -7.2494 288 303 319 300
f24 1 f att -0.1319 -0.70529 -7.4824 288 304 306 309
f24 0 f att 0.1319 0.70529 -7.2494 288 309 319 304
f24 0 f att 0.351 -2.58648 -6.8388 303 303 310 299
f24 0 f att 0.0068 -1.42523 -6.0388 303 301 316 299
f24 0 f att -0.5164 -0.12581 -6.0388 303 301 316 304
f24 1 f att 0.6551 -0.59413 -6.4647 303 309 303 299
f24 0 f att -0.5232 1.29942 -7.2584 308 299 316 304
f24 1 f att 0.0218 -1.01214 -7.5223 308 304 306 286
f24 1 f att 0.5232 -1.29942 -7.6843 308 304 303 299
f24 0 f att -0.4946 -1.13795 -8.0334 308 301 319 286
f24 1 f att -0.1537 0.30685 -7.2584 308 286 316 309
f24 0 f att -0.0218 1.01214 -8.0334 308 286 319 304
f24 1 f att -0.0068 1.42523 -8.0942 301 299 310 300
f24 1 f att 0.5164 0.12581 -8.0692 301 304 319 300
f24 0 f att -0.6483 -0.8311 -7.2942 301 301 316 309
f24 0 f att 0.5014 -0.28728 -7.5581 301 286 306 299
f24 0 f att 0.1537 -0.30685 -7.2942 301 309 316 286
f24 1 f att -0.351 2.58648 -6.8314 296 299 319 303
f24 0 f att -0.1504 -2.2992 -7.6005 296 303 310 286
f24 0 f att -0.1722 -1.28706 -7.5755 296 303 319 304
f24 1 f att 0.1504 2.2992 -7.2264 296 286 303 303
f24 1 f att 0.4946 1.13795 -6.8005 296 286 316 301
f25 1 f att 0.5164 0.12581 7.5223 306 304 308 301
f25 1 f att 0.1722 1.28706 7.0644 306 304 296 303
f25 0 f att -0.6483 -0.8311 7.5581 306 300 301 309
f25 1 f att 0.6551 -0.59413 7.5223 306 309 308 299
f25 0 f att -0.5232 1.29942 8.0185 310 299 288 304
f25 0 f att 0.3442 -1.16125 7.6005 310 303 296 301
f25 0 f att 0.5232 -1.29942 8.0584 310 304 308 299
f25 0 f att -0.4946 -1.13795 8.0942 310 300 301 286
f25 0 f att 0.1537 -0.30685 6.8388 310 309 303 286
f25 0 f att 0.351 -2.58648 7.2494 319 303 288 299
f25 0 f att -0.1722 -1.28706 7.2494 319 303 288 304
f25 0 f att -0.0218 1.01214 7.2893 319 286 308 304
f25 1 f att 0.4946 1.13795 7.2893 319 286 308 301
f25 0 f att -0.5014 0.28728 7.6843 303 299 308 286
f25 1 f att -0.351 2.58648 7.7201 303 299 301 303
f25 0 f att 0.0068 -1.42523 6.4647 303 300 303 299
f25 0 f att -0.1537 0.30685 7.6444 303 286 288 309
f25 0 f att -0.6551 0.59413 7.4586 316 299 306 309
f25 1 f att -0.0068 1.42523 6.0388 316 299 303 301
f25 0 f att -0.1504 -2.2992 6.0388 316 303 303 286
f25 1 f att -0.1319 -0.70529 6.8005 316 304 296 309
f25 1 f att 0.1504 2.2992 6.8005 316 286 296 303
f25 1 f att 0.3041 1.99235 7.2584 316 309 308 303
f25 0 f att -0.3041 -1.99235 7.5755 319 303 296 309
f25 1 f att 0.0218 -1.01214 6.8138 319 304 303 286
f25 1 f att -0.3442 1.16125 8.2336 319 300 306 303
f25 0 f att -0.5164 -0.12581 6.8138 319 300 303 304
f25 1 f att 0.5014 -0.28728 8.0334 319 286 308 299
f25 0 f att 0.1319 0.70529 7.9935 319 309 288 304
f25 1 f att 0.6483 0.8311 8.0334 319 309 308 301
f25 0 f att -0.5014 0.28728 -7.4586 306 299 316 286
f25 0 f att -0.3041 -1.99235 -7.8845 306 303 303 309
f25 1 f att 0.1722 1.28706 -7.8845 306 304 303 309
f25 1 f att -0.3442 1.16125 -8.2586 306 300 310 303
f25 1 f att 0.6483 0.8311 -7.4895 306 309 319 301
f25 1 f att 0.3041 1.99235 -7.4586 306 309 316 303
f25 0 f att -0.6551 0.59413 -7.2494 288 299 319 309
f25 0 f att 0.3442 -1.16125 -7.2494 288 303 319 300
f25 1 f att -0.1319 -0.70529 -7.4824 288 304 306 309
f25 0 f att 0.1319 0.70529 -7.2494 288 309 319 304
f25 0 f att 0.351 -2.58648 -6.8388 303 303 310 299
f25 1 f att 0.0068 -1.42523 -6.0388 303 301 316 299
f25 0 f att -0.5164 -0.12581 -6.0388 303 301 316 304
f25 1 f att 0.6551 -0.59413 -6.4647 303 309 303 299
f25 0 f att -0.5232 1.29942 -7.2584 308 299 316 304
f25 1 f att 0.0218 -1.01214 -7.5223 308 304 306 286
f25 1 f att 0.5232 -1.29942 -7.6843 308 304 303 299
f25 0 f att -0.4946 -1.13795 -8.0334 308 301 319 286
f25 0 f att -0.1537 0.30685 -7.2584 308 286 316 309
f25 0 f att -0.0218 1.01214 -8.0334 308 286 319 304
f25 1 f att -0.0068 1.42523 -8.0942 301 299 310 300
f25 1 f att 0.5164 0.12581 -8.0692 301 304 319 300
f25 1 f att -0.6483 -0.8311 -7.2942 301 301 316 309
f25 1 f att 0.5014 -0.28728 -7.5581 301 286 306 299
f25 0 f att 0.1537 -0.30685 -7.2942 301 309 316 286
f25 1 f att -0.351 2.58648 -6.8314 296 299 319 303
f25 0 f att -0.1504 -2.2992 -7.6005 296 303 310 286
f25 0 f att -0.1722 -1.28706 -7.5755 296 303 319 304
f25 1 f att 0.1504 2.2992 -7.2264 296 286 303 303
f25 1 f att 0.4946 1.13795 -6.8005 296 286 316 301
f26 1 f att 0.5164 0.12581 7.5223 306 304 308 301
f26 1 f att 0.1722 1.28706 7.0644 306 304 296 303
f26 1 f att -0.6483 -0.8311 7.5581 306 300 301 309
f26 0 f att 0.6551 -0.59413 7.5223 306 309 308 299
f26 0 f att -0.5232 1.29942 8.0185 310 299 288 304
f26 1 f att 0.3442 -1.16125 7.6005 310 303 296 301
f26 1 f att 0.5232 -1.29942 8.0584 310 304 308 299
f26 0 f att -0.4946 -1.13795 8.0942 310 300 301 286
f26 0 f att 0.1537 -0.30685 6.8388 310 309 303 286
f26 0 f att 0.351 -2.58648 7.2494 319 303 288 299
f26 0 f att -0.1722 -1.28706 7.2494 319 303 288 304
f26 0 f att -0.0218 1.01214 7.2893 319 286 308 304
f26 1 f att 0.4946 1.13795 7.2893 319 286 308 301
f26 1 f att -0.5014 0.28728 7.6843 303 299 308 286
f26 1 f att -0.351 2.58648 7.7201 303 299 301 303
f26 0 f att 0.0068 -1.42523 6.4647 303 300 303 299
f26 1 f att -0.1537 0.30685 7.6444 303 286 288 309
f26 0 f att -0.6551 0.59413 7.4586 316 299 306 309
f26 1 f att -0.0068 1.42523 6.0388 316 299 303 301
f26 0 f att -0.1504 -2.2992 6.0388 316 303 303 286
f26 1 f att -0.1319 -0.70529 6.8005 316 304 296 309
f26 1 f att 0.1504 2.2992 6.8005 316 286 296 303
f26 0 f att 0.3041 1.99235 7.2584 316 309 308 303
f26 1 f att -0.3041 -1.99235 7.5755 319 303 296 309
f26 1 f att 0.0218 -1.01214 6.8138 319 304 303 286
f26 0 f att -0.3442 1.16125 8.2336 319 300 306 303
f26 0 f att -0.5164 -0.12581 6.8138 319 300 303 304
f26 1 f att 0.5014 -0.28728 8.0334 319 286 308 299
f26 0 f att 0.1319 0.70529 7.9935 319 309 288 304
f26 1 f att 0.6483 0.8311 8.0334 319 309 308 301
f26 0 f att -0.5014 0.28728 -7.4586 306 299 316 286
f26 0 f att -0.3041 -1.99235 -7.8845 306 303 303 309
f26 1 f att 0.1722 1.28706 -7.8845 306 304 303 309
f26 1 f att -0.3442 1.16125 -8.2586 306 300 310 303
f26 1 f att 0.6483 0.8311 -7.4895 306 309 319 301
f26 1 f att 0.3041 1.99235 -7.4586 306 309 316 303
f26 1 f att -0.6551 0.59413 -7.2494 288 299 319 309
f26 1 f att 0.3442 -1.16125 -7.2494 288 303 319 300
f26 1 f att -0.1319 -0.70529 -7.4824 288 304 306 309
f26 0 f att 0.1319 0.70529 -7.2494 288 309 319 304
f26 1 f att 0.351 -2.58648 -6.8388 303 303 310 299
f26 0 f att 0.0068 -1.42523 -6.0388 303 301 316 299
f26 0 f att -0.5164 -0.12581 -6.0388 303 301 316 304
f26 0 f att 0.6551 -0.59413 -6.4647 303 309 303 299
f26 0 f att -0.5232 1.29942 -7.2584 308 299 316 304
f26 1 f att 0.0218 -1.01214 -7.5223 308 304 306 286
f26 0 f att 0.5232 -1.29942 -7.6843 308 304 303 299
f26 0 f att -0.4946 -1.13795 -8.0334 308 301 319 286
f26 1 f att -0.1537 0.30685 -7.2584 308 286 316 309
f26 0 f att -0.0218 1.01214 -8.0334 308 286 319 304
f26 1 f att -0.0068 1.42523 -8.0942 301 299 310 300
f26 1 f att 0.5164 0.12581 -8.0692 301 304 319 300
f26 0 f att -0.6483 -0.8311 -7.2942 301 301 316 309
f26 0 f att 0.5014 -0.28728 -7.5581 301 286 306 299
f26 0 f att 0.1537 -0.30685 -7.2942 301 309 316 286
f26 0 f att -0.351 2.58648 -6.8314 296 299 319 303
f26 0 f att -0.1504 -2.2992 -7.6005 296 303 310 286
f26 0 f att -0.1722 -1.28706 -7.5755 296 303 319 304
f26 1 f att 0.1504 2.2992 -7.2264 296 286 303 303
f26 1 f att 0.4946 1.13795 -6.8005 296 286 316 301
f27 1 f att 0.5164 0.12581 7.5223 306 304 308 301
f27 1 f att 0.1722 1.28706 7.0644 306 304 296 303
f27 1 f att -0.6483 -0.8311 7.5581 306 300 301 309
f27 0 f att 0.6551 -0.59413 7.5223 306 309 308 299
f27 1 f att -0.5232 1.29942 8.0185 310 299 288 304
f27 0 f att 0.3442 -1.16125 7.6005 310 303 296 301
f27 1 f att 0.5232 -1.29942 8.0584 310 304 308 299
f27 0 f att -0.4946 -1.13795 8.0942 310 300 301 286
f27 0 f att 0.1537 -0.30685 6.8388 310 309 303 286
f27 0 f att 0.351 -2.58648 7.2494 319 303 288 299
f27 0 f att -0.1722 -1.28706 7.2494 319 303 288 304
f27 0 f att -0.0218 1.01214 7.2893 319 286 308 304
f27 1 f att 0.4946 1.13795 7.2893 319 286 308 301
f27 0 f att -0.5014 0.28728 7.6843 303 299 308 286
f27 1 f att -0.351 2.58648 7.7201 303 299 301 303
f27 0 f att 0.0068 -1.42523 6.4647 303 300 303 299
f27 1 f att -0.1537 0.30685 7.6444 303 286 288 309
f27 1 f att -0.6551 0.59413 7.4586 316 299 306 309
f27 1 f att -0.0068 1.42523 6.0388 316 299 303 301
f27 0 f att -0.1504 -2.2992 6.0388 316 303 303 286
f27 1 f att -0.1319 -0.70529 6.8005 316 304 296 309
f27 1 f att 0.1504 2.2992 6.8005 316 286 296 303
f27 1 f att 0.3041 1.99235 7.2584 316 309 308 303
f27 0 f att -0.3041 -1.99235 7.5755 319 303 296 309
f27 1 f att 0.0218 -1.01214 6.8138 319 304 303 286
f27 1 f att -0.3442 1.16125 8.2336 319 300 306 303
f27 0 f att -0.5164 -0.12581 6.8138 319 300 303 304
f27 1 f att 0.5014 -0.28728 8.0334 319 286 308 299
f27 0 f att 0.1319 0.70529 7.9935 319 309 288 304
f27 1 f att 0.6483 0.8311 8.0334 319 309 308 301
f27 0 f att -0.5014 0.28728 -7.4586 306 299 316 286
f27 0 f att -0.3041 -1.99235 -7.8845 306 303 303 309
f27 1 f att 0.1722 1.28706 -7.8845 306 304 303 309
f27 0 f att -0.3442 1.16125 -8.2586 306 300 310 303
f27 1 f att 0.6483 0.8311 -7.4895 306 309 319 301
f27 0 f att 0.3041 1.99235 -7.4586 306 309 316 303
f27 0 f att -0.6551 0.59413 -7.2494 288 299 319 309
f27 0 f att 0.3442 -1.16125 -7.2494 288 303 319 300
f27 1 f att -0.1319 -0.70529 -7.4824 288 304 306 309
f27 0 f att 0.1319 0.70529 -7.2494 288 309 319 304
f27 0 f att 0.351 -2.58648 -6.8388 303 303 310 299
f27 0 f att 0.0068 -1.42523 -6.0388 303 301 316 299
f27 0 f att -0.5164 -0.12581 -6.0388 303 301 316 304
f27 0 f att 0.6551 -0.59413 -6.4647 303 309 303 299
f27 0 f att -0.5232 1.29942 -7.2584 308 299 316 304
f27 0 f att 0.0218 -1.01214 -7.5223 308 304 306 286
f27 1 f att 0.5232 -1.29942 -7.6843 308 304 303 299
f27 0 f att -0.4946 -1.13795 -8.0334 308 301 319 286
f27 1 f att -0.1537 0.30685 -7.2584 308 286 316 309
f27 1 f att -0.0218 1.01214 -8.0334 308 286 319 304
f27 1 f att -0.0068 1.42523 -8.0942 301 299 310 300
f27 1 f att 0.5164 0.12581 -8.0692 301 304 319 300
f27 0 f att -0.6483 -0.8311 -7.2942 301 301 316 309
f27 1 f att 0.5014 -0.28728 -7.5581 301 286 306 299
f27 0 f att 0.1537 -0.30685 -7.2942 301 309 316 286
f27 1 f att -0.351 2.58648 -6.8314 296 299 319 303
f27 0 f att -0.1504 -2.2992 -7.6005 296 303 310 286
f27 0 f att -0.1722 -1.28706 -7.5755 296 303 319 304
f27 1 f att 0.1504 2.2992 -7.2264 296 286 303 303
f27 1 f att 0.4946 1.13795 -6.8005 296 286 316 301
f28 1 f att 0.5164 0.12581 7.5223 306 304 308 301
f28 1 f att 0.1722 1.28706 7.0644 306 304 296 303
f28 0 f att -0.6483 -0.8311 7.5581 306 300 301 309
f28 0 f att 0.6551 -0.59413 7.5223 306 309 308 299
f28 0 f att -0.5232 1.29942 8.0185 310 299 288 304
f28 0 f att 0.3442 -1.16125 7.6005 310 303 296 301
f28 1 f att 0.5232 -1.29942 8.0584 310 304 308 299
f28 0 f att -0.4946 -1.13795 8.0942 310 300 301 286
f28 0 f att 0.1537 -0.30685 6.8388 310 309 303 286
f28 0 f att 0.351 -2.58648 7.2494 319 303 288 299
f28 0 f att -0.1722 -1.28706 7.2494 319 303 288 304
f28 0 f att -0.0218 1.01214 7.2893 319 286 308 304
f28 1 f att 0.4946 1.13795 7.2893 319 286 308 301
f28 1 f att -0.5014 0.28728 7.6843 303 299 308 286
f28 1 f att -0.351 2.58648 7.7201 303 299 301 303
f28 0 f att 0.0068 -1.42523 6.4647 303 300 303 299
f28 0 f att -0.1537 0.30685 7.6444 303 286 288 309
f28 0 f att -0.6551 0.59413 7.4586 316 299 306 309
f28 1 f att -0.0068 1.42523 6.0388 316 299 303 301
f28 0 f att -0.1504 -2.2992 6.0388 316 303 303 286
f28 1 f att -0.1319 -0.70529 6.8005 316 304 296 309
f28 1 f att 0.1504 2.2992 6.8005 316 286 296 303
f28 1 f att 0.3041 1.99235 7.2584 316 309 308 303
f28 0 f att -0.3041 -1.99235 7.5755 319 303 296 309
f28 1 f att 0.0218 -1.01214 6.8138 319 304 303 286
f28 1 f att -0.3442 1.16125 8.2336 319 300 306 303
f28 0 f att -0.5164 -0.12581 6.8138 319 300 303 304
f28 1 f att 0.5014 -0.28728 8.0334 319 286 308 299
f28 0 f att 0.1319 0.70529 7.9935 319 309 288 304
f28 0 f att 0.6483 0.8311 8.0334 319 309 308 301
f28 1 f att -0.5014 0.28728 -7.4586 306 299 316 286
f28 0 f att -0.3041 -1.99235 -7.8845 306 303 303 309
f28 1 f att 0.1722 1.28706 -7.8845 306 304 303 309
f28 1 f att -0.3442 1.16125 -8.2586 306 300 310 303
f28 1 f att 0.6483 0.8311 -7.4895 306 309 319 301
f28 1 f att 0.3041 1.99235 -7.4586 306 309 316 303
f28 1 f att -0.6551 0.59413 -7.2494 288 299 319 309
f28 0 f att 0.3442 -1.16125 -7.2494 288 303 319 300
f28 1 f att -0.1319 -0.70529 -7.4824 288 304 306 309
f28 0 f att 0.1319 0.70529 -7.2494 288 309 319 304
f28 0 f att 0.351 -2.58648 -6.8388 303 303 310 299
f28 0 f att 0.0068 -1.42523 -6.0388 303 301 316 299
f28 0 f att -0.5164 -0.12581 -6.0388 303 301 316 304
f28 1 f att 0.6551 -0.59413 -6.4647 303 309 303 299
f28 0 f att -0.5232 1.29942 -7.2584 308 299 316 304
f28 1 f att 0.0218 -1.01214 -7.5223 308 304 306 286
f28 1 f att 0.5232 -1.29942 -7.6843 308 304 303 299
f28 0 f att -0.4946 -1.13795 -8.0334 308 301 319 286
f28 1 f att -0.1537 0.30685 -7.2584 308 286 316 309
f28 0 f att -0.0218 1.01214 -8.0334 308 286 319 304
f28 1 f att -0.0068 1.42523 -8.0942 301 299 310 300
f28 1 f att 0.5164 0.12581 -8.0692 301 304 319 300
f28 0 f att -0.6483 -0.8311 -7.2942 301 301 316 309
f28 0 f att 0.5014 -0.28728 -7.5581 301 286 306 299
f28 0 f att 0.1537 -0.30685 -7.2942 301 309 316 286
f28 1 f att -0.351 2.58648 -6.8314 296 299 319 303
f28 0 f att -0.1504 -2.2992 -7.6005 296 303 310 286
f28 0 f att -0.1722 -1.28706 -7.5755 296 303 319 304
f28 1 f att 0.1504 2.2992 -7.2264 296 286 303 303
f28 1 f att 0.4946 1.13795 -6.8005 296 286 316 301
f29 1 f att 0.5164 0.12581 7.5223 306 304 308 301
f29 1 f att 0.1722 1.28706 7.0644 306 304 296 303
f29 0 f att -0.6483 -0.8311 7.5581 306 300 301 309
f29 1 f att 0.6551 -0.59413 7.5223 306 309 308 299
f29 0 f att -0.5232 1.29942 8.0185 310 299 288 304
f29 0 f att 0.3442 -1.16125 7.6005 310 303 296 301
f29 1 f att 0.5232 -1.29942 8.0584 310 304 308 299
f29 0 f att -0.4946 -1.13795 8.0942 310 300 301 286
f29 1 f att 0.1537 -0.30685 6.8388 310 309 303 286
f29 0 f att 0.351 -2.58648 7.2494 319 303 288 299
f29 0 f att -0.1722 -1.28706 7.2494 319 303 288 304
f29 0 f att -0.0218 1.01214 7.2893 319 286 308 304
f29 1 f att 0.4946 1.13795 7.2893 319 286 308 301
f29 1 f att -0.5014 0.28728 7.6843 303 299 308 286
f29 1 f att -0.351 2.58648 7.7201 303 299 301 303
f29 0 f att 0.0068 -1.42523 6.4647 303 300 303 299
f29 0 f att -0.1537 0.30685 7.6444 303 286 288 309
f29 0 f att -0.6551 0.59413 7.4586 316 299 306 309
f29 1 f att -0.0068 1.42523 6.0388 316 299 303 301
f29 0 f att -0.1504 -2.2992 6.0388 316 303 303 286
f29 1 f att -0.1319 -0.70529 6.8005 316 304 296 309
f29 1 f att 0.1504 2.2992 6.8005 316 286 296 303
f29 1 f att 0.3041 1.99235 7.2584 316 309 308 303
f29 0 f att -0.3041 -1.99235 7.5755 319 303 296 309
f29 1 f att 0.0218 -1.01214 6.8138 319 304 303 286
f29 1 f att -0.3442 1.16125 8.2336 319 300 306 303
f29 0 f att -0.5164 -0.12581 6.8138 319 300 303 304
f29 0 f att 0.5014 -0.28728 8.0334 319 286 308 299
f29 0 f att 0.1319 0.70529 7.9935 319 309 288 304
f29 0 f att 0.6483 0.8311 8.0334 319 309 308 301
f29 1 f att -0.5014 0.28728 -7.4586 306 299 316 286
f29 0 f att -0.3041 -1.99235 -7.8845 306 303 303 309
f29 0 f att 0.1722 1.28706 -7.8845 306 304 303 309
f29 1 f att -0.3442 1.16125 -8.2586 306 300 310 303
f29 1 f att 0.6483 0.8311 -7.4895 306 309 319 301
f29 1 f att 0.3041 1.99235 -7.4586 306 309 316 303
f29 0 f att -0.6551 0.59413 -7.2494 288 299 319 309
f29 1 f att 0.3442 -1.16125 -7.2494 288 303 319 300
f29 0 f att -0.1319 -0.70529 -7.4824 288 304 306 309
f29 0 f att 0.1319 0.70529 -7.2494 288 309 319 304
f29 1 f att 0.351 -2.58648 -6.8388 303 303 310 299
f29 0 f att 0.0068 -1.42523 -6.0388 303 301 316 299
f29 0 f att -0.5164 -0.12581 -6.0388 303 301 316 304
f29 1 f att 0.6551 -0.59413 -6.4647 303 309 303 299
f29 0 f att -0.5232 1.29942 -7.2584 308 299 316 304
f29 1 f att 0.0218 -1.01214 -7.5223 308 304 306 286
f29 1 f att 0.5232 -1.29942 -7.6843 308 304 303 299
f29 1 f att -0.4946 -1.13795 -8.0334 308 301 319 286
f29 1 f att -0.1537 0.30685 -7.2584 308 286 316 309
f29 1 f att -0.0218 1.01214 -8.0334 308 286 319 304
f29 0 f att -0.0068 1.42523 -8.0942 301 299 310 300
f29 1 f att 0.5164 0.12581 -8.0692 301 304 319 300
f29 0 f att -0.6483 -0.8311 -7.2942 301 301 316 309
f29 1 f att 0.5014 -0.28728 -7.5581 301 286 306 299
f29 1 f att 0.1537 -0.30685 -7.2942 301 309 316 286
f29 1 f att -0.351 2.58648 -6.8314 296 299 319 303
f29 1 f att -0.1504 -2.2992 -7.6005 296 303 310 286
f29 0 f att -0.1722 -1.28706 -7.5755 296 303 319 304
f29 1 f att 0.1504 2.2992 -7.2264 296 286 303 303
f29 1 f att 0.4946 1.13795 -6.8005 296 286 316 301
f3 1 f att 0.5164 0.12581 7.5223 306 304 308 301
f3 1 f att 0.1722 1.28706 7.0644 306 304 296 303
f3 1 f att -0.6483 -0.8311 7.5581 306 300 301 309
f3 0 f att 0.6551 -0.59413 7.5223 306 309 308 299
f3 0 f att -0.5232 1.29942 8.0185 310 299 288 304
f3 0 f att 0.3442 -1.16125 7.6005 310 303 296 301
f3 1 f att 0.5232 -1.29942 8.0584 310 304 308 299
f3 0 f att -0.4946 -1.13795 8.0942 310 300 301 286
f3 0 f att 0.1537 -0.30685 6.8388 310 309 303 286
f3 0 f att 0.351 -2.58648 7.2494 319 303 288 299
f3 0 f att -0.1722 -1.28706 7.2494 319 303 288 304
f3 0 f att -0.0218 1.01214 7.2893 319 286 308 304
f3 1 f att 0.4946 1.13795 7.2893 319 286 308 301
f3 0 f att -0.5014 0.28728 7.6843 303 299 308 286
f3 1 f att -0.351 2.58648 7.7201 303 299 301 303
f3 1 f att 0.0068 -1.42523 6.4647 303 300 303 299
f3 1 f att -0.1537 0.30685 7.6444 303 286 288 309
f3 1 f att -0.6551 0.59413 7.4586 316 299 306 309
f3 1 f att -0.0068 1.42523 6.0388 316 299 303 301
f3 0 f att -0.1504 -2.2992 6.0388 316 303 303 286
f3 1 f att -0.1319 -0.70529 6.8005 316 304 296 309
f3 1 f att 0.1504 2.2992 6.8005 316 286 296 303
f3 1 f att 0.3041 1.99235 7.2584 316 309 308 303
f3 0 f att -0.3041 -1.99235 7.5755 319 303 296 309
f3 1 f att 0.0218 -1.01214 6.8138 319 304 303 286
f3 1 f att -0.3442 1.16125 8.2336 319 300 306 303
f3 0 f att -0.5164 -0.12581 6.8138 319 300 303 304
f3 1 f att 0.5014 -0.28728 8.0334 319 286 308 299
f3 0 f att 0.1319 0.70529 7.9935 319 309 288 304
f3 0 f att 0.6483 0.8311 8.0334 319 309 308 301
f3 0 f att -0.5014 0.28728 -7.4586 306 299 316 286
f3 0 f att -0.3041 -1.99235 -7.8845 306 303 303 309
f3 1 f att 0.1722 1.28706 -7.8845 306 304 303 309
f3 1 f att -0.3442 1.16125 -8.2586 306 300 310 303
f3 0 f att 0.6483 0.8311 -7.4895 306 309 319 301
f3 1 f att 0.3041 1.99235 -7.4586 306 309 316 303
f3 1 f att -0.6551 0.59413 -7.2494 288 299 319 309
f3 0 f att 0.3442 -1.16125 -7.2494 288 303 319 300
f3 1 f att -0.1319 -0.70529 -7.4824 288 304 306 309
f3 0 f att 0.1319 0.70529 -7.2494 288 309 319 304
f3 0 f att 0.351 -2.58648 -6.8388 303 303 310 299
f3 0 f att 0.0068 -1.42523 -6.0388 303 301 316 299
f3 0 f att -0.5164 -0.12581 -6.0388 303 301 316 304
f3 0 f att 0.6551 -0.59413 -6.4647 303 309 303 299
f3 0 f att -0.5232 1.29942 -7.2584 308 299 316 304
f3 1 f att 0.0218 -1.01214 -7.5223 308 304 306 286
f3 1 f att 0.5232 -1.29942 -7.6843 308 304 303 299
f3 0 f att -0.4946 -1.13795 -8.0334 308 301 319 286
f3 1 f att -0.1537 0.30685 -7.2584 308 286 316 309
f3 0 f att -0.0218 1.01214 -8.0334 308 286 319 304
f3 0 f att -0.0068 1.42523 -8.0942 301 299 310 300
f3 1 f att 0.5164 0.12581 -8.0692 301 304 319 300
f3 1 f att -0.6483 -0.8311 -7.2942 301 301 316 309
f3 1 f att 0.5014 -0.28728 -7.5581 301 286 306 299
f3 0 f att 0.1537 -0.30685 -7.2942 301 309 316 286
f3 1 f att -0.351 2.58648 -6.8314 296 299 319 303
f3 0 f att -0.1504 -2.2992 -7.6005 296 303 310 286
f3 0 f att -0.1722 -1.28706 -7.5755 296 303 319 304
f3 1 f att 0.1504 2.2992 -7.2264 296 286 303 303
f3 1 f att 0.4946 1.13795 -6.8005 296 286 316 301
f30 1 f att 0.5164 0.12581 7.5223 306 304 308 301
f30 1 f att 0.1722 1.28706 7.0644 306 304 296 303
f30 1 f att -0.6483 -0.8311 7.5581 306 300 301 309
f30 1 f att 0.6551 -0.59413 7.5223 306 309 308 299
f30 0 f att -0.5232 1.29942 8.0185 310 299 288 304
f30 0 f att 0.3442 -1.16125 7.6005 310 303 296 301
f30 1 f att 0.5232 -1.29942 8.0584 310 304 308 299
f30 0 f att -0.4946 -1.13795 8.0942 310 300 301 286
f30 1 f att 0.1537 -0.30685 6.8388 310 309 303 286
f30 0 f att 0.351 -2.58648 7.2494 319 303 288 299
f30 0 f att -0.1722 -1.28706 7.2494 319 303 288 304
f30 0 f att -0.0218 1.01214 7.2893 319 286 308 304
f30 1 f att 0.4946 1.13795 7.2893 319 286 308 301
f30 1 f att -0.5014 0.28728 7.6843 303 299 308 286
f30 1 f att -0.351 2.58648 7.7201 303 299 301 303
f30 0 f att 0.0068 -1.42523 6.4647 303 300 303 299
f30 0 f att -0.1537 0.30685 7.6444 303 286 288 309
f30 0 f att -0.6551 0.59413 7.4586 316 299 306 309
f30 1 f att -0.0068 1.42523 6.0388 316 299 303 301
f30 1 f att -0.1504 -2.2992 6.0388 316 303 303 286
f30 1 f att -0.1319 -0.70529 6.8005 316 304 296 309
f30 1 f att 0.1504 2.2992 6.8005 316 286 296 303
f30 1 f att 0.3041 1.99235 7.2584 316 309 308 303
f30 0 f att -0.3041 -1.99235 7.5755 319 303 296 309
f30 1 f att 0.0218 -1.01214 6.8138 319 304 303 286
f30 1 f att -0.3442 1.16125 8.2336 319 300 306 303
f30 0 f att -0.5164 -0.12581 6.8138 319 300 303 304
f30 1 f att 0.5014 -0.28728 8.0334 319 286 308 299
f30 0 f att 0.1319 0.70529 7.9935 319 309 288 304
f30 0 f att 0.6483 0.8311 8.0334 319 309 308 301
f30 0 f att -0.5014 0.28728 -7.4586 306 299 316 286
f30 0 f att -0.3041 -1.99235 -7.8845 306 303 303 309
f30 0 f att 0.1722 1.28706 -7.8845 306 304 303 309
f30 1 f att -0.3442 1.16125 -8.2586 306 300 310 303
f30 1 f att 0.6483 0.8311 -7.4895 306 309 319 301
f30 1 f att 0.3041 1.99235 -7.4586 306 309 316 303
f30 0 f att -0.6551 0.59413 -7.2494 288 299 319 309
f30 0 f att 0.3442 -1.16125 -7.2494 288 303 319 300
f30 0 f att -0.1319 -0.70529 -7.4824 288 304 306 309
f30 0 f att 0.1319 0.70529 -7.2494 288 309 319 304
f30 0 f att 0.351 -2.58648 -6.8388 303 303 310 299
f30 0 f att 0.0068 -1.42523 -6.0388 303 301 316 299
f30 0 f att -0.5164 -0.12581 -6.0388 303 301 316 304
f30 0 f att 0.6551 -0.59413 -6.4647 303 309 303 299
f30 0 f att -0.5232 1.29942 -7.2584 308 299 316 304
f30 1 f att 0.0218 -1.01214 -7.5223 308 304 306 286
f30 1 f att 0.5232 -1.29942 -7.6843 308 304 303 299
f30 0 f att -0.4946 -1.13795 -8.0334 308 301 319 286
f30 1 f att -0.1537 0.30685 -7.2584 308 286 316 309
f30 0 f att -0.0218 1.01214 -8.0334 308 286 319 304
f30 0 f att -0.0068 1.42523 -8.0942 301 299 310 300
f30 1 f att 0.5164 0.12581 -8.0692 301 304 319 300
f30 0 f att -0.6483 -0.8311 -7.2942 301 301 316 309
f30 1 f att 0.5014 -0.28728 -7.5581 301 286 306 299
f30 0 f att 0.1537 -0.30685 -7.2942 301 309 316 286
f30 1 f att -0.351 2.58648 -6.8314 296 299 319 303
f30 0 f att -0.1504 -2.2992 -7.6005 296 303 310 286
f30 0 f att -0.1722 -1.28706 -7.5755 296 303 319 304
f30 1 f att 0.1504 2.2992 -7.2264 296 286 303 303
f30 1 f att 0.4946 1.13795 -6.8005 296 286 316 301
f4 1 f att 0.5164 0.12581 7.5223 306 304 308 301
f4 1 f att 0.1722 1.28706 7.0644 306 304 296 303
f4 1 f att -0.6483 -0.8311 7.5581 306 300 301 309
f4 0 f att 0.6551 -0.59413 7.5223 306 309 308 299
f4 1 f att -0.5232 1.29942 8.0185 310 299 288 304
f4 0 f att 0.3442 -1.16125 7.6005 310 303 296 301
f4 1 f att 0.5232 -1.29942 8.0584 310 304 308 299
f4 1 f att -0.4946 -1.13795 8.0942 310 300 301 286
f4 0 f att 0.1537 -0.30685 6.8388 310 309 303 286
f4 0 f att 0.351 -2.58648 7.2494 319 303 288 299
f4 0 f att -0.1722 -1.28706 7.2494 319 303 288 304
f4 0 f att -0.0218 1.01214 7.2893 319 286 308 304
f4 1 f att 0.4946 1.13795 7.2893 319 286 308 301
f4 0 f att -0.5014 0.28728 7.6843 303 299 308 286
f4 1 f att -0.351 2.58648 7.7201 303 299 301 303
f4 0 f att 0.0068 -1.42523 6.4647 303 300 303 299
f4 1 f att -0.1537 0.30685 7.6444 303 286 288 309
f4 1 f att -0.6551 0.59413 7.4586 316 299 306 309
f4 1 f att -0.0068 1.42523 6.0388 316 299 303 301
f4 0 f att -0.1504 -2.2992 6.0388 316 303 303 286
f4 1 f att -0.1319 -0.70529 6.8005 316 304 296 309
f4 1 f att 0.1504 2.2992 6.8005 316 286 296 303
f4 1 f att 0.3041 1.99235 7.2584 316 309 308 303
f4 0 f att -0.3041 -1.99235 7.5755 319 303 296 309
f4 1 f att 0.0218 -1.01214 6.8138 319 304 303 286
f4 0 f att -0.3442 1.16125 8.2336 319 300 306 303
f4 0 f att -0.5164 -0.12581 6.8138 319 300 303 304
f4 1 f att 0.5014 -0.28728 8.0334 319 286 308 299
f4 0 f att 0.1319 0.70529 7.9935 319 309 288 304
f4 0 f att 0.6483 0.8311 8.0334 319 309 308 301
f4 0 f att -0.5014 0.28728 -7.4586 306 299 316 286
f4 0 f att -0.3041 -1.99235 -7.8845 306 303 303 309
f4 1 f att 0.1722 1.28706 -7.8845 306 304 303 309
f4 1 f att -0.3442 1.16125 -8.2586 306 300 310 303
f4 0 f att 0.6483 0.8311 -7.4895 306 309 319 301
f4 1 f att 0.3041 1.99235 -7.4586 306 309 316 303
f4 1 f att -0.6551 0.59413 -7.2494 288 299 319 309
f4 0 f att 0.3442 -1.16125 -7.2494 288 303 319 300
f4 1 f att -0.1319 -0.70529 -7.4824 288 304 306 309
f4 0 f att 0.1319 0.70529 -7.2494 288 309 319 304
f4 0 f att 0.351 -2.58648 -6.8388 303 303 310 299
f4 0 f att 0.0068 -1.42523 -6.0388 303 301 316 299
f4 0 f att -0.5164 -0.12581 -6.0388 303 301 316 304
f4 0 f att 0.6551 -0.59413 -6.4647 303 309 303 299
f4 0 f att -0.5232 1.29942 -7.2584 308 299 316 304
f4 0 f att 0.0218 -1.01214 -7.5223 308 304 306 286
f4 0 f att 0.5232 -1.29942 -7.6843 308 304 303 299
f4 0 f att -0.4946 -1.13795 -8.0334 308 301 319 286
f4 1 f att -0.1537 0.30685 -7.2584 308 286 316 309
f4 0 f att -0.0218 1.01214 -8.0334 308 286 319 304
f4 1 f att -0.0068 1.42523 -8.0942 301 299 310 300
f4 1 f att 0.5164 0.12581 -8.0692 301 304 319 300
f4 1 f att -0.6483 -0.8311 -7.2942 301 301 316 309
f4 1 f att 0.5014 -0.28728 -7.5581 301 286 306 299
f4 0 f att 0.1537 -0.30685 -7.2942 301 309 316 286
f4 1 f att -0.351 2.58648 -6.8314 296 299 319 303
f4 0 f att -0.1504 -2.2992 -7.6005 296 303 310 286
f4 0 f att -0.1722 -1.28706 -7.5755 296 303 319 304
f4 1 f att 0.1504 2.2992 -7.2264 296 286 303 303
f4 1 f att 0.4946 1.13795 -6.8005 296 286 316 301
f5 1 f att 0.5164 0.12581 7.5223 306 304 308 301
f5 1 f att 0.1722 1.28706 7.0644 306 304 296 303
f5 0 f att -0.6483 -0.8311 7.5581 306 300 301 309
f5 0 f att 0.6551 -0.59413 7.5223 306 309 308 299
f5 0 f att -0.5232 1.29942 8.0185 310 299 288 304
f5 1 f att 0.3442 -1.16125 7.6005 310 303 296 301
f5 1 f att 0.5232 -1.29942 8.0584 310 304 308 299
f5 0 f att -0.4946 -1.13795 8.0942 310 300 301 286
f5 0 f att 0.1537 -0.30685 6.8388 310 309 303 286
f5 1 f att 0.351 -2.58648 7.2494 319 303 288 299
f5 0 f att -0.1722 -1.28706 7.2494 319 303 288 304
f5 1 f att -0.0218 1.01214 7.2893 319 286 308 304
f5 1 f att 0.4946 1.13795 7.2893 319 286 308 301
f5 0 f att -0.5014 0.28728 7.6843 303 299 308 286
f5 1 f att -0.351 2.58648 7.7201 303 299 301 303
f5 1 f att 0.0068 -1.42523 6.4647 303 300 303 299
f5 1 f att -0.1537 0.30685 7.6444 303 286 288 309
f5 0 f att -0.6551 0.59413 7.4586 316 299 306 309
f5 1 f att -0.0068 1.42523 6.0388 316 299 303 301
f5 0 f att -0.1504 -2.2992 6.0388 316 303 303 286
f5 0 f att -0.1319 -0.70529 6.8005 316 304 296 309
f5 1 f att 0.1504 2.2992 6.8005 316 286 296 303
f5 1 f att 0.3041 1.99235 7.2584 316 309 308 303
f5 1 f att -0.3041 -1.99235 7.5755 319 303 296 309
f5 0 f att 0.0218 -1.01214 6.8138 319 304 303 286
f5 0 f att -0.3442 1.16125 8.2336 319 300 306 303
f5 0 f att -0.5164 -0.12581 6.8138 319 300 303 304
f5 1 f att 0.5014 -0.28728 8.0334 319 286 308 299
f5 0 f att 0.1319 0.70529 7.9935 319 309 288 304
f5 0 f att 0.6483 0.8311 8.0334 319 309 308 301
f5 0 f att -0.5014 0.28728 -7.4586 306 299 316 286
f5 0 f att -0.3041 -1.99235 -7.8845 306 303 303 309
f5 1 f att 0.1722 1.28706 -7.8845 306 304 303 309
f5 1 f att -0.3442 1.16125 -8.2586 306 300 310 303
f5 1 f att 0.6483 0.8311 -7.4895 306 309 319 301
f5 1 f att 0.3041 1.99235 -7.4586 306 309 316 303
f5 0 f att -0.6551 0.59413 -7.2494 288 299 319 309
f5 0 f att 0.3442 -1.16125 -7.2494 288 303 319 300
f5 0 f att -0.1319 -0.70529 -7.4824 288 304 306 309
f5 0 f att 0.1319 0.70529 -7.2494 288 309 319 304
f5 0 f att 0.351 -2.58648 -6.8388 303 303 310 299
f5 0 f att 0.0068 -1.42523 -6.0388 303 301 316 299
f5 0 f att -0.5164 -0.12581 -6.0388 303 301 316 304
f5 1 f att 0.6551 -0.59413 -6.4647 303 309 303 299
f5 0 f att -0.5232 1.29942 -7.2584 308 299 316 304
f5 0 f att 0.0218 -1.01214 -7.5223 308 304 306 286
f5 1 f att 0.5232 -1.29942 -7.6843 308 304 303 299
f5 0 f att -0.4946 -1.13795 -8.0334 308 301 319 286
f5 1 f att -0.1537 0.30685 -7.2584 308 286 316 309
f5 1 f att -0.0218 1.01214 -8.0334 308 286 319 304
f5 0 f att -0.0068 1.42523 -8.0942 301 299 310 300
f5 1 f att 0.5164 0.12581 -8.0692 301 304 319 300
f5 0 f att -0.6483 -0.8311 -7.2942 301 301 316 309
f5 1 f att 0.5014 -0.28728 -7.5581 301 286 306 299
f5 0 f att 0.1537 -0.30685 -7.2942 301 309 316 286
f5 1 f att -0.351 2.58648 -6.8314 296 299 319 303
f5 0 f att -0.1504 -2.2992 -7.6005 296 303 310 286
f5 0 f att -0.1722 -1.28706 -7.5755 296 303 319 304
f5 1 f att 0.1504 2.2992 -7.2264 296 286 303 303
f5 1 f att 0.4946 1.13795 -6.8005 296 286 316 301
f6 1 f att 0.5164 0.12581 7.5223 306 304 308 301
f6 1 f att 0.1722 1.28706 7.0644 306 304 296 303
f6 0 f att -0.6483 -0.8311 7.5581 306 300 301 309
f6 1 f att 0.6551 -0.59413 7.5223 306 309 308 299
f6 0 f att -0.5232 1.29942 8.0185 310 299 288 304
f6 0 f att 0.3442 -1.16125 7.6005 310 303 296 301
f6 1 f att 0.5232 -1.29942 8.0584 310 304 308 299
f6 0 f att -0.4946 -1.13795 8.0942 310 300 301 286
f6 0 f att 0.1537 -0.30685 6.8388 310 309 303 286
f6 0 f att 0.351 -2.58648 7.2494 319 303 288 299
f6 0 f att -0.1722 -1.28706 7.2494 319 303 288 304
f6 0 f att -0.0218 1.01214 7.2893 319 286 308 304
f6 1 f att 0.4946 1.13795 7.2893 319 286 308 301
f6 0 f att -0.5014 0.28728 7.6843 303 299 308 286
f6 1 f att -0.351 2.58648 7.7201 303 299 301 303
f6 0 f att 0.0068 -1.42523 6.4647 303 300 303 299
f6 0 f att -0.1537 0.30685 7.6444 303 286 288 309
f6 0 f att -0.6551 0.59413 7.4586 316 299 306 309
f6 0 f att -0.0068 1.42523 6.0388 316 299 303 301
f6 0 f att -0.1504 -2.2992 6.0388 316 303 303 286
f6 1 f att -0.1319 -0.70529 6.8005 316 304 296 309
f6 1 f att 0.1504 2.2992 6.8005 316 286 296 303
f6 1 f att 0.3041 1.99235 7.2584 316 309 308 303
f6 0 f att -0.3041 -1.99235 7.5755 319 303 296 309
f6 1 f att 0.0218 -1.01214 6.8138 319 304 303 286
f6 1 f att -0.3442 1.16125 8.2336 319 300 306 303
f6 0 f att -0.5164 -0.12581 6.8138 319 300 303 304
f6 1 f att 0.5014 -0.28728 8.0334 319 286 308 299
f6 0 f att 0.1319 0.70529 7.9935 319 309 288 304
f6 1 f att 0.6483 0.8311 8.0334 319 309 308 301
f6 1 f att -0.5014 0.28728 -7.4586 306 299 316 286
f6 0 f att -0.3041 -1.99235 -7.8845 306 303 303 309
f6 1 f att 0.1722 1.28706 -7.8845 306 304 303 309
f6 1 f att -0.3442 1.16125 -8.2586 306 300 310 303
f6 1 f att 0.6483 0.8311 -7.4895 306 309 319 301
f6 1 f att 0.3041 1.99235 -7.4586 306 309 316 303
f6 0 f att -0.6551 0.59413 -7.2494 288 299 319 309
f6 0 f att 0.3442 -1.16125 -7.2494 288 303 319 300
f6 1 f att -0.1319 -0.70529 -7.4824 288 304 306 309
f6 0 f att 0.1319 0.70529 -7.2494 288 309 319 304
f6 0 f att 0.351 -2.58648 -6.8388 303 303 310 299
f6 1 f att 0.0068 -1.42523 -6.0388 303 301 316 299
f6 0 f att -0.5164 -0.12581 -6.0388 303 301 316 304
f6 1 f att 0.6551 -0.59413 -6.4647 303 309 303 299
f6 0 f att -0.5232 1.29942 -7.2584 308 299 316 304
f6 1 f att 0.0218 -1.01214 -7.5223 308 304 306 286
f6 1 f att 0.5232 -1.29942 -7.6843 308 304 303 299
f6 0 f att -0.4946 -1.13795 -8.0334 308 301 319 286
f6 0 f att -0.1537 0.30685 -7.2584 308 286 316 309
f6 0 f att -0.0218 1.01214 -8.0334 308 286 319 304
f6 1 f att -0.0068 1.42523 -8.0942 301 299 310 300
f6 1 f att 0.5164 0.12581 -8.0692 301 304 319 300
f6 1 f att -0.6483 -0.8311 -7.2942 301 301 316 309
f6 1 f att 0.5014 -0.28728 -7.5581 301 286 306 299
f6 0 f att 0.1537 -0.30685 -7.2942 301 309 316 286
f6 1 f att -0.351 2.58648 -6.8314 296 299 319 303
f6 0 f att -0.1504 -2.2992 -7.6005 296 303 310 286
f6 0 f att -0.1722 -1.28706 -7.5755 296 303 319 304
f6 1 f att 0.1504 2.2992 -7.2264 296 286 303 303
f6 1 f att 0.4946 1.13795 -6.8005 296 286 316 301
f7 1 f att 0.5164 0.12581 7.5223 306 304 308 301
f7 1 f att 0.1722 1.28706 7.0644 306 304 296 303
f7 0 f att -0.6483 -0.8311 7.5581 306 300 301 309
f7 0 f att 0.6551 -0.59413 7.5223 306 309 308 299
f7 0 f att -0.5232 1.29942 8.0185 310 299 288 304
f7 0 f att 0.3442 -1.16125 7.6005 310 303 296 301
f7 1 f att 0.5232 -1.29942 8.0584 310 304 308 299
f7 0 f att -0.4946 -1.13795 8.0942 310 300 301 286
f7 1 f att 0.1537 -0.30685 6.8388 310 309 303 286
f7 0 f att 0.351 -2.58648 7.2494 319 303 288 299
f7 0 f att -0.1722 -1.28706 7.2494 319 303 288 304
f7 0 f att -0.0218 1.01214 7.2893 319 286 308 304
f7 1 f att 0.4946 1.13795 7.2893 319 286 308 301
f7 0 f att -0.5014 0.28728 7.6843 303 299 308 286
f7 0 f att -0.351 2.58648 7.7201 303 299 301 303
f7 1 f att 0.0068 -1.42523 6.4647 303 300 303 299
f7 0 f att -0.1537 0.30685 7.6444 303 286 288 309
f7 0 f att -0.6551 0.59413 7.4586 316 299 306 309
f7 1 f att -0.0068 1.42523 6.0388 316 299 303 301
f7 0 f att -0.1504 -2.2992 6.0388 316 303 303 286
f7 1 f att -0.1319 -0.70529 6.8005 316 304 296 309
f7 1 f att 0.1504 2.2992 6.8005 316 286 296 303
f7 1 f att 0.3041 1.99235 7.2584 316 309 308 303
f7 1 f att -0.3041 -1.99235 7.5755 319 303 296 309
f7 1 f att 0.0218 -1.01214 6.8138 319 304 303 286
f7 1 f att -0.3442 1.16125 8.2336 319 300 306 303
f7 0 f att -0.5164 -0.12581 6.8138 319 300 303 304
f7 1 f att 0.5014 -0.28728 8.0334 319 286 308 299
f7 0 f att 0.1319 0.70529 7.9935 319 309 288 304
f7 1 f att 0.6483 0.8311 8.0334 319 309 308 301
f7 0 f att -0.5014 0.28728 -7.4586 306 299 316 286
f7 0 f att -0.3041 -1.99235 -7.8845 306 303 303 309
f7 1 f att 0.1722 1.28706 -7.8845 306 304 303 309
f7 1 f att -0.3442 1.16125 -8.2586 306 300 310 303
f7 1 f att 0.6483 0.8311 -7.4895 306 309 319 301
f7 1 f att 0.3041 1.99235 -7.4586 306 309 316 303
f7 0 f att -0.6551 0.59413 -7.2494 288 299 319 309
f7 0 f att 0.3442 -1.16125 -7.2494 288 303 319 300
f7 1 f att -0.1319 -0.70529 -7.4824 288 304 306 309
f7 0 f att 0.1319 0.70529 -7.2494 288 309 319 304
f7 0 f att 0.351 -2.58648 -6.8388 303 303 310 299
f7 1 f att 0.0068 -1.42523 -6.0388 303 301 316 299
f7 0 f att -0.5164 -0.12581 -6.0388 303 301 316 304
f7 1 f att 0.6551 -0.59413 -6.4647 303 309 303 299
f7 0 f att -0.5232 1.29942 -7.2584 308 299 316 304
f7 1 f att 0.0218 -1.01214 -7.5223 308 304 306 286
f7 1 f att 0.5232 -1.29942 -7.6843 308 304 303 299
f7 1 f att -0.4946 -1.13795 -8.0334 308 301 319 286
f7 1 f att -0.1537 0.30685 -7.2584 308 286 316 309
f7 0 f att -0.0218 1.01214 -8.0334 308 286 319 304
f7 0 f att -0.0068 1.42523 -8.0942 301 299 310 300
f7 1 f att 0.5164 0.12581 -8.0692 301 304 319 300
f7 1 f att -0.6483 -0.8311 -7.2942 301 301 316 309
f7 0 f att 0.5014 -0.28728 -7.5581 301 286 306 299
f7 0 f att 0.1537 -0.30685 -7.2942 301 309 316 286
f7 1 f att -0.351 2.58648 -6.8314 296 299 319 303
f7 0 f att -0.1504 -2.2992 -7.6005 296 303 310 286
f7 0 f att -0.1722 -1.28706 -7.5755 296 303 319 304
f7 1 f att 0.1504 2.2992 -7.2264 296 286 303 303
f7 0 f att 0.4946 1.13795 -6.8005 296 286 316 301
f8 1 f att 0.5164 0.12581 7.5223 306 304 308 301
f8 1 f att 0.1722 1.28706 7.0644 306 304 296 303
f8 1 f att -0.6483 -0.8311 7.5581 306 300 301 309
f8 0 f att 0.6551 -0.59413 7.5223 306 309 308 299
f8 0 f att -0.5232 1.29942 8.0185 310 299 288 304
f8 0 f att 0.3442 -1.16125 7.6005 310 303 296 301
f8 1 f att 0.5232 -1.29942 8.0584 310 304 308 299
f8 0 f att -0.4946 -1.13795 8.0942 310 300 301 286
f8 0 f att 0.1537 -0.30685 6.8388 310 309 303 286
f8 0 f att 0.351 -2.58648 7.2494 319 303 288 299
f8 0 f att -0.1722 -1.28706 7.2494 319 303 288 304
f8 0 f att -0.0218 1.01214 7.2893 319 286 308 304
f8 1 f att 0.4946 1.13795 7.2893 319 286 308 301
f8 0 f att -0.5014 0.28728 7.6843 303 299 308 286
f8 1 f att -0.351 2.58648 7.7201 303 299 301 303
f8 0 f att 0.0068 -1.42523 6.4647 303 300 303 299
f8 1 f att -0.1537 0.30685 7.6444 303 286 288 309
f8 1 f att -0.6551 0.59413 7.4586 316 299 306 309
f8 0 f att -0.0068 1.42523 6.0388 316 299 303 301
f8 0 f att -0.1504 -2.2992 6.0388 316 303 303 286
f8 1 f att -0.1319 -0.70529 6.8005 316 304 296 309
f8 1 f att 0.1504 2.2992 6.8005 316 286 296 303
f8 1 f att 0.3041 1.99235 7.2584 316 309 308 303
f8 0 f att -0.3041 -1.99235 7.5755 319 303 296 309
f8 1 f att 0.0218 -1.01214 6.8138 319 304 303 286
f8 1 f att -0.3442 1.16125 8.2336 319 300 306 303
f8 0 f att -0.5164 -0.12581 6.8138 319 300 303 304
f8 1 f att 0.5014 -0.28728 8.0334 319 286 308 299
f8 0 f att 0.1319 0.70529 7.9935 319 309 288 304
f8 0 f att 0.6483 0.8311 8.0334 319 309 308 301
f8 0 f att -0.5014 0.28728 -7.4586 306 299 316 286
f8 0 f att -0.3041 -1.99235 -7.8845 306 303 303 309
f8 1 f att 0.1722 1.28706 -7.8845 306 304 303 309
f8 0 f att -0.3442 1.16125 -8.2586 306 300 310 303
f8 0 f att 0.6483 0.8311 -7.4895 306 309 319 301
f8 1 f att 0.3041 1.99235 -7.4586 306 309 316 303
f8 1 f att -0.6551 0.59413 -7.2494 288 299 319 309
f8 0 f att 0.3442 -1.16125 -7.2494 288 303 319 300
f8 1 f att -0.1319 -0.70529 -7.4824 288 304 306 309
f8 0 f att 0.1319 0.70529 -7.2494 288 309 319 304
f8 0 f att 0.351 -2.58648 -6.8388 303 303 310 299
f8 0 f att 0.0068 -1.42523 -6.0388 303 301 316 299
f8 0 f att -0.5164 -0.12581 -6.0388 303 301 316 304
f8 0 f att 0.6551 -0.59413 -6.4647 303 309 303 299
f8 0 f att -0.5232 1.29942 -7.2584 308 299 316 304
f8 1 f att 0.0218 -1.01214 -7.5223 308 304 306 286
f8 1 f att 0.5232 -1.29942 -7.6843 308 304 303 299
f8 0 f att -0.4946 -1.13795 -8.0334 308 301 319 286
f8 1 f att -0.1537 0.30685 -7.2584 308 286 316 309
f8 0 f att -0.0218 1.01214 -8.0334 308 286 319 304
f8 1 f att -0.0068 1.42523 -8.0942 301 299 310 300
f8 1 f att 0.5164 0.12581 -8.0692 301 304 319 300
f8 0 f att -0.6483 -0.8311 -7.2942 301 301 316 309
f8 1 f att 0.5014 -0.28728 -7.5581 301 286 306 299
f8 0 f att 0.1537 -0.30685 -7.2942 301 309 316 286
f8 1 f att -0.351 2.58648 -6.8314 296 299 319 303
f8 0 f att -0.1504 -2.2992 -7.6005 296 303 310 286
f8 0 f att -0.1722 -1.28706 -7.5755 296 303 319 304
f8 1 f att 0.1504 2.2992 -7.2264 296 286 303 303
f8 1 f att 0.4946 1.13795 -6.8005 296 286 316 301
f9 1 f att 0.5164 0.12581 7.5223 306 304 308 301
f9 1 f att 0.1722 1.28706 7.0644 306 304 296 303
f9 1 f att -0.6483 -0.8311 7.5581 306 300 301 309
f9 0 f att 0.6551 -0.59413 7.5223 306 309 308 299
f9 0 f att -0.5232 1.29942 8.0185 310 299 288 304
f9 0 f att 0.3442 -1.16125 7.6005 310 303 296 301
f9 1 f att 0.5232 -1.29942 8.0584 310 304 308 299
f9 0 f att -0.4946 -1.13795 8.0942 310 300 301 286
f9 0 f att 0.1537 -0.30685 6.8388 310 309 303 286
f9 0 f att 0.351 -2.58648 7.2494 319 303 288 299
f9 0 f att -0.1722 -1.28706 7.2494 319 303 288 304
f9 0 f att -0.0218 1.01214 7.2893 319 286 308 304
f9 0 f att 0.4946 1.13795 7.2893 319 286 308 301
f9 1 f att -0.5014 0.28728 7.6843 303 299 308 286
f9 1 f att -0.351 2.58648 7.7201 303 299 301 303
f9 0 f att 0.0068 -1.42523 6.4647 303 300 303 299
f9 1 f att -0.1537 0.30685 7.6444 303 286 288 309
f9 1 f att -0.6551 0.59413 7.4586 316 299 306 309
f9 0 f att -0.0068 1.42523 6.0388 316 299 303 301
f9 0 f att -0.1504 -2.2992 6.0388 316 303 303 286
f9 1 f att -0.1319 -0.70529 6.8005 316 304 296 309
f9 1 f att 0.1504 2.2992 6.8005 316 286 296 303
f9 0 f att 0.3041 1.99235 7.2584 316 309 308 303
f9 1 f att -0.3041 -1.99235 7.5755 319 303 296 309
f9 1 f att 0.0218 -1.01214 6.8138 319 304 303 286
f9 1 f att -0.3442 1.16125 8.2336 319 300 306 303
f9 0 f att -0.5164 -0.12581 6.8138 319 300 303 304
f9 1 f att 0.5014 -0.28728 8.0334 319 286 308 299
f9 0 f att 0.1319 0.70529 7.9935 319 309 288 304
f9 0 f att 0.6483 0.8311 8.0334 319 309 308 301
f9 1 f att -0.5014 0.28728 -7.4586 306 299 316 286
f9 0 f att -0.3041 -1.99235 -7.8845 306 303 303 309
f9 1 f att 0.1722 1.28706 -7.8845 306 304 303 309
f9 1 f att -0.3442 1.16125 -8.2586 306 300 310 303
f9 0 f att 0.6483 0.8311 -7.4895 306 309 319 301
f9 0 f att 0.3041 1.99235 -7.4586 306 309 316 303
f9 1 f att -0.6551 0.59413 -7.2494 288 299 319 309
f9 0 f att 0.3442 -1.16125 -7.2494 288 303 319 300
f9 1 f att -0.1319 -0.70529 -7.4824 288 304 306 309
f9 0 f att 0.1319 0.70529 -7.2494 288 309 319 304
f9 0 f att 0.351 -2.58648 -6.8388 303 303 310 299
f9 1 f att 0.0068 -1.42523 -6.0388 303 301 316 299
f9 0 f att -0.5164 -0.12581 -6.0388 303 301 316 304
f9 0 f att 0.6551 -0.59413 -6.4647 303 309 303 299
f9 0 f att -0.5232 1.29942 -7.2584 308 299 316 304
f9 1 f att 0.0218 -1.01214 -7.5223 308 304 306 286
f9 1 f att 0.5232 -1.29942 -7.6843 308 304 303 299
f9 1 f att -0.4946 -1.13795 -8.0334 308 301 319 286
f9 1 f att -0.1537 0.30685 -7.2584 308 286 316 309
f9 0 f att -0.0218 1.01214 -8.0334 308 286 319 304
f9 0 f att -0.0068 1.42523 -8.0942 301 299 310 300
f9 1 f att 0.5164 0.12581 -8.0692 301 304 319 300
f9 1 f att -0.6483 -0.8311 -7.2942 301 301 316 309
f9 1 f att 0.5014 -0.28728 -7.5581 301 286 306 299
f9 0 f att 0.1537 -0.30685 -7.2942 301 309 316 286
f9 1 f att -0.351 2.58648 -6.8314 296 299 319 303
f9 0 f att -0.1504 -2.2992 -7.6005 296 303 310 286
f9 0 f att -0.1722 -1.28706 -7.5755 296 303 319 304
f9 1 f att 0.1504 2.2992 -7.2264 296 286 303 303
f9 1 f att 0.4946 1.13795 -6.8005 296 286 316 301
m1 0 m att 0.5164 0.12581 7.5223 306 304 308 301
m1 1 m att 0.1722 1.28706 7.0644 306 304 296 303
m1 1 m att -0.6483 -0.8311 7.5581 306 300 301 309
m1 0 m att 0.6551 -0.59413 7.5223 306 309 308 299
m1 0 m att -0.5232 1.29942 8.0185 310 299 288 304
m1 0 m att 0.3442 -1.16125 7.6005 310 303 296 301
m1 0 m att 0.5232 -1.29942 8.0584 310 304 308 299
m1 1 m att -0.4946 -1.13795 8.0942 310 300 301 286
m1 0 m att 0.1537 -0.30685 6.8388 310 309 303 286
m1 1 m att 0.351 -2.58648 7.2494 319 303 288 299
m1 0 m att -0.1722 -1.28706 7.2494 319 303 288 304
m1 0 m att -0.0218 1.01214 7.2893 319 286 308 304
m1 1 m att 0.4946 1.13795 7.2893 319 286 308 301
m1 0 m att -0.5014 0.28728 7.6843 303 299 308 286
m1 1 m att -0.351 2.58648 7.7201 303 299 301 303
m1 1 m att 0.0068 -1.42523 6.4647 303 300 303 299
m1 1 m att -0.1537 0.30685 7.6444 303 286 288 309
m1 1 m att -0.6551 0.59413 7.4586 316 299 306 309
m1 0 m att -0.0068 1.42523 6.0388 316 299 303 301
m1 0 m att -0.1504 -2.2992 6.0388 316 303 303 286
m1 1 m att -0.1319 -0.70529 6.8005 316 304 296 309
m1 1 m att 0.1504 2.2992 6.8005 316 286 296 303
m1 1 m att 0.3041 1.99235 7.2584 316 309 308 303
m1 0 m att -0.3041 -1.99235 7.5755 319 303 296 309
m1 1 m att 0.0218 -1.01214 6.8138 319 304 303 286
m1 1 m att -0.3442 1.16125 8.2336 319 300 306 303
m1 0 m att -0.5164 -0.12581 6.8138 319 300 303 304
m1 1 m att 0.5014 -0.28728 8.0334 319 286 308 299
m1 0 m att 0.1319 0.70529 7.9935 319 309 288 304
m1 0 m att 0.6483 0.8311 8.0334 319 309 308 301
m1 1 m att -0.5014 0.28728 -7.4586 306 299 316 286
m1 0 m att -0.3041 -1.99235 -7.8845 306 303 303 309
m1 1 m att 0.1722 1.28706 -7.8845 306 304 303 309
m1 1 m att -0.3442 1.16125 -8.2586 306 300 310 303
m1 1 m att 0.6483 0.8311 -7.4895 306 309 319 301
m1 1 m att 0.3041 1.99235 -7.4586 306 309 316 303
m1 0 m att -0.6551 0.59413 -7.2494 288 299 319 309
m1 0 m att 0.3442 -1.16125 -7.2494 288 303 319 300
m1 1 m att -0.1319 -0.70529 -7.4824 288 304 306 309
m1 0 m att 0.1319 0.70529 -7.2494 288 309 319 304
m1 0 m att 0.351 -2.58648 -6.8388 303 303 310 299
m1 1 m att 0.0068 -1.42523 -6.0388 303 301 316 299
m1 1 m att -0.5164 -0.12581 -6.0388 303 301 316 304
m1 1 m att 0.6551 -0.59413 -6.4647 303 309 303 299
m1 0 m att -0.5232 1.29942 -7.2584 308 299 316 304
m1 1 m att 0.0218 -1.01214 -7.5223 308 304 306 286
m1 1 m att 0.5232 -1.29942 -7.6843 308 304 303 299
m1 1 m att -0.4946 -1.13795 -8.0334 308 301 319 286
m1 1 m att -0.1537 0.30685 -7.2584 308 286 316 309
m1 1 m att -0.0218 1.01214 -8.0334 308 286 319 304
m1 0 m att -0.0068 1.42523 -8.0942 301 299 310 300
m1 1 m att 0.5164 0.12581 -8.0692 301 304 319 300
m1 0 m att -0.6483 -0.8311 -7.2942 301 301 316 309
m1 1 m att 0.5014 -0.28728 -7.5581 301 286 306 299
m1 0 m att 0.1537 -0.30685 -7.2942 301 309 316 286
m1 1 m att -0.351 2.58648 -6.8314 296 299 319 303
m1 0 m att -0.1504 -2.2992 -7.6005 296 303 310 286
m1 0 m att -0.1722 -1.28706 -7.5755 296 303 319 304
m1 1 m att 0.1504 2.2992 -7.2264 296 286 303 303
m1 1 m att 0.4946 1.13795 -6.8005 296 286 316 301
m10 0 m att 0.5164 0.12581 7.5223 306 304 308 301
m10 1 m att 0.1722 1.28706 7.0644 306 304 296 303
m10 0 m att -0.6483 -0.8311 7.5581 306 300 301 309
m10 1 m att 0.6551 -0.59413 7.5223 306 309 308 299
m10 0 m att -0.5232 1.29942 8.0185 310 299 288 304
m10 0 m att 0.3442 -1.16125 7.6005 310 303 296 301
m10 1 m att 0.5232 -1.29942 8.0584 310 304 308 299
m10 0 m att -0.4946 -1.13795 8.0942 310 300 301 286
m10 0 m att 0.1537 -0.30685 6.8388 310 309 303 286
m10 0 m att 0.351 -2.58648 7.2494 319 303 288 299
m10 0 m att -0.1722 -1.28706 7.2494 319 303 288 304
m10 0 m att -0.0218 1.01214 7.2893 319 286 308 304
m10 1 m att 0.4946 1.13795 7.2893 319 286 308 301
m10 0 m att -0.5014 0.28728 7.6843 303 299 308 286
m10 1 m att -0.351 2.58648 7.7201 303 299 301 303
m10 1 m att 0.0068 -1.42523 6.4647 303 300 303 299
m10 0 m att -0.1537 0.30685 7.6444 303 286 288 309
m10 0 m att -0.6551 0.59413 7.4586 316 299 306 309
m10 0 m att -0.0068 1.42523 6.0388 316 299 303 301
m10 0 m att -0.1504 -2.2992 6.0388 316 303 303 286
m10 1 m att -0.1319 -0.70529 6.8005 316 304 296 309
m10 1 m att 0.1504 2.2992 6.8005 316 286 296 303
m10 1 m att 0.3041 1.99235 7.2584 316 309 308 303
m10 0 m att -0.3041 -1.99235 7.5755 319 303 296 309
m10 1 m att 0.0218 -1.01214 6.8138 319 304 303 286
m10 1 m att -0.3442 1.16125 8.2336 319 300 306 303
m10 0 m att -0.5164 -0.12581 6.8138 319 300 303 304
m10 1 m att 0.5014 -0.28728 8.0334 319 286 308 299
m10 0 m att 0.1319 0.70529 7.9935 319 309 288 304
m10 1 m att 0.6483 0.8311 8.0334 319 309 308 301
m10 0 m att -0.5014 0.28728 -7.4586 306 299 316 286
m10 0 m att -0.3041 -1.99235 -7.8845 306 303 303 309
m10 1 m att 0.1722 1.28706 -7.8845 306 304 303 309
m10 1 m att -0.3442 1.16125 -8.2586 306 300 310 303
m10 1 m att 0.6483 0.8311 -7.4895 306 309 319 301
m10 1 m att 0.3041 1.99235 -7.4586 306 309 316 303
m10 0 m att -0.6551 0.59413 -7.2494 288 299 319 309
m10 1 m att 0.3442 -1.16125 -7.2494 288 303 319 300
m10 1 m att -0.1319 -0.70529 -7.4824 288 304 306 309
m10 1 m att 0.1319 0.70529 -7.2494 288 309 319 304
m10 0 m att 0.351 -2.58648 -6.8388 303 303 310 299
m10 1 m att 0.0068 -1.42523 -6.0388 303 301 316 299
m10 0 m att -0.5164 -0.12581 -6.0388 303 301 316 304
m10 1 m att 0.6551 -0.59413 -6.4647 303 309 303 299
m10 0 m att -0.5232 1.29942 -7.2584 308 299 316 304
m10 1 m att 0.0218 -1.01214 -7.5223 308 304 306 286
m10 1 m att 0.5232 -1.29942 -7.6843 308 304 303 299
m10 0 m att -0.4946 -1.13795 -8.0334 308 301 319 286
m10 1 m att -0.1537 0.30685 -7.2584 308 286 316 309
m10 0 m att -0.0218 1.01214 -8.0334 308 286 319 304
m10 1 m att -0.0068 1.42523 -8.0942 301 299 310 300
m10 0 m att 0.5164 0.12581 -8.0692 301 304 319 300
m10 1 m att -0.6483 -0.8311 -7.2942 301 301 316 309
m10 1 m att 0.5014 -0.28728 -7.5581 301 286 306 299
m10 1 m att 0.1537 -0.30685 -7.2942 301 309 316 286
m10 1 m att -0.351 2.58648 -6.8314 296 299 319 303
m10 0 m att -0.1504 -2.2992 -7.6005 296 303 310 286
m10 0 m att -0.1722 -1.28706 -7.5755 296 303 319 304
m10 1 m att 0.1504 2.2992 -7.2264 296 286 303 303
m10 1 m att 0.4946 1.13795 -6.8005 296 286 316 301
m11 1 m att 0.5164 0.12581 7.5223 306 304 308 301
m11 1 m att 0.1722 1.28706 7.0644 306 304 296 303
m11 0 m att -0.6483 -0.8311 7.5581 306 300 301 309
m11 0 m att 0.6551 -0.59413 7.5223 306 309 308 299
m11 1 m att -0.5232 1.29942 8.0185 310 299 288 304
m11 0 m att 0.3442 -1.16125 7.6005 310 303 296 301
m11 1 m att 0.5232 -1.29942 8.0584 310 304 308 299
m11 0 m att -0.4946 -1.13795 8.0942 310 300 301 286
m11 0 m att 0.1537 -0.30685 6.8388 310 309 303 286
m11 0 m att 0.351 -2.58648 7.2494 319 303 288 299
m11 0 m att -0.1722 -1.28706 7.2494 319 303 288 304
m11 0 m att -0.0218 1.01214 7.2893 319 286 308 304
m11 1 m att 0.4946 1.13795 7.2893 319 286 308 301
m11 0 m att -0.5014 0.28728 7.6843 303 299 308 286
m11 1 m att -0.351 2.58648 7.7201 303 299 301 303
m11 0 m att 0.0068 -1.42523 6.4647 303 300 303 299
m11 1 m att -0.1537 0.30685 7.6444 303 286 288 309
m11 1 m att -0.6551 0.59413 7.4586 316 299 306 309
m11 1 m att -0.0068 1.42523 6.0388 316 299 303 301
m11 0 m att -0.1504 -2.2992 6.0388 316 303 303 286
m11 1 m att -0.1319 -0.70529 6.8005 316 304 296 309
m11 1 m att 0.1504 2.2992 6.8005 316 286 296 303
m11 1 m att 0.3041 1.99235 7.2584 316 309 308 303
m11 0 m att -0.3041 -1.99235 7.5755 319 303 296 309
m11 0 m att 0.0218 -1.01214 6.8138 319 304 303 286
m11 1 m att -0.3442 1.16125 8.2336 319 300 306 303
m11 0 m att -0.5164 -0.12581 6.8138 319 300 303 304
m11 1 m att 0.5014 -0.28728 8.0334 319 286 308 299
m11 0 m att 0.1319 0.70529 7.9935 319 309 288 304
m11 1 m att 0.6483 0.8311 8.0334 319 309 308 301
m11 0 m att -0.5014 0.28728 -7.4586 306 299 316 286
m11 0 m att -0.3041 -1.99235 -7.8845 306 303 303 309
m11 1 m att 0.1722 1.28706 -7.8845 306 304 303 309
m11 1 m att -0.3442 1.16125 -8.2586 306 300 310 303
m11 1 m att 0.6483 0.8311 -7.4895 306 309 319 301
m11 1 m att 0.3041 1.99235 -7.4586 306 309 316 303
m11 1 m att -0.6551 0.59413 -7.2494 288 299 319 309
m11 0 m att 0.3442 -1.16125 -7.2494 288 303 319 300
m11 1 m att -0.1319 -0.70529 -7.4824 288 304 306 309
m11 0 m att 0.1319 0.70529 -7.2494 288 309 319 304
m11 0 m att 0.351 -2.58648 -6.8388 303 303 310 299
m11 0 m att 0.0068 -1.42523 -6.0388 303 301 316 299
m11 0 m att -0.5164 -0.12581 -6.0388 303 301 316 304
m11 0 m att 0.6551 -0.59413 -6.4647 303 309 303 299
m11 1 m att -0.5232 1.29942 -7.2584 308 299 316 304
m11 1 m att 0.0218 -1.01214 -7.5223 308 304 306 286
m11 1 m att 0.5232 -1.29942 -7.6843 308 304 303 299
m11 0 m att -0.4946 -1.13795 -8.0334 308 301 319 286
m11 1 m att -0.1537 0.30685 -7.2584 308 286 316 309
m11 1 m att -0.0218 1.01214 -8.0334 308 286 319 304
m11 1 m att -0.0068 1.42523 -8.0942 301 299 310 300
m11 1 m att 0.5164 0.12581 -8.0692 301 304 319 300
m11 1 m att -0.6483 -0.8311 -7.2942 301 301 316 309
m11 0 m att 0.5014 -0.28728 -7.5581 301 286 306 299
m11 0 m att 0.1537 -0.30685 -7.2942 301 309 316 286
m11 1 m att -0.351 2.58648 -6.8314 296 299 319 303
m11 0 m att -0.1504 -2.2992 -7.6005 296 303 310 286
m11 0 m att -0.1722 -1.28706 -7.5755 296 303 319 304
m11 1 m att 0.1504 2.2992 -7.2264 296 286 303 303
m11 1 m att 0.4946 1.13795 -6.8005 296 286 316 301
m12 1 m att 0.5164 0.12581 7.5223 306 304 308 301
m12 1 m att 0.1722 1.28706 7.0644 306 304 296 303
m12 1 m att -0.6483 -0.8311 7.5581 306 300 301 309
m12 0 m att 0.6551 -0.59413 7.5223 306 309 308 299
m12 1 m att -0.5232 1.29942 8.0185 310 299 288 304
m12 0 m att 0.3442 -1.16125 7.6005 310 303 296 301
m12 1 m att 0.5232 -1.29942 8.0584 310 304 308 299
m12 1 m att -0.4946 -1.13795 8.0942 310 300 301 286
m12 0 m att 0.1537 -0.30685 6.8388 310 309 303 286
m12 0 m att 0.351 -2.58648 7.2494 319 303 288 299
m12 0 m att -0.1722 -1.28706 7.2494 319 303 288 304
m12 0 m att -0.0218 1.01214 7.2893 319 286 308 304
m12 1 m att 0.4946 1.13795 7.2893 319 286 308 301
m12 0 m att -0.5014 0.28728 7.6843 303 299 308 286
m12 1 m att -0.351 2.58648 7.7201 303 299 301 303
m12 0 m att 0.0068 -1.42523 6.4647 303 300 303 299
m12 1 m att -0.1537 0.30685 7.6444 303 286 288 309
m12 1 m att -0.6551 0.59413 7.4586 316 299 306 309
m12 1 m att -0.0068 1.42523 6.0388 316 299 303 301
m12 0 m att -0.1504 -2.2992 6.0388 316 303 303 286
m12 1 m att -0.1319 -0.70529 6.8005 316 304 296 309
m12 1 m att 0.1504 2.2992 6.8005 316 286 296 303
m12 1 m att 0.3041 1.99235 7.2584 316 309 308 303
m12 0 m att -0.3041 -1.99235 7.5755 319 303 296 309
m12 1 m att 0.0218 -1.01214 6.8138 319 304 303 286
m12 1 m att -0.3442 1.16125 8.2336 319 300 306 303
m12 0 m att -0.5164 -0.12581 6.8138 319 300 303 304
m12 0 m att 0.5014 -0.28728 8.0334 319 286 308 299
m12 0 m att 0.1319 0.70529 7.9935 319 309 288 304
m12 1 m att 0.6483 0.8311 8.0334 319 309 308 301
m12 0 m att -0.5014 0.28728 -7.4586 306 299 316 286
m12 0 m att -0.3041 -1.99235 -7.8845 306 303 303 309
m12 0 m att 0.1722 1.28706 -7.8845 306 304 303 309
m12 0 m att -0.3442 1.16125 -8.2586 306 300 310 303
m12 1 m att 0.6483 0.8311 -7.4895 306 309 319 301
m12 1 m att 0.3041 1.99235 -7.4586 306 309 316 303
m12 1 m att -0.6551 0.59413 -7.2494 288 299 319 309
m12 1 m att 0.3442 -1.16125 -7.2494 288 303 319 300
m12 1 m att -0.1319 -0.70529 -7.4824 288 304 306 309
m12 0 m att 0.1319 0.70529 -7.2494 288 309 319 304
m12 0 m att 0.351 -2.58648 -6.8388 303 303 310 299
m12 0 m att 0.0068 -1.42523 -6.0388 303 301 316 299
m12 0 m att -0.5164 -0.12581 -6.0388 303 301 316 304
m12 0 m att 0.6551 -0.59413 -6.4647 303 309 303 299
m12 0 m att -0.5232 1.29942 -7.2584 308 299 316 304
m12 0 m att 0.0218 -1.01214 -7.5223 308 304 306 286
m12 1 m att 0.5232 -1.29942 -7.6843 308 304 303 299
m12 0 m att -0.4946 -1.13795 -8.0334 308 301 319 286
m12 1 m att -0.1537 0.30685 -7.2584 308 286 316 309
m12 0 m att -0.0218 1.01214 -8.0334 308 286 319 304
m12 1 m att -0.0068 1.42523 -8.0942 301 299 310 300
m12 1 m att 0.5164 0.12581 -8.0692 301 304 319 300
m12 0 m att -0.6483 -0.8311 -7.2942 301 301 316 309
m12 1 m att 0.5014 -0.28728 -7.5581 301 286 306 299
m12 0 m att 0.1537 -0.30685 -7.2942 301 309 316 286
m12 0 m att -0.351 2.58648 -6.8314 296 299 319 303
m12 0 m att -0.1504 -2.2992 -7.6005 296 303 310 286
m12 0 m att -0.1722 -1.28706 -7.5755 296 303 319 304
m12 1 m att 0.1504 2.2992 -7.2264 296 286 303 303
m12 1 m att 0.4946 1.13795 -6.8005 296 286 316 301
m13 1 m att 0.5164 0.12581 7.5223 306 304 308 301
m13 0 m att 0.1722 1.28706 7.0644 306 304 296 303
m13 0 m att -0.6483 -0.8311 7.5581 306 300 301 309
m13 0 m att 0.6551 -0.59413 7.5223 306 309 308 299
m13 0 m att -0.5232 1.29942 8.0185 310 299 288 304
m13 1 m att 0.3442 -1.16125 7.6005 310 303 296 301
m13 1 m att 0.5232 -1.29942 8.0584 310 304 308 299
m13 0 m att -0.4946 -1.13795 8.0942 310 300 301 286
m13 0 m att 0.1537 -0.30685 6.8388 310 309 303 286
m13 1 m att 0.351 -2.58648 7.2494 319 303 288 299
m13 0 m att -0.1722 -1.28706 7.2494 319 303 288 304
m13 1 m att -0.0218 1.01214 7.2893 319 286 308 304
m13 1 m att 0.4946 1.13795 7.2893 319 286 308 301
m13 0 m att -0.5014 0.28728 7.6843 303 299 308 286
m13 1 m att -0.351 2.58648 7.7201 303 299 301 303
m13 0 m att 0.0068 -1.42523 6.4647 303 300 303 299
m13 1 m att -0.1537 0.30685 7.6444 303 286 288 309
m13 0 m att -0.6551 0.59413 7.4586 316 299 306 309
m13 1 m att -0.0068 1.42523 6.0388 316 299 303 301
m13 0 m att -0.1504 -2.2992 6.0388 316 303 303 286
m13 0 m att -0.1319 -0.70529 6.8005 316 304 296 309
m13 1 m att 0.1504 2.2992 6.8005 316 286 296 303
m13 1 m att 0.3041 1.99235 7.2584 316 309 308 303
m13 0 m att -0.3041 -1.99235 7.5755 319 303 296 309
m13 0 m att 0.0218 -1.01214 6.8138 319 304 303 286
m13 0 m att -0.3442 1.16125 8.2336 319 300 306 303
m13 0 m att -0.5164 -0.12581 6.8138 319 300 303 304
m13 1 m att 0.5014 -0.28728 8.0334 319 286 308 299
m13 1 m att 0.1319 0.70529 7.9935 319 309 288 304
m13 1 m att 0.6483 0.8311 8.0334 319 309 308 301
m13 0 m att -0.5014 0.28728 -7.4586 306 299 316 286
m13 0 m att -0.3041 -1.99235 -7.8845 306 303 303 309
m13 1 m att 0.1722 1.28706 -7.8845 306 304 303 309
m13 0 m att -0.3442 1.16125 -8.2586 306 300 310 303
m13 1 m att 0.6483 0.8311 -7.4895 306 309 319 301
m13 1 m att 0.3041 1.99235 -7.4586 306 309 316 303
m13 0 m att -0.6551 0.59413 -7.2494 288 299 319 309
m13 1 m att 0.3442 -1.16125 -7.2494 288 303 319 300
m13 0 m att -0.1319 -0.70529 -7.4824 288 304 306 309
m13 1 m att 0.1319 0.70529 -7.2494 288 309 319 304
m13 0 m att 0.351 -2.58648 -6.8388 303 303 310 299
m13 0 m att 0.0068 -1.42523 -6.0388 303 301 316 299
m13 0 m att -0.5164 -0.12581 -6.0388 303 301 316 304
m13 1 m att 0.6551 -0.59413 -6.4647 303 309 303 299
m13 1 m att -0.5232 1.29942 -7.2584 308 299 316 304
m13 0 m att 0.0218 -1.01214 -7.5223 308 304 306 286
m13 1 m att 0.5232 -1.29942 -7.6843 308 304 303 299
m13 0 m att -0.4946 -1.13795 -8.0334 308 301 319 286
m13 1 m att -0.1537 0.30685 -7.2584 308 286 316 309
m13 1 m att -0.0218 1.01214 -8.0334 308 286 319 304
m13 1 m att -0.0068 1.42523 -8.0942 301 299 310 300
m13 1 m att 0.5164 0.12581 -8.0692 301 304 319 300
m13 0 m att -0.6483 -0.8311 -7.2942 301 301 316 309
m13 1 m att 0.5014 -0.28728 -7.5581 301 286 306 299
m13 1 m att 0.1537 -0.30685 -7.2942 301 309 316 286
m13 1 m att -0.351 2.58648 -6.8314 296 299 319 303
m13 0 m att -0.1504 -2.2992 -7.6005 296 303 310 286
m13 0 m att -0.1722 -1.28706 -7.5755 296 303 319 304
m13 1 m att 0.1504 2.2992 -7.2264 296 286 303 303
m13 1 m att 0.4946 1.13795 -6.8005 296 286 316 301
m14 1 m att 0.5164 0.12581 7.5223 306 304 308 301
m14 1 m att 0.1722 1.28706 7.0644 306 304 296 303
m14 1 m att -0.6483 -0.8311 7.5581 306 300 301 309
m14 0 m att 0.6551 -0.59413 7.5223 306 309 308 299
m14 0 m att -0.5232 1.29942 8.0185 310 299 288 304
m14 0 m att 0.3442 -1.16125 7.6005 310 303 296 301
m14 1 m att 0.5232 -1.29942 8.0584 310 304 308 299
m14 0 m att -0.4946 -1.13795 8.0942 310 300 301 286
m14 0 m att 0.1537 -0.30685 6.8388 310 309 303 286
m14 0 m att 0.351 -2.58648 7.2494 319 303 288 299
m14 0 m att -0.1722 -1.28706 7.2494 319 303 288 304
m14 0 m att -0.0218 1.01214 7.2893 319 286 308 304
m14 1 m att 0.4946 1.13795 7.2893 319 286 308 301
m14 1 m att -0.5014 0.28728 7.6843 303 299 308 286
m14 0 m att -0.351 2.58648 7.7201 303 299 301 303
m14 1 m att 0.0068 -1.42523 6.4647 303 300 303 299
m14 1 m att -0.1537 0.30685 7.6444 303 286 288 309
m14 1 m att -0.6551 0.59413 7.4586 316 299 306 309
m14 0 m att -0.0068 1.42523 6.0388 316 299 303 301
m14 0 m att -0.1504 -2.2992 6.0388 316 303 303 286
m14 1 m att -0.1319 -0.70529 6.8005 316 304 296 309
m14 1 m att 0.1504 2.2992 6.8005 316 286 296 303
m14 1 m att 0.3041 1.99235 7.2584 316 309 308 303
m14 1 m att -0.3041 -1.99235 7.5755 319 303 296 309
m14 1 m att 0.0218 -1.01214 6.8138 319 304 303 286
m14 1 m att -0.3442 1.16125 8.2336 319 300 306 303
m14 0 m att -0.5164 -0.12581 6.8138 319 300 303 304
m14 0 m att 0.5014 -0.28728 8.0334 319 286 308 299
m14 1 m att 0.1319 0.70529 7.9935 319 309 288 304
m14 0 m att 0.6483 0.8311 8.0334 319 309 308 301
m14 0 m att -0.5014 0.28728 -7.4586 306 299 316 286
m14 0 m att -0.3041 -1.99235 -7.8845 306 303 303 309
m14 1 m att 0.1722 1.28706 -7.8845 306 304 303 309
m14 1 m att -0.3442 1.16125 -8.2586 306 300 310 303
m14 0 m att 0.6483 0.8311 -7.4895 306 309 319 301
m14 1 m att 0.3041 1.99235 -7.4586 306 309 316 303
m14 0 m att -0.6551 0.59413 -7.2494 288 299 319 309
m14 0 m att 0.3442 -1.16125 -7.2494 288 303 319 300
m14 1 m att -0.1319 -0.70529 -7.4824 288 304 306 309
m14 0 m att 0.1319 0.70529 -7.2494 288 309 319 304
m14 0 m att 0.351 -2.58648 -6.8388 303 303 310 299
m14 1 m att 0.0068 -1.42523 -6.0388 303 301 316 299
m14 0 m att -0.5164 -0.12581 -6.0388 303 301 316 304
m14 0 m att 0.6551 -0.59413 -6.4647 303 309 303 299
m14 0 m att -0.5232 1.29942 -7.2584 308 299 316 304
m14 0 m att 0.0218 -1.01214 -7.5223 308 304 306 286
m14 1 m att 0.5232 -1.29942 -7.6843 308 304 303 299
m14 0 m att -0.4946 -1.13795 -8.0334 308 301 319 286
m14 1 m att -0.1537 0.30685 -7.2584 308 286 316 309
m14 0 m att -0.0218 1.01214 -8.0334 308 286 319 304
m14 1 m att -0.0068 1.42523 -8.0942 301 299 310 300
m14 1 m att 0.5164 0.12581 -8.0692 301 304 319 300
m14 0 m att -0.6483 -0.8311 -7.2942 301 301 316 309
m14 0 m att 0.5014 -0.28728 -7.5581 301 286 306 299
m14 1 m att 0.1537 -0.30685 -7.2942 301 309 316 286
m14 1 m att -0.351 2.58648 -6.8314 296 299 319 303
m14 0 m att -0.1504 -2.2992 -7.6005 296 303 310 286
m14 0 m att -0.1722 -1.28706 -7.5755 296 303 319 304
m14 0 m att 0.1504 2.2992 -7.2264 296 286 303 303
m14 1 m att 0.4946 1.13795 -6.8005 296 286 316 301
m15 1 m att 0.5164 0.12581 7.5223 306 304 308 301
m15 1 m att 0.1722 1.28706 7.0644 306 304 296 303
m15 0 m att -0.6483 -0.8311 7.5581 306 300 301 309
m15 1 m att 0.6551 -0.59413 7.5223 306 309 308 299
m15 0 m att -0.5232 1.29942 8.0185 310 299 288 304
m15 1 m att 0.3442 -1.16125 7.6005 310 303 296 301
m15 1 m att 0.5232 -1.29942 8.0584 310 304 308 299
m15 0 m att -0.4946 -1.13795 8.0942 310 300 301 286
m15 0 m att 0.1537 -0.30685 6.8388 310 309 303 286
m15 0 m att 0.351 -2.58648 7.2494 319 303 288 299
m15 0 m att -0.1722 -1.28706 7.2494 319 303 288 304
m15 0 m att -0.0218 1.01214 7.2893 319 286 308 304
m15 1 m att 0.4946 1.13795 7.2893 319 286 308 301
m15 0 m att -0.5014 0.28728 7.6843 303 299 308 286
m15 1 m att -0.351 2.58648 7.7201 303 299 301 303
m15 1 m att 0.0068 -1.42523 6.4647 303 300 303 299
m15 1 m att -0.1537 0.30685 7.6444 303 286 288 309
m15 1 m att -0.6551 0.59413 7.4586 316 299 306 309
m15 1 m att -0.0068 1.42523 6.0388 316 299 303 301
m15 0 m att -0.1504 -2.2992 6.0388 316 303 303 286
m15 1 m att -0.1319 -0.70529 6.8005 316 304 296 309
m15 1 m att 0.1504 2.2992 6.8005 316 286 296 303
m15 1 m att 0.3041 1.99235 7.2584 316 309 308 303
m15 0 m att -0.3041 -1.99235 7.5755 319 303 296 309
m15 1 m att 0.0218 -1.01214 6.8138 319 304 303 286
m15 1 m att -0.3442 1.16125 8.2336 319 300 306 303
m15 0 m att -0.5164 -0.12581 6.8138 319 300 303 304
m15 1 m att 0.5014 -0.28728 8.0334 319 286 308 299
m15 0 m att 0.1319 0.70529 7.9935 319 309 288 304
m15 1 m att 0.6483 0.8311 8.0334 319 309 308 301
m15 0 m att -0.5014 0.28728 -7.4586 306 299 316 286
m15 0 m att -0.3041 -1.99235 -7.8845 306 303 303 309
m15 1 m att 0.1722 1.28706 -7.8845 306 304 303 309
m15 1 m att -0.3442 1.16125 -8.2586 306 300 310 303
m15 0 m att 0.6483 0.8311 -7.4895 306 309 319 301
m15 0 m att 0.3041 1.99235 -7.4586 306 309 316 303
m15 1 m att -0.6551 0.59413 -7.2494 288 299 319 309
m15 0 m att 0.3442 -1.16125 -7.2494 288 303 319 300
m15 1 m att -0.1319 -0.70529 -7.4824 288 304 306 309
m15 0 m att 0.1319 0.70529 -7.2494 288 309 319 304
m15 0 m att 0.351 -2.58648 -6.8388 303 303 310 299
m15 0 m att 0.0068 -1.42523 -6.0388 303 301 316 299
m15 0 m att -0.5164 -0.12581 -6.0388 303 301 316 304
m15 0 m att 0.6551 -0.59413 -6.4647 303 309 303 299
m15 0 m att -0.5232 1.29942 -7.2584 308 299 316 304
m15 1 m att 0.0218 -1.01214 -7.5223 308 304 306 286
m15 1 m att 0.5232 -1.29942 -7.6843 308 304 303 299
m15 0 m att -0.4946 -1.13795 -8.0334 308 301 319 286
m15 1 m att -0.1537 0.30685 -7.2584 308 286 316 309
m15 0 m att -0.0218 1.01214 -8.0334 308 286 319 304
m15 1 m att -0.0068 1.42523 -8.0942 301 299 310 300
m15 1 m att 0.5164 0.12581 -8.0692 301 304 319 300
m15 0 m att -0.6483 -0.8311 -7.2942 301 301 316 309
m15 1 m att 0.5014 -0.28728 -7.5581 301 286 306 299
m15 0 m att 0.1537 -0.30685 -7.2942 301 309 316 286
m15 1 m att -0.351 2.58648 -6.8314 296 299 319 303
m15 0 m att -0.1504 -2.2992 -7.6005 296 303 310 286
m15 0 m att -0.1722 -1.28706 -7.5755 296 303 319 304
m15 1 m att 0.1504 2.2992 -7.2264 296 286 303 303
m15 1 m att 0.4946 1.13795 -6.8005 296 286 316 301
m16 1 m att 0.5164 0.12581 7.5223 306 304 308 301
m16 1 m att 0.1722 1.28706 7.0644 306 304 296 303
m16 1 m att -0.6483 -0.8311 7.5581 306 300 301 309
m16 1 m att 0.6551 -0.59413 7.5223 306 309 308 299
m16 0 m att -0.5232 1.29942 8.0185 310 299 288 304
m16 0 m att 0.3442 -1.16125 7.6005 310 303 296 301
m16 0 m att 0.5232 -1.29942 8.0584 310 304 308 299
m16 0 m att -0.4946 -1.13795 8.0942 310 300 301 286
m16 0 m att 0.1537 -0.30685 6.8388 310 309 303 286
m16 0 m att 0.351 -2.58648 7.2494 319 303 288 299
m16 0 m att -0.1722 -1.28706 7.2494 319 303 288 304
m16 0 m att -0.0218 1.01214 7.2893 319 286 308 304
m16 0 m att 0.4946 1.13795 7.2893 319 286 308 301
m16 1 m att -0.5014 0.28728 7.6843 303 299 308 286
m16 0 m att -0.351 2.58648 7.7201 303 299 301 303
m16 0 m att 0.0068 -1.42523 6.4647 303 300 303 299
m16 0 m att -0.1537 0.30685 7.6444 303 286 288 309
m16 1 m att -0.6551 0.59413 7.4586 316 299 306 309
m16 1 m att -0.0068 1.42523 6.0388 316 299 303 301
m16 0 m att -0.1504 -2.2992 6.0388 316 303 303 286
m16 1 m att -0.1319 -0.70529 6.8005 316 304 296 309
m16 1 m att 0.1504 2.2992 6.8005 316 286 296 303
m16 1 m att 0.3041 1.99235 7.2584 316 309 308 303
m16 1 m att -0.3041 -1.99235 7.5755 319 303 296 309
m16 0 m att 0.0218 -1.01214 6.8138 319 304 303 286
m16 1 m att -0.3442 1.16125 8.2336 319 300 306 303
m16 0 m att -0.5164 -0.12581 6.8138 319 300 303 304
m16 0 m att 0.5014 -0.28728 8.0334 319 286 308 299
m16 0 m att 0.1319 0.70529 7.9935 319 309 288 304
m16 0 m att 0.6483 0.8311 8.0334 319 309 308 301
m16 0 m att -0.5014 0.28728 -7.4586 306 299 316 286
m16 0 m att -0.3041 -1.99235 -7.8845 306 303 303 309
m16 0 m att 0.1722 1.28706 -7.8845 306 304 303 309
m16 0 m att -0.3442 1.16125 -8.2586 306 300 310 303
m16 1 m att 0.6483 0.8311 -7.4895 306 309 319 301
m16 0 m att 0.3041 1.99235 -7.4586 306 309 316 303
m16 1 m att -0.6551 0.59413 -7.2494 288 299 319 309
m16 0 m att 0.3442 -1.16125 -7.2494 288 303 319 300
m16 0 m att -0.1319 -0.70529 -7.4824 288 304 306 309
m16 1 m att 0.1319 0.70529 -7.2494 288 309 319 304
m16 1 m att 0.351 -2.58648 -6.8388 303 303 310 299
m16 0 m att 0.0068 -1.42523 -6.0388 303 301 316 299
m16 0 m att -0.5164 -0.12581 -6.0388 303 301 316 304
m16 1 m att 0.6551 -0.59413 -6.4647 303 309 303 299
m16 1 m att -0.5232 1.29942 -7.2584 308 299 316 304
m16 0 m att 0.0218 -1.01214 -7.5223 308 304 306 286
m16 1 m att 0.5232 -1.29942 -7.6843 308 304 303 299
m16 1 m att -0.4946 -1.13795 -8.0334 308 301 319 286
m16 1 m att -0.1537 0.30685 -7.2584 308 286 316 309
m16 0 m att -0.0218 1.01214 -8.0334 308 286 319 304
m16 0 m att -0.0068 1.42523 -8.0942 301 299 310 300
m16 0 m att 0.5164 0.12581 -8.0692 301 304 319 300
m16 0 m att -0.6483 -0.8311 -7.2942 301 301 316 309
m16 1 m att 0.5014 -0.28728 -7.5581 301 286 306 299
m16 1 m att 0.1537 -0.30685 -7.2942 301 309 316 286
m16 1 m att -0.351 2.58648 -6.8314 296 299 319 303
m16 1 m att -0.1504 -2.2992 -7.6005 296 303 310 286
m16 0 m att -0.1722 -1.28706 -7.5755 296 303 319 304
m16 1 m att 0.1504 2.2992 -7.2264 296 286 303 303
m16 0 m att 0.4946 1.13795 -6.8005 296 286 316 301
m17 1 m att 0.5164 0.12581 7.5223 306 304 308 301
m17 0 m att 0.1722 1.28706 7.0644 306 304 296 303
m17 0 m att -0.6483 -0.8311 7.5581 306 300 301 309
m17 0 m att 0.6551 -0.59413 7.5223 306 309 308 299
m17 1 m att -0.5232 1.29942 8.0185 310 299 288 304
m17 0 m att 0.3442 -1.16125 7.6005 310 303 296 301
m17 0 m att 0.5232 -1.29942 8.0584 310 304 308 299
m17 0 m att -0.4946 -1.13795 8.0942 310 300 301 286
m17 0 m att 0.1537 -0.30685 6.8388 310 309 303 286
m17 0 m att 0.351 -2.58648 7.2494 319 303 288 299
m17 1 m att -0.1722 -1.28706 7.2494 319 303 288 304
m17 0 m att -0.0218 1.01214 7.2893 319 286 308 304
m17 1 m att 0.4946 1.13795 7.2893 319 286 308 301
m17 0 m att -0.5014 0.28728 7.6843 303 299 308 286
m17 1 m att -0.351 2.58648 7.7201 303 299 301 303
m17 1 m att 0.0068 -1.42523 6.4647 303 300 303 299
m17 0 m att -0.1537 0.30685 7.6444 303 286 288 309
m17 0 m att -0.6551 0.59413 7.4586 316 299 306 309
m17 0 m att -0.0068 1.42523 6.0388 316 299 303 301
m17 0 m att -0.1504 -2.2992 6.0388 316 303 303 286
m17 0 m att -0.1319 -0.70529 6.8005 316 304 296 309
m17 1 m att 0.1504 2.2992 6.8005 316 286 296 303
m17 1 m att 0.3041 1.99235 7.2584 316 309 308 303
m17 0 m att -0.3041 -1.99235 7.5755 319 303 296 309
m17 0 m att 0.0218 -1.01214 6.8138 319 304 303 286
m17 1 m att -0.3442 1.16125 8.2336 319 300 306 303
m17 1 m att -0.5164 -0.12581 6.8138 319 300 303 304
m17 1 m att 0.5014 -0.28728 8.0334 319 286 308 299
m17 1 m att 0.1319 0.70529 7.9935 319 309 288 304
m17 0 m att 0.6483 0.8311 8.0334 319 309 308 301
m17 0 m att -0.5014 0.28728 -7.4586 306 299 316 286
m17 0 m att -0.3041 -1.99235 -7.8845 306 303 303 309
m17 1 m att 0.1722 1.28706 -7.8845 306 304 303 309
m17 0 m att -0.3442 1.16125 -8.2586 306 300 310 303
m17 1 m att 0.6483 0.8311 -7.4895 306 309 319 301
m17 0 m att 0.3041 1.99235 -7.4586 306 309 316 303
m17 0 m att -0.6551 0.59413 -7.2494 288 299 319 309
m17 0 m att 0.3442 -1.16125 -7.2494 288 303 319 300
m17 0 m att -0.1319 -0.70529 -7.4824 288 304 306 309
m17 1 m att 0.1319 0.70529 -7.2494 288 309 319 304
m17 0 m att 0.351 -2.58648 -6.8388 303 303 310 299
m17 1 m att 0.0068 -1.42523 -6.0388 303 301 316 299
m17 0 m att -0.5164 -0.12581 -6.0388 303 301 316 304
m17 1 m att 0.6551 -0.59413 -6.4647 303 309 303 299
m17 0 m att -0.5232 1.29942 -7.2584 308 299 316 304
m17 1 m att 0.0218 -1.01214 -7.5223 308 304 306 286
m17 0 m att 0.5232 -1.29942 -7.6843 308 304 303 299
m17 1 m att -0.4946 -1.13795 -8.0334 308 301 319 286
m17 0 m att -0.1537 0.30685 -7.2584 308 286 316 309
m17 0 m att -0.0218 1.01214 -8.0334 308 286 319 304
m17 0 m att -0.0068 1.42523 -8.0942 301 299 310 300
m17 0 m att 0.5164 0.12581 -8.0692 301 304 319 300
m17 0 m att -0.6483 -0.8311 -7.2942 301 301 316 309
m17 0 m att 0.5014 -0.28728 -7.5581 301 286 306 299
m17 0 m att 0.1537 -0.30685 -7.2942 301 309 316 286
m17 0 m att -0.351 2.58648 -6.8314 296 299 319 303
m17 0 m att -0.1504 -2.2992 -7.6005 296 303 310 286
m17 0 m att -0.1722 -1.28706 -7.5755 296 303 319 304
m17 1 m att 0.1504 2.2992 -7.2264 296 286 303 303
m17 1 m att 0.4946 1.13795 -6.8005 296 286 316 301
m18 1 m att 0.5164 0.12581 7.5223 306 304 308 301
m18 1 m att 0.1722 1.28706 7.0644 306 304 296 303
m18 0 m att -0.6483 -0.8311 7.5581 306 300 301 309
m18 0 m att 0.6551 -0.59413 7.5223 306 309 308 299
m18 0 m att -0.5232 1.29942 8.0185 310 299 288 304
m18 0 m att 0.3442 -1.16125 7.6005 310 303 296 301
m18 1 m att 0.5232 -1.29942 8.0584 310 304 308 299
m18 0 m att -0.4946 -1.13795 8.0942 310 300 301 286
m18 0 m att 0.1537 -0.30685 6.8388 310 309 303 286
m18 0 m att 0.351 -2.58648 7.2494 319 303 288 299
m18 0 m att -0.1722 -1.28706 7.2494 319 303 288 304
m18 0 m att -0.0218 1.01214 7.2893 319 286 308 304
m18 1 m att 0.4946 1.13795 7.2893 319 286 308 301
m18 0 m att -0.5014 0.28728 7.6843 303 299 308 286
m18 1 m att -0.351 2.58648 7.7201 303 299 301 303
m18 0 m att 0.0068 -1.42523 6.4647 303 300 303 299
m18 1 m att -0.1537 0.30685 7.6444 303 286 288 309
m18 1 m att -0.6551 0.59413 7.4586 316 299 306 309
m18 1 m att -0.0068 1.42523 6.0388 316 299 303 301
m18 0 m att -0.1504 -2.2992 6.0388 316 303 303 286
m18 0 m att -0.1319 -0.70529 6.8005 316 304 296 309
m18 1 m att 0.1504 2.2992 6.8005 316 286 296 303
m18 1 m att 0.3041 1.99235 7.2584 316 309 308 303
m18 0 m att -0.3041 -1.99235 7.5755 319 303 296 309
m18 1 m att 0.0218 -1.01214 6.8138 319 304 303 286
m18 1 m att -0.3442 1.16125 8.2336 319 300 306 303
m18 0 m att -0.5164 -0.12581 6.8138 319 300 303 304
m18 1 m att 0.5014 -0.28728 8.0334 319 286 308 299
m18 0 m att 0.1319 0.70529 7.9935 319 309 288 304
m18 1 m att 0.6483 0.8311 8.0334 319 309 308 301
m18 0 m att -0.5014 0.28728 -7.4586 306 299 316 286
m18 0 m att -0.3041 -1.99235 -7.8845 306 303 303 309
m18 1 m att 0.1722 1.28706 -7.8845 306 304 303 309
m18 1 m att -0.3442 1.16125 -8.2586 306 300 310 303
m18 1 m att 0.6483 0.8311 -7.4895 306 309 319 301
m18 1 m att 0.3041 1.99235 -7.4586 306 309 316 303
m18 1 m att -0.6551 0.59413 -7.2494 288 299 319 309
m18 0 m att 0.3442 -1.16125 -7.2494 288 303 319 300
m18 1 m att -0.1319 -0.70529 -7.4824 288 304 306 309
m18 1 m att 0.1319 0.70529 -7.2494 288 309 319 304
m18 0 m att 0.351 -2.58648 -6.8388 303 303 310 299
m18 0 m att 0.0068 -1.42523 -6.0388 303 301 316 299
m18 0 m att -0.5164 -0.12581 -6.0388 303 301 316 304
m18 0 m att 0.6551 -0.59413 -6.4647 303 309 303 299
m18 0 m att -0.5232 1.29942 -7.2584 308 299 316 304
m18 0 m att 0.0218 -1.01214 -7.5223 308 304 306 286
m18 1 m att 0.5232 -1.29942 -7.6843 308 304 303 299
m18 0 m att -0.4946 -1.13795 -8.0334 308 301 319 286
m18 1 m att -0.1537 0.30685 -7.2584 308 286 316 309
m18 1 m att -0.0218 1.01214 -8.0334 308 286 319 304
m18 1 m att -0.0068 1.42523 -8.0942 301 299 310 300
m18 1 m att 0.5164 0.12581 -8.0692 301 304 319 300
m18 1 m att -0.6483 -0.8311 -7.2942 301 301 316 309
m18 1 m att 0.5014 -0.28728 -7.5581 301 286 306 299
m18 0 m att 0.1537 -0.30685 -7.2942 301 309 316 286
m18 1 m att -0.351 2.58648 -6.8314 296 299 319 303
m18 0 m att -0.1504 -2.2992 -7.6005 296 303 310 286
m18 0 m att -0.1722 -1.28706 -7.5755 296 303 319 304
m18 1 m att 0.1504 2.2992 -7.2264 296 286 303 303
m18 1 m att 0.4946 1.13795 -6.8005 296 286 316 301
m19 1 m att 0.5164 0.12581 7.5223 306 304 308 301
m19 1 m att 0.1722 1.28706 7.0644 306 304 296 303
m19 0 m att -0.6483 -0.8311 7.5581 306 300 301 309
m19 1 m att 0.6551 -0.59413 7.5223 306 309 308 299
m19 1 m att -0.5232 1.29942 8.0185 310 299 288 304
m19 0 m att 0.3442 -1.16125 7.6005 310 303 296 301
m19 0 m att 0.5232 -1.29942 8.0584 310 304 308 299
m19 1 m att -0.4946 -1.13795 8.0942 310 300 301 286
m19 1 m att 0.1537 -0.30685 6.8388 310 309 303 286
m19 0 m att 0.351 -2.58648 7.2494 319 303 288 299
m19 0 m att -0.1722 -1.28706 7.2494 319 303 288 304
m19 1 m att -0.0218 1.01214 7.2893 319 286 308 304
m19 1 m att 0.4946 1.13795 7.2893 319 286 308 301
m19 1 m att -0.5014 0.28728 7.6843 303 299 308 286
m19 1 m att -0.351 2.58648 7.7201 303 299 301 303
m19 1 m att 0.0068 -1.42523 6.4647 303 300 303 299
m19 0 m att -0.1537 0.30685 7.6444 303 286 288 309
m19 1 m att -0.6551 0.59413 7.4586 316 299 306 309
m19 1 m att -0.0068 1.42523 6.0388 316 299 303 301
m19 0 m att -0.1504 -2.2992 6.0388 316 303 303 286
m19 0 m att -0.1319 -0.70529 6.8005 316 304 296 309
m19 1 m att 0.1504 2.2992 6.8005 316 286 296 303
m19 1 m att 0.3041 1.99235 7.2584 316 309 308 303
m19 0 m att -0.3041 -1.99235 7.5755 319 303 296 309
m19 0 m att 0.0218 -1.01214 6.8138 319 304 303 286
m19 0 m att -0.3442 1.16125 8.2336 319 300 306 303
m19 0 m att -0.5164 -0.12581 6.8138 319 300 303 304
m19 0 m att 0.5014 -0.28728 8.0334 319 286 308 299
m19 1 m att 0.1319 0.70529 7.9935 319 309 288 304
m19 0 m att 0.6483 0.8311 8.0334 319 309 308 301
m19 1 m att -0.5014 0.28728 -7.4586 306 299 316 286
m19 0 m att -0.3041 -1.99235 -7.8845 306 303 303 309
m19 1 m att 0.1722 1.28706 -7.8845 306 304 303 309
m19 1 m att -0.3442 1.16125 -8.2586 306 300 310 303
m19 1 m att 0.6483 0.8311 -7.4895 306 309 319 301
m19 1 m att 0.3041 1.99235 -7.4586 306 309 316 303
m19 1 m att -0.6551 0.59413 -7.2494 288 299 319 309
m19 1 m att 0.3442 -1.16125 -7.2494 288 303 319 300
m19 1 m att -0.1319 -0.70529 -7.4824 288 304 306 309
m19 1 m att 0.1319 0.70529 -7.2494 288 309 319 304
m19 0 m att 0.351 -2.58648 -6.8388 303 303 310 299
m19 0 m att 0.0068 -1.42523 -6.0388 303 301 316 299
m19 0 m att -0.5164 -0.12581 -6.0388 303 301 316 304
m19 0 m att 0.6551 -0.59413 -6.4647 303 309 303 299
m19 1 m att -0.5232 1.29942 -7.2584 308 299 316 304
m19 1 m att 0.0218 -1.01214 -7.5223 308 304 306 286
m19 1 m att 0.5232 -1.29942 -7.6843 308 304 303 299
m19 0 m att -0.4946 -1.13795 -8.0334 308 301 319 286
m19 1 m att -0.1537 0.30685 -7.2584 308 286 316 309
m19 1 m att -0.0218 1.01214 -8.0334 308 286 319 304
m19 1 m att -0.0068 1.42523 -8.0942 301 299 310 300
m19 1 m att 0.5164 0.12581 -8.0692 301 304 319 300
m19 0 m att -0.6483 -0.8311 -7.2942 301 301 316 309
m19 0 m att 0.5014 -0.28728 -7.5581 301 286 306 299
m19 1 m att 0.1537 -0.30685 -7.2942 301 309 316 286
m19 1 m att -0.351 2.58648 -6.8314 296 299 319 303
m19 0 m att -0.1504 -2.2992 -7.6005 296 303 310 286
m19 0 m att -0.1722 -1.28706 -7.5755 296 303 319 304
m19 1 m att 0.1504 2.2992 -7.2264 296 286 303 303
m19 1 m att 0.4946 1.13795 -6.8005 296 286 316 301
m2 1 m att 0.5164 0.12581 7.5223 306 304 308 301
m2 1 m att 0.1722 1.28706 7.0644 306 304 296 303
m2 0 m att -0.6483 -0.8311 7.5581 306 300 301 309
m2 1 m att 0.6551 -0.59413 7.5223 306 309 308 299
m2 0 m att -0.5232 1.29942 8.0185 310 299 288 304
m2 0 m att 0.3442 -1.16125 7.6005 310 303 296 301
m2 0 m att 0.5232 -1.29942 8.0584 310 304 308 299
m2 0 m att -0.4946 -1.13795 8.0942 310 300 301 286
m2 0 m att 0.1537 -0.30685 6.8388 310 309 303 286
m2 0 m att 0.351 -2.58648 7.2494 319 303 288 299
m2 0 m att -0.1722 -1.28706 7.2494 319 303 288 304
m2 1 m att -0.0218 1.01214 7.2893 319 286 308 304
m2 1 m att 0.4946 1.13795 7.2893 319 286 308 301
m2 0 m att -0.5014 0.28728 7.6843 303 299 308 286
m2 1 m att -0.351 2.58648 7.7201 303 299 301 303
m2 0 m att 0.0068 -1.42523 6.4647 303 300 303 299
m2 1 m att -0.1537 0.30685 7.6444 303 286 288 309
m2 1 m att -0.6551 0.59413 7.4586 316 299 306 309
m2 1 m att -0.0068 1.42523 6.0388 316 299 303 301
m2 0 m att -0.1504 -2.2992 6.0388 316 303 303 286
m2 1 m att -0.1319 -0.70529 6.8005 316 304 296 309
m2 1 m att 0.1504 2.2992 6.8005 316 286 296 303
m2 1 m att 0.3041 1.99235 7.2584 316 309 308 303
m2 0 m att -0.3041 -1.99235 7.5755 319 303 296 309
m2 0 m att 0.0218 -1.01214 6.8138 319 304 303 286
m2 1 m att -0.3442 1.16125 8.2336 319 300 306 303
m2 0 m att -0.5164 -0.12581 6.8138 319 300 303 304
m2 1 m att 0.5014 -0.28728 8.0334 319 286 308 299
m2 0 m att 0.1319 0.70529 7.9935 319 309 288 304
m2 1 m att 0.6483 0.8311 8.0334 319 309 308 301
m2 0 m att -0.5014 0.28728 -7.4586 306 299 316 286
m2 0 m att -0.3041 -1.99235 -7.8845 306 303 303 309
m2 1 m att 0.1722 1.28706 -7.8845 306 304 303 309
m2 0 m att -0.3442 1.16125 -8.2586 306 300 310 303
m2 1 m att 0.6483 0.8311 -7.4895 306 309 319 301
m2 1 m att 0.3041 1.99235 -7.4586 306 309 316 303
m2 1 m att -0.6551 0.59413 -7.2494 288 299 319 309
m2 0 m att 0.3442 -1.16125 -7.2494 288 303 319 300
m2 1 m att -0.1319 -0.70529 -7.4824 288 304 306 309
m2 0 m att 0.1319 0.70529 -7.2494 288 309 319 304
m2 0 m att 0.351 -2.58648 -6.8388 303 303 310 299
m2 0 m att 0.0068 -1.42523 -6.0388 303 301 316 299
m2 0 m att -0.5164 -0.12581 -6.0388 303 301 316 304
m2 0 m att 0.6551 -0.59413 -6.4647 303 309 303 299
m2 0 m att -0.5232 1.29942 -7.2584 308 299 316 304
m2 0 m att 0.0218 -1.01214 -7.5223 308 304 306 286
m2 1 m att 0.5232 -1.29942 -7.6843 308 304 303 299
m2 0 m att -0.4946 -1.13795 -8.0334 308 301 319 286
m2 1 m att -0.1537 0.30685 -7.2584 308 286 316 309
m2 1 m att -0.0218 1.01214 -8.0334 308 286 319 304
m2 1 m att -0.0068 1.42523 -8.0942 301 299 310 300
m2 1 m att 0.5164 0.12581 -8.0692 301 304 319 300
m2 0 m att -0.6483 -0.8311 -7.2942 301 301 316 309
m2 1 m att 0.5014 -0.28728 -7.5581 301 286 306 299
m2 0 m att 0.1537 -0.30685 -7.2942 301 309 316 286
m2 1 m att -0.351 2.58648 -6.8314 296 299 319 303
m2 0 m att -0.1504 -2.2992 -7.6005 296 303 310 286
m2 0 m att -0.1722 -1.28706 -7.5755 296 303 319 304
m2 1 m att 0.1504 2.2992 -7.2264 296 286 303 303
m2 1 m att 0.4946 1.13795 -6.8005 296 286 316 301
m20 0 m att 0.5164 0.12581 7.5223 306 304 308 301
m20 1 m att 0.1722 1.28706 7.0644 306 304 296 303
m20 1 m att -0.6483 -0.8311 7.5581 306 300 301 309
m20 0 m att 0.6551 -0.59413 7.5223 306 309 308 299
m20 0 m att -0.5232 1.29942 8.0185 310 299 288 304
m20 0 m att 0.3442 -1.16125 7.6005 310 303 296 301
m20 0 m att 0.5232 -1.29942 8.0584 310 304 308 299
m20 0 m att -0.4946 -1.13795 8.0942 310 300 301 286
m20 0 m att 0.1537 -0.30685 6.8388 310 309 303 286
m20 0 m att 0.351 -2.58648 7.2494 319 303 288 299
m20 0 m att -0.1722 -1.28706 7.2494 319 303 288 304
m20 0 m att -0.0218 1.01214 7.2893 319 286 308 304
m20 0 m att 0.4946 1.13795 7.2893 319 286 308 301
m20 0 m att -0.5014 0.28728 7.6843 303 299 308 286
m20 1 m att -0.351 2.58648 7.7201 303 299 301 303
m20 0 m att 0.0068 -1.42523 6.4647 303 300 303 299
m20 1 m att -0.1537 0.30685 7.6444 303 286 288 309
m20 1 m att -0.6551 0.59413 7.4586 316 299 306 309
m20 1 m att -0.0068 1.42523 6.0388 316 299 303 301
m20 0 m att -0.1504 -2.2992 6.0388 316 303 303 286
m20 1 m att -0.1319 -0.70529 6.8005 316 304 296 309
m20 1 m att 0.1504 2.2992 6.8005 316 286 296 303
m20 1 m att 0.3041 1.99235 7.2584 316 309 308 303
m20 0 m att -0.3041 -1.99235 7.5755 319 303 296 309
m20 1 m att 0.0218 -1.01214 6.8138 319 304 303 286
m20 0 m att -0.3442 1.16125 8.2336 319 300 306 303
m20 0 m att -0.5164 -0.12581 6.8138 319 300 303 304
m20 1 m att 0.5014 -0.28728 8.0334 319 286 308 299
m20 0 m att 0.1319 0.70529 7.9935 319 309 288 304
m20 1 m att 0.6483 0.8311 8.0334 319 309 308 301
m20 0 m att -0.5014 0.28728 -7.4586 306 299 316 286
m20 0 m att -0.3041 -1.99235 -7.8845 306 303 303 309
m20 1 m att 0.1722 1.28706 -7.8845 306 304 303 309
m20 1 m att -0.3442 1.16125 -8.2586 306 300 310 303
m20 1 m att 0.6483 0.8311 -7.4895 306 309 319 301
m20 0 m att 0.3041 1.99235 -7.4586 306 309 316 303
m20 0 m att -0.6551 0.59413 -7.2494 288 299 319 309
m20 1 m att 0.3442 -1.16125 -7.2494 288 303 319 300
m20 1 m att -0.1319 -0.70529 -7.4824 288 304 306 309
m20 1 m att 0.1319 0.70529 -7.2494 288 309 319 304
m20 0 m att 0.351 -2.58648 -6.8388 303 303 310 299
m20 0 m att 0.0068 -1.42523 -6.0388 303 301 316 299
m20 0 m att -0.5164 -0.12581 -6.0388 303 301 316 304
m20 0 m att 0.6551 -0.59413 -6.4647 303 309 303 299
m20 0 m att -0.5232 1.29942 -7.2584 308 299 316 304
m20 1 m att 0.0218 -1.01214 -7.5223 308 304 306 286
m20 1 m att 0.5232 -1.29942 -7.6843 308 304 303 299
m20 0 m att -0.4946 -1.13795 -8.0334 308 301 319 286
m20 1 m att -0.1537 0.30685 -7.2584 308 286 316 309
m20 0 m att -0.0218 1.01214 -8.0334 308 286 319 304
m20 1 m att -0.0068 1.42523 -8.0942 301 299 310 300
m20 1 m att 0.5164 0.12581 -8.0692 301 304 319 300
m20 1 m att -0.6483 -0.8311 -7.2942 301 301 316 309
m20 1 m att 0.5014 -0.28728 -7.5581 301 286 306 299
m20 0 m att 0.1537 -0.30685 -7.2942 301 309 316 286
m20 1 m att -0.351 2.58648 -6.8314 296 299 319 303
m20 0 m att -0.1504 -2.2992 -7.6005 296 303 310 286
m20 0 m att -0.1722 -1.28706 -7.5755 296 303 319 304
m20 1 m att 0.1504 2.2992 -7.2264 296 286 303 303
m20 1 m att 0.4946 1.13795 -6.8005 296 286 316 301
m21 1 m att 0.5164 0.12581 7.5223 306 304 308 301
m21 1 m att 0.1722 1.28706 7.0644 306 304 296 303
m21 1 m att -0.6483 -0.8311 7.5581 306 300 301 309
m21 1 m att 0.6551 -0.59413 7.5223 306 309 308 299
m21 1 m att -0.5232 1.29942 8.0185 310 299 288 304
m21 0 m att 0.3442 -1.16125 7.6005 310 303 296 301
m21 0 m att 0.5232 -1.29942 8.0584 310 304 308 299
m21 0 m att -0.4946 -1.13795 8.0942 310 300 301 286
m21 1 m att 0.1537 -0.30685 6.8388 310 309 303 286
m21 0 m att 0.351 -2.58648 7.2494 319 303 288 299
m21 0 m att -0.1722 -1.28706 7.2494 319 303 288 304
m21 0 m att -0.0218 1.01214 7.2893 319 286 308 304
m21 0 m att 0.4946 1.13795 7.2893 319 286 308 301
m21 0 m att -0.5014 0.28728 7.6843 303 299 308 286
m21 1 m att -0.351 2.58648 7.7201 303 299 301 303
m21 1 m att 0.0068 -1.42523 6.4647 303 300 303 299
m21 1 m att -0.1537 0.30685 7.6444 303 286 288 309
m21 0 m att -0.6551 0.59413 7.4586 316 299 306 309
m21 1 m att -0.0068 1.42523 6.0388 316 299 303 301
m21 0 m att -0.1504 -2.2992 6.0388 316 303 303 286
m21 0 m att -0.1319 -0.70529 6.8005 316 304 296 309
m21 1 m att 0.1504 2.2992 6.8005 316 286 296 303
m21 1 m att 0.3041 1.99235 7.2584 316 309 308 303
m21 0 m att -0.3041 -1.99235 7.5755 319 303 296 309
m21 1 m att 0.0218 -1.01214 6.8138 319 304 303 286
m21 1 m att -0.3442 1.16125 8.2336 319 300 306 303
m21 0 m att -0.5164 -0.12581 6.8138 319 300 303 304
m21 1 m att 0.5014 -0.28728 8.0334 319 286 308 299
m21 1 m att 0.1319 0.70529 7.9935 319 309 288 304
m21 1 m att 0.6483 0.8311 8.0334 319 309 308 301
m21 0 m att -0.5014 0.28728 -7.4586 306 299 316 286
m21 0 m att -0.3041 -1.99235 -7.8845 306 303 303 309
m21 1 m att 0.1722 1.28706 -7.8845 306 304 303 309
m21 1 m att -0.3442 1.16125 -8.2586 306 300 310 303
m21 1 m att 0.6483 0.8311 -7.4895 306 309 319 301
m21 1 m att 0.3041 1.99235 -7.4586 306 309 316 303
m21 0 m att -0.6551 0.59413 -7.2494 288 299 319 309
m21 0 m att 0.3442 -1.16125 -7.2494 288 303 319 300
m21 0 m att -0.1319 -0.70529 -7.4824 288 304 306 309
m21 1 m att 0.1319 0.70529 -7.2494 288 309 319 304
m21 0 m att 0.351 -2.58648 -6.8388 303 303 310 299
m21 0 m att 0.0068 -1.42523 -6.0388 303 301 316 299
m21 0 m att -0.5164 -0.12581 -6.0388 303 301 316 304
m21 1 m att 0.6551 -0.59413 -6.4647 303 309 303 299
m21 0 m att -0.5232 1.29942 -7.2584 308 299 316 304
m21 1 m att 0.0218 -1.01214 -7.5223 308 304 306 286
m21 1 m att 0.5232 -1.29942 -7.6843 308 304 303 299
m21 0 m att -0.4946 -1.13795 -8.0334 308 301 319 286
m21 0 m att -0.1537 0.30685 -7.2584 308 286 316 309
m21 1 m att -0.0218 1.01214 -8.0334 308 286 319 304
m21 0 m att -0.0068 1.42523 -8.0942 301 299 310 300
m21 1 m att 0.5164 0.12581 -8.0692 301 304 319 300
m21 1 m att -0.6483 -0.8311 -7.2942 301 301 316 309
m21 1 m att 0.5014 -0.28728 -7.5581 301 286 306 299
m21 0 m att 0.1537 -0.30685 -7.2942 301 309 316 286
m21 1 m att -0.351 2.58648 -6.8314 296 299 319 303
m21 0 m att -0.1504 -2.2992 -7.6005 296 303 310 286
m21 0 m att -0.1722 -1.28706 -7.5755 296 303 319 304
m21 1 m att 0.1504 2.2992 -7.2264 296 286 303 303
m21 0 m att 0.4946 1.13795 -6.8005 296 286 316 301
m22 1 m att 0.5164 0.12581 7.5223 306 304 308 301
m22 1 m att 0.1722 1.28706 7.0644 306 304 296 303
m22 0 m att -0.6483 -0.8311 7.5581 306 300 301 309
m22 1 m att 0.6551 -0.59413 7.5223 306 309 308 299
m22 1 m att -0.5232 1.29942 8.0185 310 299 288 304
m22 1 m att 0.3442 -1.16125 7.6005 310 303 296 301
m22 1 m att 0.5232 -1.29942 8.0584 310 304 308 299
m22 0 m att -0.4946 -1.13795 8.0942 310 300 301 286
m22 0 m att 0.1537 -0.30685 6.8388 310 309 303 286
m22 0 m att 0.351 -2.58648 7.2494 319 303 288 299
m22 0 m att -0.1722 -1.28706 7.2494 319 303 288 304
m22 0 m att -0.0218 1.01214 7.2893 319 286 308 304
m22 1 m att 0.4946 1.13795 7.2893 319 286 308 301
m22 0 m att -0.5014 0.28728 7.6843 303 299 308 286
m22 0 m att -0.351 2.58648 7.7201 303 299 301 303
m22 1 m att 0.0068 -1.42523 6.4647 303 300 303 299
m22 0 m att -0.1537 0.30685 7.6444 303 286 288 309
m22 0 m att -0.6551 0.59413 7.4586 316 299 306 309
m22 1 m att -0.0068 1.42523 6.0388 316 299 303 301
m22 0 m att -0.1504 -2.2992 6.0388 316 303 303 286
m22 1 m att -0.1319 -0.70529 6.8005 316 304 296 309
m22 1 m att 0.1504 2.2992 6.8005 316 286 296 303
m22 1 m att 0.3041 1.99235 7.2584 316 309 308 303
m22 0 m att -0.3041 -1.99235 7.5755 319 303 296 309
m22 1 m att 0.0218 -1.01214 6.8138 319 304 303 286
m22 1 m att -0.3442 1.16125 8.2336 319 300 306 303
m22 0 m att -0.5164 -0.12581 6.8138 319 300 303 304
m22 1 m att 0.5014 -0.28728 8.0334 319 286 308 299
m22 0 m att 0.1319 0.70529 7.9935 319 309 288 304
m22 1 m att 0.6483 0.8311 8.0334 319 309 308 301
m22 0 m att -0.5014 0.28728 -7.4586 306 299 316 286
m22 0 m att -0.3041 -1.99235 -7.8845 306 303 303 309
m22 1 m att 0.1722 1.28706 -7.8845 306 304 303 309
m22 0 m att -0.3442 1.16125 -8.2586 306 300 310 303
m22 1 m att 0.6483 0.8311 -7.4895 306 309 319 301
m22 1 m att 0.3041 1.99235 -7.4586 306 309 316 303
m22 0 m att -0.6551 0.59413 -7.2494 288 299 319 309
m22 0 m att 0.3442 -1.16125 -7.2494 288 303 319 300
m22 1 m att -0.1319 -0.70529 -7.4824 288 304 306 309
m22 0 m att 0.1319 0.70529 -7.2494 288 309 319 304
m22 1 m att 0.351 -2.58648 -6.8388 303 303 310 299
m22 0 m att 0.0068 -1.42523 -6.0388 303 301 316 299
m22 0 m att -0.5164 -0.12581 -6.0388 303 301 316 304
m22 1 m att 0.6551 -0.59413 -6.4647 303 309 303 299
m22 0 m att -0.5232 1.29942 -7.2584 308 299 316 304
m22 1 m att 0.0218 -1.01214 -7.5223 308 304 306 286
m22 1 m att 0.5232 -1.29942 -7.6843 308 304 303 299
m22 0 m att -0.4946 -1.13795 -8.0334 308 301 319 286
m22 0 m att -0.1537 0.30685 -7.2584 308 286 316 309
m22 0 m att -0.0218 1.01214 -8.0334 308 286 319 304
m22 1 m att -0.0068 1.42523 -8.0942 301 299 310 300
m22 1 m att 0.5164 0.12581 -8.0692 301 304 319 300
m22 0 m att -0.6483 -0.8311 -7.2942 301 301 316 309
m22 1 m att 0.5014 -0.28728 -7.5581 301 286 306 299
m22 0 m att 0.1537 -0.30685 -7.2942 301 309 316 286
m22 0 m att -0.351 2.58648 -6.8314 296 299 319 303
m22 0 m att -0.1504 -2.2992 -7.6005 296 303 310 286
m22 0 m att -0.1722 -1.28706 -7.5755 296 303 319 304
m22 1 m att 0.1504 2.2992 -7.2264 296 286 303 303
m22 0 m att 0.4946 1.13795 -6.8005 296 286 316 301
m23 1 m att 0.5164 0.12581 7.5223 306 304 308 301
m23 1 m att 0.1722 1.28706 7.0644 306 304 296 303
m23 0 m att -0.6483 -0.8311 7.5581 306 300 301 309
m23 1 m att 0.6551 -0.59413 7.5223 306 309 308 299
m23 0 m att -0.5232 1.29942 8.0185 310 299 288 304
m23 1 m att 0.3442 -1.16125 7.6005 310 303 296 301
m23 1 m att 0.5232 -1.29942 8.0584 310 304 308 299
m23 0 m att -0.4946 -1.13795 8.0942 310 300 301 286
m23 1 m att 0.1537 -0.30685 6.8388 310 309 303 286
m23 0 m att 0.351 -2.58648 7.2494 319 303 288 299
m23 0 m att -0.1722 -1.28706 7.2494 319 303 288 304
m23 0 m att -0.0218 1.01214 7.2893 319 286 308 304
m23 1 m att 0.4946 1.13795 7.2893 319 286 308 301
m23 0 m att -0.5014 0.28728 7.6843 303 299 308 286
m23 0 m att -0.351 2.58648 7.7201 303 299 301 303
m23 0 m att 0.0068 -1.42523 6.4647 303 300 303 299
m23 0 m att -0.1537 0.30685 7.6444 303 286 288 309
m23 0 m att -0.6551 0.59413 7.4586 316 299 306 309
m23 1 m att -0.0068 1.42523 6.0388 316 299 303 301
m23 0 m att -0.1504 -2.2992 6.0388 316 303 303 286
m23 0 m att -0.1319 -0.70529 6.8005 316 304 296 309
m23 1 m att 0.1504 2.2992 6.8005 316 286 296 303
m23 1 m att 0.3041 1.99235 7.2584 316 309 308 303
m23 0 m att -0.3041 -1.99235 7.5755 319 303 296 309
m23 1 m att 0.0218 -1.01214 6.8138 319 304 303 286
m23 1 m att -0.3442 1.16125 8.2336 319 300 306 303
m23 0 m att -0.5164 -0.12581 6.8138 319 300 303 304
m23 1 m att 0.5014 -0.28728 8.0334 319 286 308 299
m23 0 m att 0.1319 0.70529 7.9935 319 309 288 304
m23 1 m att 0.6483 0.8311 8.0334 319 309 308 301
m23 0 m att -0.5014 0.28728 -7.4586 306 299 316 286
m23 0 m att -0.3041 -1.99235 -7.8845 306 303 303 309
m23 1 m att 0.1722 1.28706 -7.8845 306 304 303 309
m23 0 m att -0.3442 1.16125 -8.2586 306 300 310 303
m23 1 m att 0.6483 0.8311 -7.4895 306 309 319 301
m23 1 m att 0.3041 1.99235 -7.4586 306 309 316 303
m23 1 m att -0.6551 0.59413 -7.2494 288 299 319 309
m23 1 m att 0.3442 -1.16125 -7.2494 288 303 319 300
m23 1 m att -0.1319 -0.70529 -7.4824 288 304 306 309
m23 1 m att 0.1319 0.70529 -7.2494 288 309 319 304
m23 1 m att 0.351 -2.58648 -6.8388 303 303 310 299
m23 0 m att 0.0068 -1.42523 -6.0388 303 301 316 299
m23 0 m att -0.5164 -0.12581 -6.0388 303 301 316 304
m23 1 m att 0.6551 -0.59413 -6.4647 303 309 303 299
m23 0 m att -0.5232 1.29942 -7.2584 308 299 316 304
m23 0 m att 0.0218 -1.01214 -7.5223 308 304 306 286
m23 1 m att 0.5232 -1.29942 -7.6843 308 304 303 299
m23 0 m att -0.4946 -1.13795 -8.0334 308 301 319 286
m23 0 m att -0.1537 0.30685 -7.2584 308 286 316 309
m23 0 m att -0.0218 1.01214 -8.0334 308 286 319 304
m23 1 m att -0.0068 1.42523 -8.0942 301 299 310 300
m23 1 m att 0.5164 0.12581 -8.0692 301 304 319 300
m23 0 m att -0.6483 -0.8311 -7.2942 301 301 316 309
m23 0 m att 0.5014 -0.28728 -7.5581 301 286 306 299
m23 1 m att 0.1537 -0.30685 -7.2942 301 309 316 286
m23 0 m att -0.351 2.58648 -6.8314 296 299 319 303
m23 0 m att -0.1504 -2.2992 -7.6005 296 303 310 286
m23 0 m att -0.1722 -1.28706 -7.5755 296 303 319 304
m23 1 m att 0.1504 2.2992 -7.2264 296 286 303 303
m23 1 m att 0.4946 1.13795 -6.8005 296 286 316 301
m24 0 m att 0.5164 0.12581 7.5223 306 304 308 301
m24 1 m att 0.1722 1.28706 7.0644 306 304 296 303
m24 0 m att -0.6483 -0.8311 7.5581 306 300 301 309
m24 1 m att 0.6551 -0.59413 7.5223 306 309 308 299
m24 0 m att -0.5232 1.29942 8.0185 310 299 288 304
m24 0 m att 0.3442 -1.16125 7.6005 310 303 296 301
m24 1 m att 0.5232 -1.29942 8.0584 310 304 308 299
m24 0 m att -0.4946 -1.13795 8.0942 310 300 301 286
m24 0 m att 0.1537 -0.30685 6.8388 310 309 303 286
m24 0 m att 0.351 -2.58648 7.2494 319 303 288 299
m24 1 m att -0.1722 -1.28706 7.2494 319 303 288 304
m24 0 m att -0.0218 1.01214 7.2893 319 286 308 304
m24 1 m att 0.4946 1.13795 7.2893 319 286 308 301
m24 0 m att -0.5014 0.28728 7.6843 303 299 308 286
m24 1 m att -0.351 2.58648 7.7201 303 299 301 303
m24 0 m att 0.0068 -1.42523 6.4647 303 300 303 299
m24 0 m att -0.1537 0.30685 7.6444 303 286 288 309
m24 0 m att -0.6551 0.59413 7.4586 316 299 306 309
m24 1 m att -0.0068 1.42523 6.0388 316 299 303 301
m24 0 m att -0.1504 -2.2992 6.0388 316 303 303 286
m24 1 m att -0.1319 -0.70529 6.8005 316 304 296 309
m24 0 m att 0.1504 2.2992 6.8005 316 286 296 303
m24 1 m att 0.3041 1.99235 7.2584 316 309 308 303
m24 0 m att -0.3041 -1.99235 7.5755 319 303 296 309
m24 1 m att 0.0218 -1.01214 6.8138 319 304 303 286
m24 1 m att -0.3442 1.16125 8.2336 319 300 306 303
m24 0 m att -0.5164 -0.12581 6.8138 319 300 303 304
m24 0 m att 0.5014 -0.28728 8.0334 319 286 308 299
m24 1 m att 0.1319 0.70529 7.9935 319 309 288 304
m24 0 m att 0.6483 0.8311 8.0334 319 309 308 301
m24 0 m att -0.5014 0.28728 -7.4586 306 299 316 286
m24 0 m att -0.3041 -1.99235 -7.8845 306 303 303 309
m24 1 m att 0.1722 1.28706 -7.8845 306 304 303 309
m24 0 m att -0.3442 1.16125 -8.2586 306 300 310 303
m24 0 m att 0.6483 0.8311 -7.4895 306 309 319 301
m24 1 m att 0.3041 1.99235 -7.4586 306 309 316 303
m24 0 m att -0.6551 0.59413 -7.2494 288 299 319 309
m24 0 m att 0.3442 -1.16125 -7.2494 288 303 319 300
m24 1 m att -0.1319 -0.70529 -7.4824 288 304 306 309
m24 0 m att 0.1319 0.70529 -7.2494 288 309 319 304
m24 1 m att 0.351 -2.58648 -6.8388 303 303 310 299
m24 0 m att 0.0068 -1.42523 -6.0388 303 301 316 299
m24 0 m att -0.5164 -0.12581 -6.0388 303 301 316 304
m24 1 m att 0.6551 -0.59413 -6.4647 303 309 303 299
m24 0 m att -0.5232 1.29942 -7.2584 308 299 316 304
m24 1 m att 0.0218 -1.01214 -7.5223 308 304 306 286
m24 0 m att 0.5232 -1.29942 -7.6843 308 304 303 299
m24 0 m att -0.4946 -1.13795 -8.0334 308 301 319 286
m24 1 m att -0.1537 0.30685 -7.2584 308 286 316 309
m24 0 m att -0.0218 1.01214 -8.0334 308 286 319 304
m24 1 m att -0.0068 1.42523 -8.0942 301 299 310 300
m24 1 m att 0.5164 0.12581 -8.0692 301 304 319 300
m24 0 m att -0.6483 -0.8311 -7.2942 301 301 316 309
m24 1 m att 0.5014 -0.28728 -7.5581 301 286 306 299
m24 1 m att 0.1537 -0.30685 -7.2942 301 309 316 286
m24 0 m att -0.351 2.58648 -6.8314 296 299 319 303
m24 0 m att -0.1504 -2.2992 -7.6005 296 303 310 286
m24 0 m att -0.1722 -1.28706 -7.5755 296 303 319 304
m24 1 m att 0.1504 2.2992 -7.2264 296 286 303 303
m24 1 m att 0.4946 1.13795 -6.8005 296 286 316 301
m25 0 m att 0.5164 0.12581 7.5223 306 304 308 301
m25 1 m att 0.1722 1.28706 7.0644 306 304 296 303
m25 0 m att -0.6483 -0.8311 7.5581 306 300 301 309
m25 1 m att 0.6551 -0.59413 7.5223 306 309 308 299
m25 1 m att -0.5232 1.29942 8.0185 310 299 288 304
m25 1 m att 0.3442 -1.16125 7.6005 310 303 296 301
m25 0 m att 0.5232 -1.29942 8.0584 310 304 308 299
m25 0 m att -0.4946 -1.13795 8.0942 310 300 301 286
m25 1 m att 0.1537 -0.30685 6.8388 310 309 303 286
m25 0 m att 0.351 -2.58648 7.2494 319 303 288 299
m25 0 m att -0.1722 -1.28706 7.2494 319 303 288 304
m25 0 m att -0.0218 1.01214 7.2893 319 286 308 304
m25 1 m att 0.4946 1.13795 7.2893 319 286 308 301
m25 1 m att -0.5014 0.28728 7.6843 303 299 308 286
m25 1 m att -0.351 2.58648 7.7201 303 299 301 303
m25 0 m att 0.0068 -1.42523 6.4647 303 300 303 299
m25 0 m att -0.1537 0.30685 7.6444 303 286 288 309
m25 1 m att -0.6551 0.59413 7.4586 316 299 306 309
m25 1 m att -0.0068 1.42523 6.0388 316 299 303 301
m25 0 m att -0.1504 -2.2992 6.0388 316 303 303 286
m25 0 m att -0.1319 -0.70529 6.8005 316 304 296 309
m25 1 m att 0.1504 2.2992 6.8005 316 286 296 303
m25 1 m att 0.3041 1.99235 7.2584 316 309 308 303
m25 1 m att -0.3041 -1.99235 7.5755 319 303 296 309
m25 0 m att 0.0218 -1.01214 6.8138 319 304 303 286
m25 0 m att -0.3442 1.16125 8.2336 319 300 306 303
m25 0 m att 0.5014 -0.28728 8.0334 319 286 308 299
m25 1 m att 0.1319 0.70529 7.9935 319 309 288 304
m25 1 m att 0.6483 0.8311 8.0334 319 309 308 301
m25 1 m att -0.5014 0.28728 -7.4586 306 299 316 286
m25 0 m att -0.3041 -1.99235 -7.8845 306 303 303 309
m25 1 m att 0.1722 1.28706 -7.8845 306 304 303 309
m25 1 m att -0.3442 1.16125 -8.2586 306 300 310 303
m25 1 m att 0.6483 0.8311 -7.4895 306 309 319 301
m25 0 m att 0.3041 1.99235 -7.4586 306 309 316 303
m25 1 m att 0.3442 -1.16125 -7.2494 288 303 319 300
m25 1 m att -0.1319 -0.70529 -7.4824 288 304 306 309
m25 1 m att 0.1319 0.70529 -7.2494 288 309 319 304
m25 0 m att 0.351 -2.58648 -6.8388 303 303 310 299
m25 0 m att 0.0068 -1.42523 -6.0388 303 301 316 299
m25 0 m att -0.5164 -0.12581 -6.0388 303 301 316 304
m25 1 m att 0.6551 -0.59413 -6.4647 303 309 303 299
m25 1 m att -0.5232 1.29942 -7.2584 308 299 316 304
m25 0 m att 0.0218 -1.01214 -7.5223 308 304 306 286
m25 1 m att 0.5232 -1.29942 -7.6843 308 304 303 299
m25 0 m att -0.4946 -1.13795 -8.0334 308 301 319 286
m25 0 m att -0.1537 0.30685 -7.2584 308 286 316 309
m25 1 m att -0.0218 1.01214 -8.0334 308 286 319 304
m25 1 m att -0.0068 1.42523 -8.0942 301 299 310 300
m25 1 m att 0.5164 0.12581 -8.0692 301 304 319 300
m25 0 m att -0.6483 -0.8311 -7.2942 301 301 316 309
m25 0 m att 0.5014 -0.28728 -7.5581 301 286 306 299
m25 1 m att 0.1537 -0.30685 -7.2942 301 309 316 286
m25 1 m att -0.351 2.58648 -6.8314 296 299 319 303
m25 0 m att -0.1504 -2.2992 -7.6005 296 303 310 286
m25 1 m att -0.1722 -1.28706 -7.5755 296 303 319 304
m25 1 m att 0.1504 2.2992 -7.2264 296 286 303 303
m25 1 m att 0.4946 1.13795 -6.8005 296 286 316 301
m26 1 m att 0.5164 0.12581 7.5223 306 304 308 301
m26 1 m att 0.1722 1.28706 7.0644 306 304 296 303
m26 0 m att -0.6483 -0.8311 7.5581 306 300 301 309
m26 0 m att 0.6551 -0.59413 7.5223 306 309 308 299
m26 0 m att -0.5232 1.29942 8.0185 310 299 288 304
m26 1 m att 0.3442 -1.16125 7.6005 310 303 296 301
m26 1 m att 0.5232 -1.29942 8.0584 310 304 308 299
m26 0 m att -0.4946 -1.13795 8.0942 310 300 301 286
m26 0 m att 0.1537 -0.30685 6.8388 310 309 303 286
m26 0 m att 0.351 -2.58648 7.2494 319 303 288 299
m26 0 m att -0.1722 -1.28706 7.2494 319 303 288 304
m26 0 m att -0.0218 1.01214 7.2893 319 286 308 304
m26 1 m att 0.4946 1.13795 7.2893 319 286 308 301
m26 0 m att -0.5014 0.28728 7.6843 303 299 308 286
m26 1 m att -0.351 2.58648 7.7201 303 299 301 303
m26 0 m att 0.0068 -1.42523 6.4647 303 300 303 299
m26 0 m att -0.1537 0.30685 7.6444 303 286 288 309
m26 0 m att -0.6551 0.59413 7.4586 316 299 306 309
m26 1 m att -0.0068 1.42523 6.0388 316 299 303 301
m26 0 m att -0.1504 -2.2992 6.0388 316 303 303 286
m26 1 m att -0.1319 -0.70529 6.8005 316 304 296 309
m26 1 m att 0.1504 2.2992 6.8005 316 286 296 303
m26 1 m att 0.3041 1.99235 7.2584 316 309 308 303
m26 0 m att -0.3041 -1.99235 7.5755 319 303 296 309
m26 1 m att 0.0218 -1.01214 6.8138 319 304 303 286
m26 0 m att -0.3442 1.16125 8.2336 319 300 306 303
m26 0 m att -0.5164 -0.12581 6.8138 319 300 303 304
m26 1 m att 0.5014 -0.28728 8.0334 319 286 308 299
m26 0 m att 0.1319 0.70529 7.9935 319 309 288 304
m26 1 m att 0.6483 0.8311 8.0334 319 309 308 301
m26 0 m att -0.5014 0.28728 -7.4586 306 299 316 286
m26 0 m att -0.3041 -1.99235 -7.8845 306 303 303 309
m26 1 m att 0.1722 1.28706 -7.8845 306 304 303 309
m26 0 m att -0.3442 1.16125 -8.2586 306 300 310 303
m26 1 m att 0.6483 0.8311 -7.4895 306 309 319 301
m26 1 m att 0.3041 1.99235 -7.4586 306 309 316 303
m26 0 m att -0.6551 0.59413 -7.2494 288 299 319 309
m26 1 m att 0.3442 -1.16125 -7.2494 288 303 319 300
m26 1 m att -0.1319 -0.70529 -7.4824 288 304 306 309
m26 0 m att 0.1319 0.70529 -7.2494 288 309 319 304
m26 0 m att 0.351 -2.58648 -6.8388 303 303 310 299
m26 0 m att 0.0068 -1.42523 -6.0388 303 301 316 299
m26 0 m att -0.5164 -0.12581 -6.0388 303 301 316 304
m26 1 m att 0.6551 -0.59413 -6.4647 303 309 303 299
m26 0 m att -0.5232 1.29942 -7.2584 308 299 316 304
m26 1 m att 0.0218 -1.01214 -7.5223 308 304 306 286
m26 1 m att 0.5232 -1.29942 -7.6843 308 304 303 299
m26 0 m att -0.4946 -1.13795 -8.0334 308 301 319 286
m26 1 m att -0.1537 0.30685 -7.2584 308 286 316 309
m26 0 m att -0.0218 1.01214 -8.0334 308 286 319 304
m26 0 m att -0.0068 1.42523 -8.0942 301 299 310 300
m26 1 m att 0.5164 0.12581 -8.0692 301 304 319 300
m26 0 m att -0.6483 -0.8311 -7.2942 301 301 316 309
m26 1 m att 0.5014 -0.28728 -7.5581 301 286 306 299
m26 1 m att 0.1537 -0.30685 -7.2942 301 309 316 286
m26 1 m att -0.351 2.58648 -6.8314 296 299 319 303
m26 0 m att -0.1504 -2.2992 -7.6005 296 303 310 286
m26 0 m att -0.1722 -1.28706 -7.5755 296 303 319 304
m26 1 m att 0.1504 2.2992 -7.2264 296 286 303 303
m26 1 m att 0.4946 1.13795 -6.8005 296 286 316 301
m27 1 m att 0.5164 0.12581 7.5223 306 304 308 301
m27 1 m att 0.1722 1.28706 7.0644 306 304 296 303
m27 0 m att -0.6483 -0.8311 7.5581 306 300 301 309
m27 0 m att 0.6551 -0.59413 7.5223 306 309 308 299
m27 1 m att -0.5232 1.29942 8.0185 310 299 288 304
m27 0 m att 0.3442 -1.16125 7.6005 310 303 296 301
m27 0 m att 0.5232 -1.29942 8.0584 310 304 308 299
m27 1 m att -0.4946 -1.13795 8.0942 310 300 301 286
m27 1 m att 0.1537 -0.30685 6.8388 310 309 303 286
m27 0 m att 0.351 -2.58648 7.2494 319 303 288 299
m27 0 m att -0.1722 -1.28706 7.2494 319 303 288 304
m27 0 m att -0.0218 1.01214 7.2893 319 286 308 304
m27 1 m att 0.4946 1.13795 7.2893 319 286 308 301
m27 1 m att -0.5014 0.28728 7.6843 303 299 308 286
m27 1 m att -0.351 2.58648 7.7201 303 299 301 303
m27 0 m att 0.0068 -1.42523 6.4647 303 300 303 299
m27 0 m att -0.1537 0.30685 7.6444 303 286 288 309
m27 0 m att -0.6551 0.59413 7.4586 316 299 306 309
m27 0 m att -0.0068 1.42523 6.0388 316 299 303 301
m27 0 m att -0.1504 -2.2992 6.0388 316 303 303 286
m27 1 m att -0.1319 -0.70529 6.8005 316 304 296 309
m27 1 m att 0.1504 2.2992 6.8005 316 286 296 303
m27 0 m att 0.3041 1.99235 7.2584 316 309 308 303
m27 0 m att -0.3041 -1.99235 7.5755 319 303 296 309
m27 1 m att 0.0218 -1.01214 6.8138 319 304 303 286
m27 1 m att -0.3442 1.16125 8.2336 319 300 306 303
m27 0 m att -0.5164 -0.12581 6.8138 319 300 303 304
m27 0 m att 0.5014 -0.28728 8.0334 319 286 308 299
m27 0 m att 0.1319 0.70529 7.9935 319 309 288 304
m27 1 m att 0.6483 0.8311 8.0334 319 309 308 301
m27 0 m att -0.5014 0.28728 -7.4586 306 299 316 286
m27 1 m att -0.3041 -1.99235 -7.8845 306 303 303 309
m27 1 m att 0.1722 1.28706 -7.8845 306 304 303 309
m27 1 m att -0.3442 1.16125 -8.2586 306 300 310 303
m27 1 m att 0.6483 0.8311 -7.4895 306 309 319 301
m27 1 m att 0.3041 1.99235 -7.4586 306 309 316 303
m27 1 m att -0.6551 0.59413 -7.2494 288 299 319 309
m27 1 m att 0.3442 -1.16125 -7.2494 288 303 319 300
m27 1 m att -0.1319 -0.70529 -7.4824 288 304 306 309
m27 0 m att 0.1319 0.70529 -7.2494 288 309 319 304
m27 0 m att 0.351 -2.58648 -6.8388 303 303 310 299
m27 0 m att 0.0068 -1.42523 -6.0388 303 301 316 299
m27 0 m att -0.5164 -0.12581 -6.0388 303 301 316 304
m27 0 m att 0.6551 -0.59413 -6.4647 303 309 303 299
m27 0 m att -0.5232 1.29942 -7.2584 308 299 316 304
m27 1 m att 0.0218 -1.01214 -7.5223 308 304 306 286
m27 1 m att 0.5232 -1.29942 -7.6843 308 304 303 299
m27 1 m att -0.4946 -1.13795 -8.0334 308 301 319 286
m27 0 m att -0.1537 0.30685 -7.2584 308 286 316 309
m27 0 m att -0.0218 1.01214 -8.0334 308 286 319 304
m27 1 m att -0.0068 1.42523 -8.0942 301 299 310 300
m27 1 m att 0.5164 0.12581 -8.0692 301 304 319 300
m27 0 m att -0.6483 -0.8311 -7.2942 301 301 316 309
m27 1 m att 0.5014 -0.28728 -7.5581 301 286 306 299
m27 0 m att 0.1537 -0.30685 -7.2942 301 309 316 286
m27 1 m att -0.351 2.58648 -6.8314 296 299 319 303
m27 0 m att -0.1504 -2.2992 -7.6005 296 303 310 286
m27 0 m att -0.1722 -1.28706 -7.5755 296 303 319 304
m27 1 m att 0.1504 2.2992 -7.2264 296 286 303 303
m27 1 m att 0.4946 1.13795 -6.8005 296 286 316 301
m28 1 m att 0.5164 0.12581 7.5223 306 304 308 301
m28 1 m att 0.1722 1.28706 7.0644 306 304 296 303
m28 0 m att -0.6483 -0.8311 7.5581 306 300 301 309
m28 1 m att 0.6551 -0.59413 7.5223 306 309 308 299
m28 0 m att -0.5232 1.29942 8.0185 310 299 288 304
m28 1 m att 0.3442 -1.16125 7.6005 310 303 296 301
m28 1 m att 0.5232 -1.29942 8.0584 310 304 308 299
m28 0 m att -0.4946 -1.13795 8.0942 310 300 301 286
m28 1 m att 0.1537 -0.30685 6.8388 310 309 303 286
m28 1 m att 0.351 -2.58648 7.2494 319 303 288 299
m28 0 m att -0.1722 -1.28706 7.2494 319 303 288 304
m28 0 m att -0.0218 1.01214 7.2893 319 286 308 304
m28 1 m att 0.4946 1.13795 7.2893 319 286 308 301
m28 0 m att -0.5014 0.28728 7.6843 303 299 308 286
m28 0 m att -0.351 2.58648 7.7201 303 299 301 303
m28 1 m att 0.0068 -1.42523 6.4647 303 300 303 299
m28 1 m att -0.1537 0.30685 7.6444 303 286 288 309
m28 0 m att -0.6551 0.59413 7.4586 316 299 306 309
m28 0 m att -0.0068 1.42523 6.0388 316 299 303 301
m28 0 m att -0.1504 -2.2992 6.0388 316 303 303 286
m28 1 m att -0.1319 -0.70529 6.8005 316 304 296 309
m28 1 m att 0.1504 2.2992 6.8005 316 286 296 303
m28 1 m att 0.3041 1.99235 7.2584 316 309 308 303
m28 0 m att -0.3041 -1.99235 7.5755 319 303 296 309
m28 1 m att 0.0218 -1.01214 6.8138 319 304 303 286
m28 0 m att -0.3442 1.16125 8.2336 319 300 306 303
m28 0 m att -0.5164 -0.12581 6.8138 319 300 303 304
m28 1 m att 0.5014 -0.28728 8.0334 319 286 308 299
m28 0 m att 0.1319 0.70529 7.9935 319 309 288 304
m28 1 m att 0.6483 0.8311 8.0334 319 309 308 301
m28 0 m att -0.5014 0.28728 -7.4586 306 299 316 286
m28 0 m att -0.3041 -1.99235 -7.8845 306 303 303 309
m28 1 m att 0.1722 1.28706 -7.8845 306 304 303 309
m28 0 m att -0.3442 1.16125 -8.2586 306 300 310 303
m28 1 m att 0.6483 0.8311 -7.4895 306 309 319 301
m28 1 m att 0.3041 1.99235 -7.4586 306 309 316 303
m28 0 m att -0.6551 0.59413 -7.2494 288 299 319 309
m28 1 m att 0.3442 -1.16125 -7.2494 288 303 319 300
m28 1 m att -0.1319 -0.70529 -7.4824 288 304 306 309
m28 0 m att 0.1319 0.70529 -7.2494 288 309 319 304
m28 1 m att 0.351 -2.58648 -6.8388 303 303 310 299
m28 1 m att 0.0068 -1.42523 -6.0388 303 301 316 299
m28 0 m att -0.5164 -0.12581 -6.0388 303 301 316 304
m28 1 m att 0.6551 -0.59413 -6.4647 303 309 303 299
m28 0 m att -0.5232 1.29942 -7.2584 308 299 316 304
m28 1 m att 0.0218 -1.01214 -7.5223 308 304 306 286
m28 1 m att 0.5232 -1.29942 -7.6843 308 304 303 299
m28 0 m att -0.4946 -1.13795 -8.0334 308 301 319 286
m28 0 m att -0.1537 0.30685 -7.2584 308 286 316 309
m28 0 m att -0.0218 1.01214 -8.0334 308 286 319 304
m28 0 m att -0.0068 1.42523 -8.0942 301 299 310 300
m28 1 m att 0.5164 0.12581 -8.0692 301 304 319 300
m28 0 m att -0.6483 -0.8311 -7.2942 301 301 316 309
m28 1 m att 0.5014 -0.28728 -7.5581 301 286 306 299
m28 0 m att 0.1537 -0.30685 -7.2942 301 309 316 286
m28 0 m att -0.351 2.58648 -6.8314 296 299 319 303
m28 0 m att -0.1504 -2.2992 -7.6005 296 303 310 286
m28 0 m att -0.1722 -1.28706 -7.5755 296 303 319 304
m28 1 m att 0.1504 2.2992 -7.2264 296 286 303 303
m28 1 m att 0.4946 1.13795 -6.8005 296 286 316 301
m29 1 m att 0.5164 0.12581 7.5223 306 304 308 301
m29 1 m att 0.1722 1.28706 7.0644 306 304 296 303
m29 0 m att -0.6483 -0.8311 7.5581 306 300 301 309
m29 0 m att 0.6551 -0.59413 7.5223 306 309 308 299
m29 1 m att -0.5232 1.29942 8.0185 310 299 288 304
m29 1 m att 0.3442 -1.16125 7.6005 310 303 296 301
m29 1 m att 0.5232 -1.29942 8.0584 310 304 308 299
m29 0 m att -0.4946 -1.13795 8.0942 310 300 301 286
m29 0 m att 0.1537 -0.30685 6.8388 310 309 303 286
m29 1 m att 0.351 -2.58648 7.2494 319 303 288 299
m29 0 m att -0.1722 -1.28706 7.2494 319 303 288 304
m29 1 m att -0.0218 1.01214 7.2893 319 286 308 304
m29 1 m att 0.4946 1.13795 7.2893 319 286 308 301
m29 1 m att -0.5014 0.28728 7.6843 303 299 308 286
m29 1 m att -0.351 2.58648 7.7201 303 299 301 303
m29 0 m att 0.0068 -1.42523 6.4647 303 300 303 299
m29 1 m att -0.1537 0.30685 7.6444 303 286 288 309
m29 0 m att -0.6551 0.59413 7.4586 316 299 306 309
m29 1 m att -0.0068 1.42523 6.0388 316 299 303 301
m29 0 m att -0.1504 -2.2992 6.0388 316 303 303 286
m29 1 m att -0.1319 -0.70529 6.8005 316 304 296 309
m29 1 m att 0.1504 2.2992 6.8005 316 286 296 303
m29 1 m att 0.3041 1.99235 7.2584 316 309 308 303
m29 1 m att -0.3041 -1.99235 7.5755 319 303 296 309
m29 0 m att 0.0218 -1.01214 6.8138 319 304 303 286
m29 1 m att -0.3442 1.16125 8.2336 319 300 306 303
m29 0 m att -0.5164 -0.12581 6.8138 319 300 303 304
m29 1 m att 0.5014 -0.28728 8.0334 319 286 308 299
m29 1 m att 0.1319 0.70529 7.9935 319 309 288 304
m29 1 m att 0.6483 0.8311 8.0334 319 309 308 301
m29 0 m att -0.5014 0.28728 -7.4586 306 299 316 286
m29 0 m att -0.3041 -1.99235 -7.8845 306 303 303 309
m29 0 m att 0.1722 1.28706 -7.8845 306 304 303 309
m29 0 m att -0.3442 1.16125 -8.2586 306 300 310 303
m29 0 m att 0.6483 0.8311 -7.4895 306 309 319 301
m29 1 m att 0.3041 1.99235 -7.4586 306 309 316 303
m29 1 m att -0.6551 0.59413 -7.2494 288 299 319 309
m29 0 m att 0.3442 -1.16125 -7.2494 288 303 319 300
m29 0 m att -0.1319 -0.70529 -7.4824 288 304 306 309
m29 1 m att 0.1319 0.70529 -7.2494 288 309 319 304
m29 0 m att 0.351 -2.58648 -6.8388 303 303 310 299
m29 0 m att 0.0068 -1.42523 -6.0388 303 301 316 299
m29 0 m att -0.5164 -0.12581 -6.0388 303 301 316 304
m29 0 m att 0.6551 -0.59413 -6.4647 303 309 303 299
m29 0 m att -0.5232 1.29942 -7.2584 308 299 316 304
m29 0 m att 0.0218 -1.01214 -7.5223 308 304 306 286
m29 0 m att 0.5232 -1.29942 -7.6843 308 304 303 299
m29 1 m att -0.4946 -1.13795 -8.0334 308 301 319 286
m29 1 m att -0.1537 0.30685 -7.2584 308 286 316 309
m29 0 m att -0.0218 1.01214 -8.0334 308 286 319 304
m29 1 m att -0.0068 1.42523 -8.0942 301 299 310 300
m29 0 m att 0.5164 0.12581 -8.0692 301 304 319 300
m29 0 m att -0.6483 -0.8311 -7.2942 301 301 316 309
m29 0 m att 0.5014 -0.28728 -7.5581 301 286 306 299
m29 0 m att 0.1537 -0.30685 -7.2942 301 309 316 286
m29 1 m att -0.351 2.58648 -6.8314 296 299 319 303
m29 0 m att -0.1504 -2.2992 -7.6005 296 303 310 286
m29 0 m att -0.1722 -1.28706 -7.5755 296 303 319 304
m29 0 m att 0.1504 2.2992 -7.2264 296 286 303 303
m29 0 m att 0.4946 1.13795 -6.8005 296 286 316 301
m3 1 m att 0.5164 0.12581 7.5223 306 304 308 301
m3 1 m att 0.1722 1.28706 7.0644 306 304 296 303
m3 0 m att -0.6483 -0.8311 7.5581 306 300 301 309
m3 0 m att 0.6551 -0.59413 7.5223 306 309 308 299
m3 0 m att -0.5232 1.29942 8.0185 310 299 288 304
m3 0 m att 0.3442 -1.16125 7.6005 310 303 296 301
m3 1 m att 0.5232 -1.29942 8.0584 310 304 308 299
m3 0 m att -0.4946 -1.13795 8.0942 310 300 301 286
m3 1 m att 0.1537 -0.30685 6.8388 310 309 303 286
m3 0 m att 0.351 -2.58648 7.2494 319 303 288 299
m3 0 m att -0.1722 -1.28706 7.2494 319 303 288 304
m3 0 m att -0.0218 1.01214 7.2893 319 286 308 304
m3 1 m att 0.4946 1.13795 7.2893 319 286 308 301
m3 1 m att -0.5014 0.28728 7.6843 303 299 308 286
m3 1 m att -0.351 2.58648 7.7201 303 299 301 303
m3 0 m att 0.0068 -1.42523 6.4647 303 300 303 299
m3 0 m att -0.1537 0.30685 7.6444 303 286 288 309
m3 1 m att -0.6551 0.59413 7.4586 316 299 306 309
m3 1 m att -0.0068 1.42523 6.0388 316 299 303 301
m3 0 m att -0.1504 -2.2992 6.0388 316 303 303 286
m3 0 m att -0.1319 -0.70529 6.8005 316 304 296 309
m3 1 m att 0.1504 2.2992 6.8005 316 286 296 303
m3 1 m att 0.3041 1.99235 7.2584 316 309 308 303
m3 0 m att -0.3041 -1.99235 7.5755 319 303 296 309
m3 0 m att 0.0218 -1.01214 6.8138 319 304 303 286
m3 1 m att -0.3442 1.16125 8.2336 319 300 306 303
m3 0 m att -0.5164 -0.12581 6.8138 319 300 303 304
m3 0 m att 0.5014 -0.28728 8.0334 319 286 308 299
m3 1 m att 0.1319 0.70529 7.9935 319 309 288 304
m3 1 m att 0.6483 0.8311 8.0334 319 309 308 301
m3 1 m att -0.5014 0.28728 -7.4586 306 299 316 286
m3 0 m att -0.3041 -1.99235 -7.8845 306 303 303 309
m3 0 m att 0.1722 1.28706 -7.8845 306 304 303 309
m3 1 m att -0.3442 1.16125 -8.2586 306 300 310 303
m3 1 m att 0.6483 0.8311 -7.4895 306 309 319 301
m3 1 m att 0.3041 1.99235 -7.4586 306 309 316 303
m3 0 m att -0.6551 0.59413 -7.2494 288 299 319 309
m3 1 m att 0.3442 -1.16125 -7.2494 288 303 319 300
m3 1 m att -0.1319 -0.70529 -7.4824 288 304 306 309
m3 1 m att 0.1319 0.70529 -7.2494 288 309 319 304
m3 0 m att 0.351 -2.58648 -6.8388 303 303 310 299
m3 0 m att 0.0068 -1.42523 -6.0388 303 301 316 299
m3 0 m att -0.5164 -0.12581 -6.0388 303 301 316 304
m3 0 m att 0.6551 -0.59413 -6.4647 303 309 303 299
m3 1 m att -0.5232 1.29942 -7.2584 308 299 316 304
m3 0 m att 0.0218 -1.01214 -7.5223 308 304 306 286
m3 0 m att 0.5232 -1.29942 -7.6843 308 304 303 299
m3 0 m att -0.4946 -1.13795 -8.0334 308 301 319 286
m3 0 m att -0.1537 0.30685 -7.2584 308 286 316 309
m3 0 m att -0.0218 1.01214 -8.0334 308 286 319 304
m3 1 m att -0.0068 1.42523 -8.0942 301 299 310 300
m3 1 m att 0.5164 0.12581 -8.0692 301 304 319 300
m3 0 m att -0.6483 -0.8311 -7.2942 301 301 316 309
m3 0 m att 0.5014 -0.28728 -7.5581 301 286 306 299
m3 0 m att 0.1537 -0.30685 -7.2942 301 309 316 286
m3 1 m att -0.351 2.58648 -6.8314 296 299 319 303
m3 1 m att -0.1504 -2.2992 -7.6005 296 303 310 286
m3 1 m att -0.1722 -1.28706 -7.5755 296 303 319 304
m3 1 m att 0.1504 2.2992 -7.2264 296 286 303 303
m3 0 m att 0.4946 1.13795 -6.8005 296 286 316 301
m30 1 m att 0.5164 0.12581 7.5223 306 304 308 301
m30 1 m att 0.1722 1.28706 7.0644 306 304 296 303
m30 0 m att -0.6483 -0.8311 7.5581 306 300 301 309
m30 0 m att 0.6551 -0.59413 7.5223 306 309 308 299
m30 0 m att -0.5232 1.29942 8.0185 310 299 288 304
m30 0 m att 0.3442 -1.16125 7.6005 310 303 296 301
m30 0 m att 0.5232 -1.29942 8.0584 310 304 308 299
m30 0 m att -0.4946 -1.13795 8.0942 310 300 301 286
m30 0 m att 0.1537 -0.30685 6.8388 310 309 303 286
m30 0 m att 0.351 -2.58648 7.2494 319 303 288 299
m30 0 m att -0.1722 -1.28706 7.2494 319 303 288 304
m30 0 m att -0.0218 1.01214 7.2893 319 286 308 304
m30 1 m att 0.4946 1.13795 7.2893 319 286 308 301
m30 0 m att -0.5014 0.28728 7.6843 303 299 308 286
m30 1 m att -0.351 2.58648 7.7201 303 299 301 303
m30 0 m att 0.0068 -1.42523 6.4647 303 300 303 299
m30 1 m att -0.1537 0.30685 7.6444 303 286 288 309
m30 1 m att -0.6551 0.59413 7.4586 316 299 306 309
m30 1 m att -0.0068 1.42523 6.0388 316 299 303 301
m30 0 m att -0.1504 -2.2992 6.0388 316 303 303 286
m30 1 m att -0.1319 -0.70529 6.8005 316 304 296 309
m30 1 m att 0.1504 2.2992 6.8005 316 286 296 303
m30 1 m att 0.3041 1.99235 7.2584 316 309 308 303
m30 1 m att -0.3041 -1.99235 7.5755 319 303 296 309
m30 0 m att 0.0218 -1.01214 6.8138 319 304 303 286
m30 1 m att -0.3442 1.16125 8.2336 319 300 306 303
m30 0 m att -0.5164 -0.12581 6.8138 319 300 303 304
m30 1 m att 0.5014 -0.28728 8.0334 319 286 308 299
m30 0 m att 0.1319 0.70529 7.9935 319 309 288 304
m30 1 m att 0.6483 0.8311 8.0334 319 309 308 301
m30 0 m att -0.5014 0.28728 -7.4586 306 299 316 286
m30 0 m att -0.3041 -1.99235 -7.8845 306 303 303 309
m30 0 m att 0.1722 1.28706 -7.8845 306 304 303 309
m30 1 m att -0.3442 1.16125 -8.2586 306 300 310 303
m30 1 m att 0.6483 0.8311 -7.4895 306 309 319 301
m30 1 m att 0.3041 1.99235 -7.4586 306 309 316 303
m30 1 m att -0.6551 0.59413 -7.2494 288 299 319 309
m30 0 m att 0.3442 -1.16125 -7.2494 288 303 319 300
m30 1 m att -0.1319 -0.70529 -7.4824 288 304 306 309
m30 0 m att 0.1319 0.70529 -7.2494 288 309 319 304
m30 0 m att 0.351 -2.58648 -6.8388 303 303 310 299
m30 0 m att 0.0068 -1.42523 -6.0388 303 301 316 299
m30 0 m att -0.5164 -0.12581 -6.0388 303 301 316 304
m30 0 m att 0.6551 -0.59413 -6.4647 303 309 303 299
m30 0 m att -0.5232 1.29942 -7.2584 308 299 316 304
m30 1 m att 0.0218 -1.01214 -7.5223 308 304 306 286
m30 1 m att 0.5232 -1.29942 -7.6843 308 304 303 299
m30 0 m att -0.4946 -1.13795 -8.0334 308 301 319 286
m30 0 m att -0.1537 0.30685 -7.2584 308 286 316 309
m30 0 m att -0.0218 1.01214 -8.0334 308 286 319 304
m30 1 m att -0.0068 1.42523 -8.0942 301 299 310 300
m30 0 m att 0.5164 0.12581 -8.0692 301 304 319 300
m30 0 m att -0.6483 -0.8311 -7.2942 301 301 316 309
m30 0 m att 0.5014 -0.28728 -7.5581 301 286 306 299
m30 0 m att 0.1537 -0.30685 -7.2942 301 309 316 286
m30 1 m att -0.351 2.58648 -6.8314 296 299 319 303
m30 0 m att -0.1504 -2.2992 -7.6005 296 303 310 286
m30 0 m att -0.1722 -1.28706 -7.5755 296 303 319 304
m30 1 m att 0.1504 2.2992 -7.2264 296 286 303 303
m30 1 m att 0.4946 1.13795 -6.8005 296 286 316 301
m4 1 m att 0.5164 0.12581 7.5223 306 304 308 301
m4 1 m att 0.1722 1.28706 7.0644 306 304 296 303
m4 0 m att -0.6483 -0.8311 7.5581 306 300 301 309
m4 0 m att 0.6551 -0.59413 7.5223 306 309 308 299
m4 0 m att -0.5232 1.29942 8.0185 310 299 288 304
m4 0 m att 0.3442 -1.16125 7.6005 310 303 296 301
m4 0 m att 0.5232 -1.29942 8.0584 310 304 308 299
m4 0 m att -0.4946 -1.13795 8.0942 310 300 301 286
m4 0 m att 0.1537 -0.30685 6.8388 310 309 303 286
m4 0 m att 0.351 -2.58648 7.2494 319 303 288 299
m4 0 m att -0.1722 -1.28706 7.2494 319 303 288 304
m4 0 m att -0.0218 1.01214 7.2893 319 286 308 304
m4 1 m att 0.4946 1.13795 7.2893 319 286 308 301
m4 0 m att -0.5014 0.28728 7.6843 303 299 308 286
m4 1 m att -0.351 2.58648 7.7201 303 299 301 303
m4 0 m att 0.0068 -1.42523 6.4647 303 300 303 299
m4 1 m att -0.1537 0.30685 7.6444 303 286 288 309
m4 1 m att -0.6551 0.59413 7.4586 316 299 306 309
m4 1 m att -0.0068 1.42523 6.0388 316 299 303 301
m4 0 m att -0.1504 -2.2992 6.0388 316 303 303 286
m4 1 m att -0.1319 -0.70529 6.8005 316 304 296 309
m4 1 m att 0.1504 2.2992 6.8005 316 286 296 303
m4 1 m att 0.3041 1.99235 7.2584 316 309 308 303
m4 0 m att -0.3041 -1.99235 7.5755 319 303 296 309
m4 0 m att 0.0218 -1.01214 6.8138 319 304 303 286
m4 0 m att -0.3442 1.16125 8.2336 319 300 306 303
m4 0 m att -0.5164 -0.12581 6.8138 319 300 303 304
m4 1 m att 0.5014 -0.28728 8.0334 319 286 308 299
m4 0 m att 0.1319 0.70529 7.9935 319 309 288 304
m4 1 m att 0.6483 0.8311 8.0334 319 309 308 301
m4 0 m att -0.5014 0.28728 -7.4586 306 299 316 286
m4 0 m att -0.3041 -1.99235 -7.8845 306 303 303 309
m4 1 m att 0.1722 1.28706 -7.8845 306 304 303 309
m4 0 m att -0.3442 1.16125 -8.2586 306 300 310 303
m4 1 m att 0.6483 0.8311 -7.4895 306 309 319 301
m4 1 m att 0.3041 1.99235 -7.4586 306 309 316 303
m4 1 m att -0.6551 0.59413 -7.2494 288 299 319 309
m4 1 m att 0.3442 -1.16125 -7.2494 288 303 319 300
m4 1 m att -0.1319 -0.70529 -7.4824 288 304 306 309
m4 1 m att 0.1319 0.70529 -7.2494 288 309 319 304
m4 0 m att 0.351 -2.58648 -6.8388 303 303 310 299
m4 0 m att 0.0068 -1.42523 -6.0388 303 301 316 299
m4 0 m att -0.5164 -0.12581 -6.0388 303 301 316 304
m4 0 m att 0.6551 -0.59413 -6.4647 303 309 303 299
m4 0 m att -0.5232 1.29942 -7.2584 308 299 316 304
m4 1 m att 0.0218 -1.01214 -7.5223 308 304 306 286
m4 1 m att 0.5232 -1.29942 -7.6843 308 304 303 299
m4 0 m att -0.4946 -1.13795 -8.0334 308 301 319 286
m4 1 m att -0.1537 0.30685 -7.2584 308 286 316 309
m4 0 m att -0.0218 1.01214 -8.0334 308 286 319 304
m4 1 m att -0.0068 1.42523 -8.0942 301 299 310 300
m4 1 m att 0.5164 0.12581 -8.0692 301 304 319 300
m4 0 m att -0.6483 -0.8311 -7.2942 301 301 316 309
m4 1 m att 0.5014 -0.28728 -7.5581 301 286 306 299
m4 1 m att 0.1537 -0.30685 -7.2942 301 309 316 286
m4 1 m att -0.351 2.58648 -6.8314 296 299 319 303
m4 0 m att -0.1504 -2.2992 -7.6005 296 303 310 286
m4 0 m att -0.1722 -1.28706 -7.5755 296 303 319 304
m4 1 m att 0.1504 2.2992 -7.2264 296 286 303 303
m4 1 m att 0.4946 1.13795 -6.8005 296 286 316 301
m5 1 m att 0.5164 0.12581 7.5223 306 304 308 301
m5 1 m att 0.1722 1.28706 7.0644 306 304 296 303
m5 0 m att -0.6483 -0.8311 7.5581 306 300 301 309
m5 0 m att 0.6551 -0.59413 7.5223 306 309 308 299
m5 1 m att -0.5232 1.29942 8.0185 310 299 288 304
m5 1 m att 0.3442 -1.16125 7.6005 310 303 296 301
m5 1 m att 0.5232 -1.29942 8.0584 310 304 308 299
m5 0 m att -0.4946 -1.13795 8.0942 310 300 301 286
m5 1 m att 0.1537 -0.30685 6.8388 310 309 303 286
m5 1 m att 0.351 -2.58648 7.2494 319 303 288 299
m5 0 m att -0.1722 -1.28706 7.2494 319 303 288 304
m5 1 m att -0.0218 1.01214 7.2893 319 286 308 304
m5 1 m att 0.4946 1.13795 7.2893 319 286 308 301
m5 0 m att -0.5014 0.28728 7.6843 303 299 308 286
m5 1 m att -0.351 2.58648 7.7201 303 299 301 303
m5 0 m att 0.0068 -1.42523 6.4647 303 300 303 299
m5 0 m att -0.1537 0.30685 7.6444 303 286 288 309
m5 0 m att -0.6551 0.59413 7.4586 316 299 306 309
m5 1 m att -0.0068 1.42523 6.0388 316 299 303 301
m5 0 m att -0.1504 -2.2992 6.0388 316 303 303 286
m5 0 m att -0.1319 -0.70529 6.8005 316 304 296 309
m5 1 m att 0.1504 2.2992 6.8005 316 286 296 303
m5 1 m att 0.3041 1.99235 7.2584 316 309 308 303
m5 0 m att -0.3041 -1.99235 7.5755 319 303 296 309
m5 1 m att 0.0218 -1.01214 6.8138 319 304 303 286
m5 1 m att -0.3442 1.16125 8.2336 319 300 306 303
m5 0 m att -0.5164 -0.12581 6.8138 319 300 303 304
m5 1 m att 0.5014 -0.28728 8.0334 319 286 308 299
m5 1 m att 0.1319 0.70529 7.9935 319 309 288 304
m5 1 m att 0.6483 0.8311 8.0334 319 309 308 301
m5 0 m att -0.5014 0.28728 -7.4586 306 299 316 286
m5 0 m att -0.3041 -1.99235 -7.8845 306 303 303 309
m5 1 m att 0.1722 1.28706 -7.8845 306 304 303 309
m5 1 m att -0.3442 1.16125 -8.2586 306 300 310 303
m5 0 m att 0.6483 0.8311 -7.4895 306 309 319 301
m5 1 m att 0.3041 1.99235 -7.4586 306 309 316 303
m5 1 m att -0.6551 0.59413 -7.2494 288 299 319 309
m5 1 m att 0.3442 -1.16125 -7.2494 288 303 319 300
m5 0 m att -0.1319 -0.70529 -7.4824 288 304 306 309
m5 1 m att 0.1319 0.70529 -7.2494 288 309 319 304
m5 0 m att 0.351 -2.58648 -6.8388 303 303 310 299
m5 0 m att 0.0068 -1.42523 -6.0388 303 301 316 299
m5 0 m att -0.5164 -0.12581 -6.0388 303 301 316 304
m5 1 m att 0.6551 -0.59413 -6.4647 303 309 303 299
m5 1 m att -0.5232 1.29942 -7.2584 308 299 316 304
m5 0 m att 0.0218 -1.01214 -7.5223 308 304 306 286
m5 1 m att 0.5232 -1.29942 -7.6843 308 304 303 299
m5 0 m att -0.4946 -1.13795 -8.0334 308 301 319 286
m5 1 m att -0.1537 0.30685 -7.2584 308 286 316 309
m5 0 m att -0.0218 1.01214 -8.0334 308 286 319 304
m5 1 m att -0.0068 1.42523 -8.0942 301 299 310 300
m5 1 m att 0.5164 0.12581 -8.0692 301 304 319 300
m5 0 m att -0.6483 -0.8311 -7.2942 301 301 316 309
m5 1 m att 0.5014 -0.28728 -7.5581 301 286 306 299
m5 0 m att 0.1537 -0.30685 -7.2942 301 309 316 286
m5 1 m att -0.351 2.58648 -6.8314 296 299 319 303
m5 0 m att -0.1504 -2.2992 -7.6005 296 303 310 286
m5 0 m att -0.1722 -1.28706 -7.5755 296 303 319 304
m5 1 m att 0.1504 2.2992 -7.2264 296 286 303 303
m5 1 m att 0.4946 1.13795 -6.8005 296 286 316 301
m6 0 m att 0.5164 0.12581 7.5223 306 304 308 301
m6 1 m att 0.1722 1.28706 7.0644 306 304 296 303
m6 1 m att -0.6483 -0.8311 7.5581 306 300 301 309
m6 0 m att 0.6551 -0.59413 7.5223 306 309 308 299
m6 0 m att -0.5232 1.29942 8.0185 310 299 288 304
m6 0 m att 0.3442 -1.16125 7.6005 310 303 296 301
m6 0 m att 0.5232 -1.29942 8.0584 310 304 308 299
m6 1 m att -0.4946 -1.13795 8.0942 310 300 301 286
m6 0 m att 0.1537 -0.30685 6.8388 310 309 303 286
m6 0 m att 0.351 -2.58648 7.2494 319 303 288 299
m6 0 m att -0.1722 -1.28706 7.2494 319 303 288 304
m6 0 m att -0.0218 1.01214 7.2893 319 286 308 304
m6 0 m att 0.4946 1.13795 7.2893 319 286 308 301
m6 0 m att -0.5014 0.28728 7.6843 303 299 308 286
m6 1 m att -0.351 2.58648 7.7201 303 299 301 303
m6 1 m att 0.0068 -1.42523 6.4647 303 300 303 299
m6 1 m att -0.1537 0.30685 7.6444 303 286 288 309
m6 1 m att -0.6551 0.59413 7.4586 316 299 306 309
m6 0 m att -0.0068 1.42523 6.0388 316 299 303 301
m6 1 m att -0.1504 -2.2992 6.0388 316 303 303 286
m6 1 m att -0.1319 -0.70529 6.8005 316 304 296 309
m6 1 m att 0.1504 2.2992 6.8005 316 286 296 303
m6 0 m att 0.3041 1.99235 7.2584 316 309 308 303
m6 0 m att -0.3041 -1.99235 7.5755 319 303 296 309
m6 1 m att 0.0218 -1.01214 6.8138 319 304 303 286
m6 1 m att -0.3442 1.16125 8.2336 319 300 306 303
m6 1 m att -0.5164 -0.12581 6.8138 319 300 303 304
m6 0 m att 0.5014 -0.28728 8.0334 319 286 308 299
m6 0 m att 0.1319 0.70529 7.9935 319 309 288 304
m6 0 m att 0.6483 0.8311 8.0334 319 309 308 301
m6 1 m att -0.5014 0.28728 -7.4586 306 299 316 286
m6 1 m att -0.3041 -1.99235 -7.8845 306 303 303 309
m6 1 m att 0.1722 1.28706 -7.8845 306 304 303 309
m6 1 m att -0.3442 1.16125 -8.2586 306 300 310 303
m6 0 m att 0.6483 0.8311 -7.4895 306 309 319 301
m6 0 m att 0.3041 1.99235 -7.4586 306 309 316 303
m6 1 m att -0.6551 0.59413 -7.2494 288 299 319 309
m6 0 m att 0.3442 -1.16125 -7.2494 288 303 319 300
m6 1 m att -0.1319 -0.70529 -7.4824 288 304 306 309
m6 0 m att 0.1319 0.70529 -7.2494 288 309 319 304
m6 0 m att 0.351 -2.58648 -6.8388 303 303 310 299
m6 1 m att 0.0068 -1.42523 -6.0388 303 301 316 299
m6 1 m att -0.5164 -0.12581 -6.0388 303 301 316 304
m6 0 m att 0.6551 -0.59413 -6.4647 303 309 303 299
m6 0 m att -0.5232 1.29942 -7.2584 308 299 316 304
m6 1 m att 0.0218 -1.01214 -7.5223 308 304 306 286
m6 1 m att 0.5232 -1.29942 -7.6843 308 304 303 299
m6 1 m att -0.4946 -1.13795 -8.0334 308 301 319 286
m6 1 m att -0.1537 0.30685 -7.2584 308 286 316 309
m6 0 m att -0.0218 1.01214 -8.0334 308 286 319 304
m6 0 m att -0.0068 1.42523 -8.0942 301 299 310 300
m6 0 m att 0.5164 0.12581 -8.0692 301 304 319 300
m6 1 m att -0.6483 -0.8311 -7.2942 301 301 316 309
m6 0 m att 0.5014 -0.28728 -7.5581 301 286 306 299
m6 0 m att 0.1537 -0.30685 -7.2942 301 309 316 286
m6 1 m att -0.351 2.58648 -6.8314 296 299 319 303
m6 0 m att -0.1504 -2.2992 -7.6005 296 303 310 286
m6 0 m att -0.1722 -1.28706 -7.5755 296 303 319 304
m6 1 m att 0.1504 2.2992 -7.2264 296 286 303 303
m6 0 m att 0.4946 1.13795 -6.8005 296 286 316 301
m7 1 m att 0.5164 0.12581 7.5223 306 304 308 301
m7 1 m att 0.1722 1.28706 7.0644 306 304 296 303
m7 1 m att -0.6483 -0.8311 7.5581 306 300 301 309
m7 0 m att 0.6551 -0.59413 7.5223 306 309 308 299
m7 0 m att -0.5232 1.29942 8.0185 310 299 288 304
m7 0 m att 0.3442 -1.16125 7.6005 310 303 296 301
m7 1 m att 0.5232 -1.29942 8.0584 310 304 308 299
m7 0 m att -0.4946 -1.13795 8.0942 310 300 301 286
m7 0 m att 0.1537 -0.30685 6.8388 310 309 303 286
m7 0 m att 0.351 -2.58648 7.2494 319 303 288 299
m7 0 m att -0.1722 -1.28706 7.2494 319 303 288 304
m7 0 m att -0.0218 1.01214 7.2893 319 286 308 304
m7 1 m att 0.4946 1.13795 7.2893 319 286 308 301
m7 0 m att -0.5014 0.28728 7.6843 303 299 308 286
m7 1 m att -0.351 2.58648 7.7201 303 299 301 303
m7 0 m att 0.0068 -1.42523 6.4647 303 300 303 299
m7 1 m att -0.1537 0.30685 7.6444 303 286 288 309
m7 1 m att -0.6551 0.59413 7.4586 316 299 306 309
m7 1 m att -0.0068 1.42523 6.0388 316 299 303 301
m7 0 m att -0.1504 -2.2992 6.0388 316 303 303 286
m7 1 m att -0.1319 -0.70529 6.8005 316 304 296 309
m7 1 m att 0.1504 2.2992 6.8005 316 286 296 303
m7 0 m att 0.3041 1.99235 7.2584 316 309 308 303
m7 0 m att -0.3041 -1.99235 7.5755 319 303 296 309
m7 1 m att 0.0218 -1.01214 6.8138 319 304 303 286
m7 1 m att -0.3442 1.16125 8.2336 319 300 306 303
m7 0 m att -0.5164 -0.12581 6.8138 319 300 303 304
m7 1 m att 0.5014 -0.28728 8.0334 319 286 308 299
m7 0 m att 0.1319 0.70529 7.9935 319 309 288 304
m7 1 m att 0.6483 0.8311 8.0334 319 309 308 301
m7 1 m att -0.5014 0.28728 -7.4586 306 299 316 286
m7 0 m att -0.3041 -1.99235 -7.8845 306 303 303 309
m7 1 m att 0.1722 1.28706 -7.8845 306 304 303 309
m7 1 m att -0.3442 1.16125 -8.2586 306 300 310 303
m7 0 m att 0.6483 0.8311 -7.4895 306 309 319 301
m7 1 m att 0.3041 1.99235 -7.4586 306 309 316 303
m7 1 m att -0.6551 0.59413 -7.2494 288 299 319 309
m7 0 m att 0.3442 -1.16125 -7.2494 288 303 319 300
m7 1 m att -0.1319 -0.70529 -7.4824 288 304 306 309
m7 0 m att 0.1319 0.70529 -7.2494 288 309 319 304
m7 0 m att 0.351 -2.58648 -6.8388 303 303 310 299
m7 0 m att 0.0068 -1.42523 -6.0388 303 301 316 299
m7 0 m att -0.5164 -0.12581 -6.0388 303 301 316 304
m7 0 m att 0.6551 -0.59413 -6.4647 303 309 303 299
m7 0 m att -0.5232 1.29942 -7.2584 308 299 316 304
m7 0 m att 0.0218 -1.01214 -7.5223 308 304 306 286
m7 1 m att 0.5232 -1.29942 -7.6843 308 304 303 299
m7 0 m att -0.4946 -1.13795 -8.0334 308 301 319 286
m7 1 m att -0.1537 0.30685 -7.2584 308 286 316 309
m7 0 m att -0.0218 1.01214 -8.0334 308 286 319 304
m7 1 m att -0.0068 1.42523 -8.0942 301 299 310 300
m7 1 m att 0.5164 0.12581 -8.0692 301 304 319 300
m7 1 m att -0.6483 -0.8311 -7.2942 301 301 316 309
m7 1 m att 0.5014 -0.28728 -7.5581 301 286 306 299
m7 0 m att 0.1537 -0.30685 -7.2942 301 309 316 286
m7 0 m att -0.351 2.58648 -6.8314 296 299 319 303
m7 0 m att -0.1504 -2.2992 -7.6005 296 303 310 286
m7 0 m att -0.1722 -1.28706 -7.5755 296 303 319 304
m7 1 m att 0.1504 2.2992 -7.2264 296 286 303 303
m7 1 m att 0.4946 1.13795 -6.8005 296 286 316 301
m8 1 m att 0.5164 0.12581 7.5223 306 304 308 301
m8 1 m att 0.1722 1.28706 7.0644 306 304 296 303
m8 0 m att -0.6483 -0.8311 7.5581 306 300 301 309
m8 0 m att 0.6551 -0.59413 7.5223 306 309 308 299
m8 0 m att -0.5232 1.29942 8.0185 310 299 288 304
m8 0 m att 0.3442 -1.16125 7.6005 310 303 296 301
m8 1 m att 0.5232 -1.29942 8.0584 310 304 308 299
m8 0 m att -0.4946 -1.13795 8.0942 310 300 301 286
m8 0 m att 0.1537 -0.30685 6.8388 310 309 303 286
m8 0 m att 0.351 -2.58648 7.2494 319 303 288 299
m8 0 m att -0.1722 -1.28706 7.2494 319 303 288 304
m8 0 m att -0.0218 1.01214 7.2893 319 286 308 304
m8 1 m att 0.4946 1.13795 7.2893 319 286 308 301
m8 0 m att -0.5014 0.28728 7.6843 303 299 308 286
m8 1 m att -0.351 2.58648 7.7201 303 299 301 303
m8 0 m att 0.0068 -1.42523 6.4647 303 300 303 299
m8 1 m att -0.1537 0.30685 7.6444 303 286 288 309
m8 0 m att -0.6551 0.59413 7.4586 316 299 306 309
m8 1 m att -0.0068 1.42523 6.0388 316 299 303 301
m8 0 m att -0.1504 -2.2992 6.0388 316 303 303 286
m8 1 m att -0.1319 -0.70529 6.8005 316 304 296 309
m8 1 m att 0.1504 2.2992 6.8005 316 286 296 303
m8 1 m att 0.3041 1.99235 7.2584 316 309 308 303
m8 0 m att -0.3041 -1.99235 7.5755 319 303 296 309
m8 1 m att 0.0218 -1.01214 6.8138 319 304 303 286
m8 1 m att -0.3442 1.16125 8.2336 319 300 306 303
m8 0 m att -0.5164 -0.12581 6.8138 319 300 303 304
m8 1 m att 0.5014 -0.28728 8.0334 319 286 308 299
m8 0 m att 0.1319 0.70529 7.9935 319 309 288 304
m8 1 m att 0.6483 0.8311 8.0334 319 309 308 301
m8 0 m att -0.5014 0.28728 -7.4586 306 299 316 286
m8 0 m att -0.3041 -1.99235 -7.8845 306 303 303 309
m8 1 m att 0.1722 1.28706 -7.8845 306 304 303 309
m8 1 m att -0.3442 1.16125 -8.2586 306 300 310 303
m8 1 m att 0.6483 0.8311 -7.4895 306 309 319 301
m8 1 m att 0.3041 1.99235 -7.4586 306 309 316 303
m8 0 m att -0.6551 0.59413 -7.2494 288 299 319 309
m8 0 m att 0.3442 -1.16125 -7.2494 288 303 319 300
m8 1 m att -0.1319 -0.70529 -7.4824 288 304 306 309
m8 0 m att 0.1319 0.70529 -7.2494 288 309 319 304
m8 0 m att 0.351 -2.58648 -6.8388 303 303 310 299
m8 0 m att 0.0068 -1.42523 -6.0388 303 301 316 299
m8 0 m att -0.5164 -0.12581 -6.0388 303 301 316 304
m8 1 m att 0.6551 -0.59413 -6.4647 303 309 303 299
m8 0 m att -0.5232 1.29942 -7.2584 308 299 316 304
m8 1 m att 0.0218 -1.01214 -7.5223 308 304 306 286
m8 1 m att 0.5232 -1.29942 -7.6843 308 304 303 299
m8 0 m att -0.4946 -1.13795 -8.0334 308 301 319 286
m8 0 m att -0.1537 0.30685 -7.2584 308 286 316 309
m8 0 m att -0.0218 1.01214 -8.0334 308 286 319 304
m8 1 m att -0.0068 1.42523 -8.0942 301 299 310 300
m8 1 m att 0.5164 0.12581 -8.0692 301 304 319 300
m8 0 m att -0.6483 -0.8311 -7.2942 301 301 316 309
m8 1 m att 0.5014 -0.28728 -7.5581 301 286 306 299
m8 1 m att 0.1537 -0.30685 -7.2942 301 309 316 286
m8 1 m att -0.351 2.58648 -6.8314 296 299 319 303
m8 0 m att -0.1504 -2.2992 -7.6005 296 303 310 286
m8 0 m att -0.1722 -1.28706 -7.5755 296 303 319 304
m8 1 m att 0.1504 2.2992 -7.2264 296 286 303 303
m8 1 m att 0.4946 1.13795 -6.8005 296 286 316 301
m9 1 m att 0.5164 0.12581 7.5223 306 304 308 301
m9 1 m att 0.1722 1.28706 7.0644 306 304 296 303
m9 0 m att -0.6483 -0.8311 7.5581 306 300 301 309
m9 1 m att 0.6551 -0.59413 7.5223 306 309 308 299
m9 0 m att -0.5232 1.29942 8.0185 310 299 288 304
m9 0 m att 0.3442 -1.16125 7.6005 310 303 296 301
m9 1 m att 0.5232 -1.29942 8.0584 310 304 308 299
m9 0 m att -0.4946 -1.13795 8.0942 310 300 301 286
m9 0 m att 0.1537 -0.30685 6.8388 310 309 303 286
m9 0 m att 0.351 -2.58648 7.2494 319 303 288 299
m9 0 m att -0.1722 -1.28706 7.2494 319 303 288 304
m9 0 m att -0.0218 1.01214 7.2893 319 286 308 304
m9 1 m att 0.4946 1.13795 7.2893 319 286 308 301
m9 0 m att -0.5014 0.28728 7.6843 303 299 308 286
m9 1 m att -0.351 2.58648 7.7201 303 299 301 303
m9 0 m att 0.0068 -1.42523 6.4647 303 300 303 299
m9 1 m att -0.1537 0.30685 7.6444 303 286 288 309
m9 0 m att -0.6551 0.59413 7.4586 316 299 306 309
m9 1 m att -0.0068 1.42523 6.0388 316 299 303 301
m9 0 m att -0.1504 -2.2992 6.0388 316 303 303 286
m9 1 m att -0.1319 -0.70529 6.8005 316 304 296 309
m9 1 m att 0.1504 2.2992 6.8005 316 286 296 303
m9 1 m att 0.3041 1.99235 7.2584 316 309 308 303
m9 0 m att -0.3041 -1.99235 7.5755 319 303 296 309
m9 1 m att 0.0218 -1.01214 6.8138 319 304 303 286
m9 1 m att -0.3442 1.16125 8.2336 319 300 306 303
m9 0 m att -0.5164 -0.12581 6.8138 319 300 303 304
m9 1 m att 0.5014 -0.28728 8.0334 319 286 308 299
m9 0 m att 0.1319 0.70529 7.9935 319 309 288 304
m9 1 m att 0.6483 0.8311 8.0334 319 309 308 301
m9 0 m att -0.5014 0.28728 -7.4586 306 299 316 286
m9 0 m att -0.3041 -1.99235 -7.8845 306 303 303 309
m9 1 m att 0.1722 1.28706 -7.8845 306 304 303 309
m9 1 m att -0.3442 1.16125 -8.2586 306 300 310 303
m9 0 m att 0.6483 0.8311 -7.4895 306 309 319 301
m9 1 m att 0.3041 1.99235 -7.4586 306 309 316 303
m9 0 m att -0.6551 0.59413 -7.2494 288 299 319 309
m9 0 m att 0.3442 -1.16125 -7.2494 288 303 319 300
m9 1 m att -0.1319 -0.70529 -7.4824 288 304 306 309
m9 0 m att 0.1319 0.70529 -7.2494 288 309 319 304
m9 0 m att 0.351 -2.58648 -6.8388 303 303 310 299
m9 0 m att 0.0068 -1.42523 -6.0388 303 301 316 299
m9 0 m att -0.5164 -0.12581 -6.0388 303 301 316 304
m9 1 m att 0.6551 -0.59413 -6.4647 303 309 303 299
m9 0 m att -0.5232 1.29942 -7.2584 308 299 316 304
m9 1 m att 0.0218 -1.01214 -7.5223 308 304 306 286
m9 1 m att 0.5232 -1.29942 -7.6843 308 304 303 299
m9 0 m att -0.4946 -1.13795 -8.0334 308 301 319 286
m9 1 m att -0.1537 0.30685 -7.2584 308 286 316 309
m9 0 m att -0.0218 1.01214 -8.0334 308 286 319 304
m9 1 m att -0.0068 1.42523 -8.0942 301 299 310 300
m9 1 m att 0.5164 0.12581 -8.0692 301 304 319 300
m9 1 m att -0.6483 -0.8311 -7.2942 301 301 316 309
m9 1 m att 0.5014 -0.28728 -7.5581 301 286 306 299
m9 0 m att 0.1537 -0.30685 -7.2942 301 309 316 286
m9 1 m att -0.351 2.58648 -6.8314 296 299 319 303
m9 0 m att -0.1504 -2.2992 -7.6005 296 303 310 286
m9 0 m att -0.1722 -1.28706 -7.5755 296 303 319 304
m9 1 m att 0.1504 2.2992 -7.2264 296 286 303 303
m9 1 m att 0.4946 1.13795 -6.8005 296 286 316 301
f1 0 f siz 0.5164 0.12581 7.5223 306 304 308 301
f1 1 f siz 0.1722 1.28706 7.0644 306 304 296 303
f1 1 f siz -0.6483 -0.8311 7.5581 306 300 301 309
f1 0 f siz 0.6551 -0.59413 7.5223 306 309 308 299
f1 0 f siz -0.5232 1.29942 8.0185 310 299 288 304
f1 0 f siz 0.3442 -1.16125 7.6005 310 303 296 301
f1 0 f siz 0.5232 -1.29942 8.0584 310 304 308 299
f1 0 f siz -0.4946 -1.13795 8.0942 310 300 301 286
f1 0 f siz 0.1537 -0.30685 6.8388 310 309 303 286
f1 0 f siz 0.351 -2.58648 7.2494 319 303 288 299
f1 1 f siz -0.1722 -1.28706 7.2494 319 303 288 304
f1 0 f siz -0.0218 1.01214 7.2893 319 286 308 304
f1 0 f siz 0.4946 1.13795 7.2893 319 286 308 301
f1 1 f siz -0.5014 0.28728 7.6843 303 299 308 286
f1 0 f siz -0.351 2.58648 7.7201 303 299 301 303
f1 1 f siz 0.0068 -1.42523 6.4647 303 300 303 299
f1 0 f siz -0.1537 0.30685 7.6444 303 286 288 309
f1 1 f siz -0.6551 0.59413 7.4586 316 299 306 309
f1 1 f siz -0.0068 1.42523 6.0388 316 299 303 301
f1 0 f siz -0.1504 -2.2992 6.0388 316 303 303 286
f1 1 f siz -0.1319 -0.70529 6.8005 316 304 296 309
f1 1 f siz 0.1504 2.2992 6.8005 316 286 296 303
f1 0 f siz 0.3041 1.99235 7.2584 316 309 308 303
f1 1 f siz -0.3041 -1.99235 7.5755 319 303 296 309
f1 0 f siz 0.0218 -1.01214 6.8138 319 304 303 286
f1 1 f siz -0.3442 1.16125 8.2336 319 300 306 303
f1 0 f siz -0.5164 -0.12581 6.8138 319 300 303 304
f1 1 f siz 0.5014 -0.28728 8.0334 319 286 308 299
f1 1 f siz 0.1319 0.70529 7.9935 319 309 288 304
f1 0 f siz 0.6483 0.8311 8.0334 319 309 308 301
f1 1 f siz -0.5014 0.28728 -7.4586 306 299 316 286
f1 1 f siz -0.3041 -1.99235 -7.8845 306 303 303 309
f1 1 f siz 0.1722 1.28706 -7.8845 306 304 303 309
f1 1 f siz -0.3442 1.16125 -8.2586 306 300 310 303
f1 0 f siz 0.6483 0.8311 -7.4895 306 309 319 301
f1 0 f siz 0.3041 1.99235 -7.4586 306 309 316 303
f1 1 f siz -0.6551 0.59413 -7.2494 288 299 319 309
f1 0 f siz 0.3442 -1.16125 -7.2494 288 303 319 300
f1 1 f siz -0.1319 -0.70529 -7.4824 288 304 306 309
f1 0 f siz 0.1319 0.70529 -7.2494 288 309 319 304
f1 0 f siz 0.351 -2.58648 -6.8388 303 303 310 299
f1 1 f siz 0.0068 -1.42523 -6.0388 303 301 316 299
f1 1 f siz -0.5164 -0.12581 -6.0388 303 301 316 304
f1 0 f siz 0.6551 -0.59413 -6.4647 303 309 303 299
f1 1 f siz -0.5232 1.29942 -7.2584 308 299 316 304
f1 1 f siz 0.0218 -1.01214 -7.5223 308 304 306 286
f1 1 f siz 0.5232 -1.29942 -7.6843 308 304 303 299
f1 1 f siz -0.4946 -1.13795 -8.0334 308 301 319 286
f1 1 f siz -0.1537 0.30685 -7.2584 308 286 316 309
f1 1 f siz -0.0218 1.01214 -8.0334 308 286 319 304
f1 0 f siz -0.0068 1.42523 -8.0942 301 299 310 300
f1 0 f siz 0.5164 0.12581 -8.0692 301 304 319 300
f1 1 f siz -0.6483 -0.8311 -7.2942 301 301 316 309
f1 0 f siz 0.5014 -0.28728 -7.5581 301 286 306 299
f1 1 f siz 0.1537 -0.30685 -7.2942 301 309 316 286
f1 1 f siz -0.351 2.58648 -6.8314 296 299 319 303
f1 0 f siz -0.1504 -2.2992 -7.6005 296 303 310 286
f1 1 f siz -0.1722 -1.28706 -7.5755 296 303 319 304
f1 1 f siz 0.1504 2.2992 -7.2264 296 286 303 303
f1 0 f siz 0.4946 1.13795 -6.8005 296 286 316 301
f10 0 f siz 0.5164 0.12581 7.5223 306 304 308 301
f10 0 f siz 0.1722 1.28706 7.0644 306 304 296 303
f10 1 f siz -0.6483 -0.8311 7.5581 306 300 301 309
f10 0 f siz 0.6551 -0.59413 7.5223 306 309 308 299
f10 1 f siz -0.5232 1.29942 8.0185 310 299 288 304
f10 0 f siz 0.3442 -1.16125 7.6005 310 303 296 301
f10 0 f siz 0.5232 -1.29942 8.0584 310 304 308 299
f10 1 f siz -0.4946 -1.13795 8.0942 310 300 301 286
f10 0 f siz 0.1537 -0.30685 6.8388 310 309 303 286
f10 0 f siz 0.351 -2.58648 7.2494 319 303 288 299
f10 1 f siz -0.1722 -1.28706 7.2494 319 303 288 304
f10 0 f siz -0.0218 1.01214 7.2893 319 286 308 304
f10 0 f siz 0.4946 1.13795 7.2893 319 286 308 301
f10 0 f siz -0.5014 0.28728 7.6843 303 299 308 286
f10 1 f siz -0.351 2.58648 7.7201 303 299 301 303
f10 0 f siz 0.0068 -1.42523 6.4647 303 300 303 299
f10 0 f siz -0.1537 0.30685 7.6444 303 286 288 309
f10 1 f siz -0.6551 0.59413 7.4586 316 299 306 309
f10 1 f siz -0.0068 1.42523 6.0388 316 299 303 301
f10 1 f siz -0.1504 -2.2992 6.0388 316 303 303 286
f10 0 f siz -0.1319 -0.70529 6.8005 316 304 296 309
f10 0 f siz 0.1504 2.2992 6.8005 316 286 296 303
f10 0 f siz 0.3041 1.99235 7.2584 316 309 308 303
f10 1 f siz -0.3041 -1.99235 7.5755 319 303 296 309
f10 1 f siz 0.0218 -1.01214 6.8138 319 304 303 286
f10 1 f siz -0.3442 1.16125 8.2336 319 300 306 303
f10 0 f siz -0.5164 -0.12581 6.8138 319 300 303 304
f10 0 f siz 0.5014 -0.28728 8.0334 319 286 308 299
f10 0 f siz 0.1319 0.70529 7.9935 319 309 288 304
f10 0 f siz 0.6483 0.8311 8.0334 319 309 308 301
f10 1 f siz -0.5014 0.28728 -7.4586 306 299 316 286
f10 1 f siz -0.3041 -1.99235 -7.8845 306 303 303 309
f10 1 f siz 0.1722 1.28706 -7.8845 306 304 303 309
f10 1 f siz -0.3442 1.16125 -8.2586 306 300 310 303
f10 0 f siz 0.6483 0.8311 -7.4895 306 309 319 301
f10 0 f siz 0.3041 1.99235 -7.4586 306 309 316 303
f10 1 f siz -0.6551 0.59413 -7.2494 288 299 319 309
f10 1 f siz 0.3442 -1.16125 -7.2494 288 303 319 300
f10 1 f siz -0.1319 -0.70529 -7.4824 288 304 306 309
f10 1 f siz 0.1319 0.70529 -7.2494 288 309 319 304
f10 0 f siz 0.351 -2.58648 -6.8388 303 303 310 299
f10 0 f siz 0.0068 -1.42523 -6.0388 303 301 316 299
f10 1 f siz -0.5164 -0.12581 -6.0388 303 301 316 304
f10 0 f siz 0.6551 -0.59413 -6.4647 303 309 303 299
f10 1 f siz -0.5232 1.29942 -7.2584 308 299 316 304
f10 1 f siz 0.0218 -1.01214 -7.5223 308 304 306 286
f10 1 f siz 0.5232 -1.29942 -7.6843 308 304 303 299
f10 1 f siz -0.4946 -1.13795 -8.0334 308 301 319 286
f10 1 f siz -0.1537 0.30685 -7.2584 308 286 316 309
f10 0 f siz -0.0218 1.01214 -8.0334 308 286 319 304
f10 1 f siz -0.0068 1.42523 -8.0942 301 299 310 300
f10 0 f siz 0.5164 0.12581 -8.0692 301 304 319 300
f10 1 f siz -0.6483 -0.8311 -7.2942 301 301 316 309
f10 0 f siz 0.5014 -0.28728 -7.5581 301 286 306 299
f10 0 f siz 0.1537 -0.30685 -7.2942 301 309 316 286
f10 1 f siz -0.351 2.58648 -6.8314 296 299 319 303
f10 1 f siz -0.1504 -2.2992 -7.6005 296 303 310 286
f10 0 f siz -0.1722 -1.28706 -7.5755 296 303 319 304
f10 0 f siz 0.1504 2.2992 -7.2264 296 286 303 303
f10 0 f siz 0.4946 1.13795 -6.8005 296 286 316 301
f11 0 f siz 0.5164 0.12581 7.5223 306 304 308 301
f11 0 f siz 0.1722 1.28706 7.0644 306 304 296 303
f11 1 f siz -0.6483 -0.8311 7.5581 306 300 301 309
f11 0 f siz 0.6551 -0.59413 7.5223 306 309 308 299
f11 1 f siz -0.5232 1.29942 8.0185 310 299 288 304
f11 0 f siz 0.3442 -1.16125 7.6005 310 303 296 301
f11 0 f siz 0.5232 -1.29942 8.0584 310 304 308 299
f11 1 f siz -0.4946 -1.13795 8.0942 310 300 301 286
f11 1 f siz 0.1537 -0.30685 6.8388 310 309 303 286
f11 0 f siz 0.351 -2.58648 7.2494 319 303 288 299
f11 1 f siz -0.1722 -1.28706 7.2494 319 303 288 304
f11 0 f siz -0.0218 1.01214 7.2893 319 286 308 304
f11 0 f siz 0.4946 1.13795 7.2893 319 286 308 301
f11 1 f siz -0.5014 0.28728 7.6843 303 299 308 286
f11 1 f siz -0.351 2.58648 7.7201 303 299 301 303
f11 0 f siz 0.0068 -1.42523 6.4647 303 300 303 299
f11 0 f siz -0.1537 0.30685 7.6444 303 286 288 309
f11 1 f siz -0.6551 0.59413 7.4586 316 299 306 309
f11 0 f siz -0.0068 1.42523 6.0388 316 299 303 301
f11 1 f siz -0.1504 -2.2992 6.0388 316 303 303 286
f11 1 f siz -0.1319 -0.70529 6.8005 316 304 296 309
f11 0 f siz 0.1504 2.2992 6.8005 316 286 296 303
f11 0 f siz 0.3041 1.99235 7.2584 316 309 308 303
f11 1 f siz -0.3041 -1.99235 7.5755 319 303 296 309
f11 1 f siz 0.0218 -1.01214 6.8138 319 304 303 286
f11 1 f siz -0.3442 1.16125 8.2336 319 300 306 303
f11 0 f siz -0.5164 -0.12581 6.8138 319 300 303 304
f11 0 f siz 0.5014 -0.28728 8.0334 319 286 308 299
f11 1 f siz 0.1319 0.70529 7.9935 319 309 288 304
f11 0 f siz 0.6483 0.8311 8.0334 319 309 308 301
f11 1 f siz -0.5014 0.28728 -7.4586 306 299 316 286
f11 1 f siz -0.3041 -1.99235 -7.8845 306 303 303 309
f11 0 f siz 0.1722 1.28706 -7.8845 306 304 303 309
f11 1 f siz -0.3442 1.16125 -8.2586 306 300 310 303
f11 0 f siz 0.6483 0.8311 -7.4895 306 309 319 301
f11 0 f siz 0.3041 1.99235 -7.4586 306 309 316 303
f11 1 f siz -0.6551 0.59413 -7.2494 288 299 319 309
f11 0 f siz 0.3442 -1.16125 -7.2494 288 303 319 300
f11 1 f siz -0.1319 -0.70529 -7.4824 288 304 306 309
f11 0 f siz 0.1319 0.70529 -7.2494 288 309 319 304
f11 0 f siz 0.351 -2.58648 -6.8388 303 303 310 299
f11 0 f siz 0.0068 -1.42523 -6.0388 303 301 316 299
f11 1 f siz -0.5164 -0.12581 -6.0388 303 301 316 304
f11 0 f siz 0.6551 -0.59413 -6.4647 303 309 303 299
f11 1 f siz -0.5232 1.29942 -7.2584 308 299 316 304
f11 1 f siz 0.0218 -1.01214 -7.5223 308 304 306 286
f11 0 f siz 0.5232 -1.29942 -7.6843 308 304 303 299
f11 1 f siz -0.4946 -1.13795 -8.0334 308 301 319 286
f11 0 f siz -0.1537 0.30685 -7.2584 308 286 316 309
f11 0 f siz -0.0218 1.01214 -8.0334 308 286 319 304
f11 1 f siz -0.0068 1.42523 -8.0942 301 299 310 300
f11 0 f siz 0.5164 0.12581 -8.0692 301 304 319 300
f11 1 f siz -0.6483 -0.8311 -7.2942 301 301 316 309
f11 0 f siz 0.5014 -0.28728 -7.5581 301 286 306 299
f11 1 f siz 0.1537 -0.30685 -7.2942 301 309 316 286
f11 1 f siz -0.351 2.58648 -6.8314 296 299 319 303
f11 1 f siz -0.1504 -2.2992 -7.6005 296 303 310 286
f11 1 f siz -0.1722 -1.28706 -7.5755 296 303 319 304
f11 1 f siz 0.1504 2.2992 -7.2264 296 286 303 303
f11 0 f siz 0.4946 1.13795 -6.8005 296 286 316 301
f12 0 f siz 0.5164 0.12581 7.5223 306 304 308 301
f12 0 f siz 0.1722 1.28706 7.0644 306 304 296 303
f12 1 f siz -0.6483 -0.8311 7.5581 306 300 301 309
f12 0 f siz 0.6551 -0.59413 7.5223 306 309 308 299
f12 0 f siz -0.5232 1.29942 8.0185 310 299 288 304
f12 0 f siz 0.3442 -1.16125 7.6005 310 303 296 301
f12 0 f siz 0.5232 -1.29942 8.0584 310 304 308 299
f12 1 f siz -0.4946 -1.13795 8.0942 310 300 301 286
f12 1 f siz 0.1537 -0.30685 6.8388 310 309 303 286
f12 0 f siz 0.351 -2.58648 7.2494 319 303 288 299
f12 1 f siz -0.1722 -1.28706 7.2494 319 303 288 304
f12 0 f siz -0.0218 1.01214 7.2893 319 286 308 304
f12 0 f siz 0.4946 1.13795 7.2893 319 286 308 301
f12 1 f siz -0.5014 0.28728 7.6843 303 299 308 286
f12 0 f siz -0.351 2.58648 7.7201 303 299 301 303
f12 0 f siz 0.0068 -1.42523 6.4647 303 300 303 299
f12 0 f siz -0.1537 0.30685 7.6444 303 286 288 309
f12 1 f siz -0.6551 0.59413 7.4586 316 299 306 309
f12 1 f siz -0.0068 1.42523 6.0388 316 299 303 301
f12 1 f siz -0.1504 -2.2992 6.0388 316 303 303 286
f12 0 f siz -0.1319 -0.70529 6.8005 316 304 296 309
f12 0 f siz 0.1504 2.2992 6.8005 316 286 296 303
f12 0 f siz 0.3041 1.99235 7.2584 316 309 308 303
f12 1 f siz -0.3041 -1.99235 7.5755 319 303 296 309
f12 0 f siz 0.0218 -1.01214 6.8138 319 304 303 286
f12 1 f siz -0.3442 1.16125 8.2336 319 300 306 303
f12 1 f siz -0.5164 -0.12581 6.8138 319 300 303 304
f12 0 f siz 0.5014 -0.28728 8.0334 319 286 308 299
f12 0 f siz 0.1319 0.70529 7.9935 319 309 288 304
f12 0 f siz 0.6483 0.8311 8.0334 319 309 308 301
f12 1 f siz -0.5014 0.28728 -7.4586 306 299 316 286
f12 1 f siz -0.3041 -1.99235 -7.8845 306 303 303 309
f12 0 f siz 0.1722 1.28706 -7.8845 306 304 303 309
f12 1 f siz -0.3442 1.16125 -8.2586 306 300 310 303
f12 0 f siz 0.6483 0.8311 -7.4895 306 309 319 301
f12 0 f siz 0.3041 1.99235 -7.4586 306 309 316 303
f12 1 f siz -0.6551 0.59413 -7.2494 288 299 319 309
f12 1 f siz 0.3442 -1.16125 -7.2494 288 303 319 300
f12 1 f siz -0.1319 -0.70529 -7.4824 288 304 306 309
f12 1 f siz 0.1319 0.70529 -7.2494 288 309 319 304
f12 1 f siz 0.351 -2.58648 -6.8388 303 303 310 299
f12 1 f siz 0.0068 -1.42523 -6.0388 303 301 316 299
f12 1 f siz -0.5164 -0.12581 -6.0388 303 301 316 304
f12 1 f siz 0.6551 -0.59413 -6.4647 303 309 303 299
f12 1 f siz -0.5232 1.29942 -7.2584 308 299 316 304
f12 0 f siz 0.0218 -1.01214 -7.5223 308 304 306 286
f12 0 f siz 0.5232 -1.29942 -7.6843 308 304 303 299
f12 1 f siz -0.4946 -1.13795 -8.0334 308 301 319 286
f12 1 f siz -0.1537 0.30685 -7.2584 308 286 316 309
f12 1 f siz -0.0218 1.01214 -8.0334 308 286 319 304
f12 1 f siz -0.0068 1.42523 -8.0942 301 299 310 300
f12 0 f siz 0.5164 0.12581 -8.0692 301 304 319 300
f12 1 f siz -0.6483 -0.8311 -7.2942 301 301 316 309
f12 0 f siz 0.5014 -0.28728 -7.5581 301 286 306 299
f12 0 f siz 0.1537 -0.30685 -7.2942 301 309 316 286
f12 0 f siz -0.351 2.58648 -6.8314 296 299 319 303
f12 1 f siz -0.1504 -2.2992 -7.6005 296 303 310 286
f12 1 f siz -0.1722 -1.28706 -7.5755 296 303 319 304
f12 0 f siz 0.1504 2.2992 -7.2264 296 286 303 303
f12 0 f siz 0.4946 1.13795 -6.8005 296 286 316 301
f13 1 f siz 0.5164 0.12581 7.5223 306 304 308 301
f13 1 f siz 0.1722 1.28706 7.0644 306 304 296 303
f13 1 f siz -0.6483 -0.8311 7.5581 306 300 301 309
f13 0 f siz 0.6551 -0.59413 7.5223 306 309 308 299
f13 0 f siz -0.5232 1.29942 8.0185 310 299 288 304
f13 0 f siz 0.3442 -1.16125 7.6005 310 303 296 301
f13 0 f siz 0.5232 -1.29942 8.0584 310 304 308 299
f13 0 f siz -0.4946 -1.13795 8.0942 310 300 301 286
f13 0 f siz 0.1537 -0.30685 6.8388 310 309 303 286
f13 0 f siz 0.351 -2.58648 7.2494 319 303 288 299
f13 0 f siz -0.1722 -1.28706 7.2494 319 303 288 304
f13 0 f siz -0.0218 1.01214 7.2893 319 286 308 304
f13 0 f siz 0.4946 1.13795 7.2893 319 286 308 301
f13 0 f siz -0.5014 0.28728 7.6843 303 299 308 286
f13 1 f siz -0.351 2.58648 7.7201 303 299 301 303
f13 0 f siz 0.0068 -1.42523 6.4647 303 300 303 299
f13 1 f siz -0.1537 0.30685 7.6444 303 286 288 309
f13 1 f siz -0.6551 0.59413 7.4586 316 299 306 309
f13 1 f siz -0.0068 1.42523 6.0388 316 299 303 301
f13 1 f siz -0.1504 -2.2992 6.0388 316 303 303 286
f13 1 f siz -0.1319 -0.70529 6.8005 316 304 296 309
f13 1 f siz 0.1504 2.2992 6.8005 316 286 296 303
f13 0 f siz 0.3041 1.99235 7.2584 316 309 308 303
f13 0 f siz -0.3041 -1.99235 7.5755 319 303 296 309
f13 1 f siz 0.0218 -1.01214 6.8138 319 304 303 286
f13 1 f siz -0.3442 1.16125 8.2336 319 300 306 303
f13 1 f siz -0.5164 -0.12581 6.8138 319 300 303 304
f13 0 f siz 0.5014 -0.28728 8.0334 319 286 308 299
f13 0 f siz 0.1319 0.70529 7.9935 319 309 288 304
f13 0 f siz 0.6483 0.8311 8.0334 319 309 308 301
f13 1 f siz -0.5014 0.28728 -7.4586 306 299 316 286
f13 1 f siz -0.3041 -1.99235 -7.8845 306 303 303 309
f13 1 f siz 0.1722 1.28706 -7.8845 306 304 303 309
f13 0 f siz -0.3442 1.16125 -8.2586 306 300 310 303
f13 0 f siz 0.6483 0.8311 -7.4895 306 309 319 301
f13 0 f siz 0.3041 1.99235 -7.4586 306 309 316 303
f13 1 f siz -0.6551 0.59413 -7.2494 288 299 319 309
f13 0 f siz 0.3442 -1.16125 -7.2494 288 303 319 300
f13 1 f siz -0.1319 -0.70529 -7.4824 288 304 306 309
f13 0 f siz 0.1319 0.70529 -7.2494 288 309 319 304
f13 0 f siz 0.351 -2.58648 -6.8388 303 303 310 299
f13 0 f siz 0.0068 -1.42523 -6.0388 303 301 316 299
f13 1 f siz -0.5164 -0.12581 -6.0388 303 301 316 304
f13 0 f siz 0.6551 -0.59413 -6.4647 303 309 303 299
f13 1 f siz -0.5232 1.29942 -7.2584 308 299 316 304
f13 1 f siz 0.0218 -1.01214 -7.5223 308 304 306 286
f13 0 f siz 0.5232 -1.29942 -7.6843 308 304 303 299
f13 0 f siz -0.4946 -1.13795 -8.0334 308 301 319 286
f13 1 f siz -0.1537 0.30685 -7.2584 308 286 316 309
f13 1 f siz -0.0218 1.01214 -8.0334 308 286 319 304
f13 1 f siz -0.0068 1.42523 -8.0942 301 299 310 300
f13 0 f siz 0.5164 0.12581 -8.0692 301 304 319 300
f13 0 f siz -0.6483 -0.8311 -7.2942 301 301 316 309
f13 0 f siz 0.5014 -0.28728 -7.5581 301 286 306 299
f13 0 f siz 0.1537 -0.30685 -7.2942 301 309 316 286
f13 1 f siz -0.351 2.58648 -6.8314 296 299 319 303
f13 1 f siz -0.1504 -2.2992 -7.6005 296 303 310 286
f13 1 f siz -0.1722 -1.28706 -7.5755 296 303 319 304
f13 0 f siz 0.1504 2.2992 -7.2264 296 286 303 303
f13 1 f siz 0.4946 1.13795 -6.8005 296 286 316 301
f14 0 f siz 0.5164 0.12581 7.5223 306 304 308 301
f14 1 f siz 0.1722 1.28706 7.0644 306 304 296 303
f14 1 f siz -0.6483 -0.8311 7.5581 306 300 301 309
f14 0 f siz 0.6551 -0.59413 7.5223 306 309 308 299
f14 0 f siz -0.5232 1.29942 8.0185 310 299 288 304
f14 0 f siz 0.3442 -1.16125 7.6005 310 303 296 301
f14 0 f siz 0.5232 -1.29942 8.0584 310 304 308 299
f14 1 f siz -0.4946 -1.13795 8.0942 310 300 301 286
f14 1 f siz 0.1537 -0.30685 6.8388 310 309 303 286
f14 0 f siz 0.351 -2.58648 7.2494 319 303 288 299
f14 1 f siz -0.1722 -1.28706 7.2494 319 303 288 304
f14 0 f siz -0.0218 1.01214 7.2893 319 286 308 304
f14 0 f siz 0.4946 1.13795 7.2893 319 286 308 301
f14 1 f siz -0.5014 0.28728 7.6843 303 299 308 286
f14 1 f siz -0.351 2.58648 7.7201 303 299 301 303
f14 0 f siz 0.0068 -1.42523 6.4647 303 300 303 299
f14 0 f siz -0.1537 0.30685 7.6444 303 286 288 309
f14 1 f siz -0.6551 0.59413 7.4586 316 299 306 309
f14 0 f siz -0.0068 1.42523 6.0388 316 299 303 301
f14 0 f siz -0.1504 -2.2992 6.0388 316 303 303 286
f14 0 f siz -0.1319 -0.70529 6.8005 316 304 296 309
f14 0 f siz 0.1504 2.2992 6.8005 316 286 296 303
f14 0 f siz 0.3041 1.99235 7.2584 316 309 308 303
f14 1 f siz -0.3041 -1.99235 7.5755 319 303 296 309
f14 0 f siz 0.0218 -1.01214 6.8138 319 304 303 286
f14 0 f siz -0.3442 1.16125 8.2336 319 300 306 303
f14 1 f siz -0.5164 -0.12581 6.8138 319 300 303 304
f14 0 f siz 0.5014 -0.28728 8.0334 319 286 308 299
f14 1 f siz 0.1319 0.70529 7.9935 319 309 288 304
f14 0 f siz 0.6483 0.8311 8.0334 319 309 308 301
f14 1 f siz -0.5014 0.28728 -7.4586 306 299 316 286
f14 1 f siz -0.3041 -1.99235 -7.8845 306 303 303 309
f14 0 f siz 0.1722 1.28706 -7.8845 306 304 303 309
f14 0 f siz -0.3442 1.16125 -8.2586 306 300 310 303
f14 0 f siz 0.6483 0.8311 -7.4895 306 309 319 301
f14 0 f siz 0.3041 1.99235 -7.4586 306 309 316 303
f14 1 f siz -0.6551 0.59413 -7.2494 288 299 319 309
f14 0 f siz 0.3442 -1.16125 -7.2494 288 303 319 300
f14 0 f siz -0.1319 -0.70529 -7.4824 288 304 306 309
f14 1 f siz 0.1319 0.70529 -7.2494 288 309 319 304
f14 0 f siz 0.351 -2.58648 -6.8388 303 303 310 299
f14 0 f siz 0.0068 -1.42523 -6.0388 303 301 316 299
f14 1 f siz -0.5164 -0.12581 -6.0388 303 301 316 304
f14 0 f siz 0.6551 -0.59413 -6.4647 303 309 303 299
f14 1 f siz -0.5232 1.29942 -7.2584 308 299 316 304
f14 0 f siz 0.0218 -1.01214 -7.5223 308 304 306 286
f14 0 f siz 0.5232 -1.29942 -7.6843 308 304 303 299
f14 1 f siz -0.4946 -1.13795 -8.0334 308 301 319 286
f14 0 f siz -0.1537 0.30685 -7.2584 308 286 316 309
f14 1 f siz -0.0218 1.01214 -8.0334 308 286 319 304
f14 1 f siz -0.0068 1.42523 -8.0942 301 299 310 300
f14 0 f siz 0.5164 0.12581 -8.0692 301 304 319 300
f14 1 f siz -0.6483 -0.8311 -7.2942 301 301 316 309
f14 0 f siz 0.5014 -0.28728 -7.5581 301 286 306 299
f14 1 f siz 0.1537 -0.30685 -7.2942 301 309 316 286
f14 1 f siz -0.351 2.58648 -6.8314 296 299 319 303
f14 1 f siz -0.1504 -2.2992 -7.6005 296 303 310 286
f14 1 f siz -0.1722 -1.28706 -7.5755 296 303 319 304
f14 0 f siz 0.1504 2.2992 -7.2264 296 286 303 303
f14 0 f siz 0.4946 1.13795 -6.8005 296 286 316 301
f15 0 f siz 0.5164 0.12581 7.5223 306 304 308 301
f15 0 f siz 0.1722 1.28706 7.0644 306 304 296 303
f15 1 f siz -0.6483 -0.8311 7.5581 306 300 301 309
f15 0 f siz 0.6551 -0.59413 7.5223 306 309 308 299
f15 1 f siz -0.5232 1.29942 8.0185 310 299 288 304
f15 1 f siz 0.3442 -1.16125 7.6005 310 303 296 301
f15 0 f siz 0.5232 -1.29942 8.0584 310 304 308 299
f15 0 f siz -0.4946 -1.13795 8.0942 310 300 301 286
f15 0 f siz 0.1537 -0.30685 6.8388 310 309 303 286
f15 0 f siz 0.351 -2.58648 7.2494 319 303 288 299
f15 1 f siz -0.1722 -1.28706 7.2494 319 303 288 304
f15 1 f siz -0.0218 1.01214 7.2893 319 286 308 304
f15 1 f siz 0.4946 1.13795 7.2893 319 286 308 301
f15 0 f siz -0.5014 0.28728 7.6843 303 299 308 286
f15 1 f siz -0.351 2.58648 7.7201 303 299 301 303
f15 0 f siz 0.0068 -1.42523 6.4647 303 300 303 299
f15 1 f siz -0.1537 0.30685 7.6444 303 286 288 309
f15 1 f siz -0.6551 0.59413 7.4586 316 299 306 309
f15 0 f siz -0.0068 1.42523 6.0388 316 299 303 301
f15 1 f siz -0.1504 -2.2992 6.0388 316 303 303 286
f15 1 f siz -0.1319 -0.70529 6.8005 316 304 296 309
f15 1 f siz 0.1504 2.2992 6.8005 316 286 296 303
f15 0 f siz 0.3041 1.99235 7.2584 316 309 308 303
f15 1 f siz -0.3041 -1.99235 7.5755 319 303 296 309
f15 0 f siz 0.0218 -1.01214 6.8138 319 304 303 286
f15 1 f siz -0.3442 1.16125 8.2336 319 300 306 303
f15 1 f siz -0.5164 -0.12581 6.8138 319 300 303 304
f15 1 f siz 0.5014 -0.28728 8.0334 319 286 308 299
f15 1 f siz 0.1319 0.70529 7.9935 319 309 288 304
f15 0 f siz 0.6483 0.8311 8.0334 319 309 308 301
f15 1 f siz -0.5014 0.28728 -7.4586 306 299 316 286
f15 1 f siz -0.3041 -1.99235 -7.8845 306 303 303 309
f15 0 f siz 0.1722 1.28706 -7.8845 306 304 303 309
f15 1 f siz -0.3442 1.16125 -8.2586 306 300 310 303
f15 0 f siz 0.6483 0.8311 -7.4895 306 309 319 301
f15 0 f siz 0.3041 1.99235 -7.4586 306 309 316 303
f15 1 f siz -0.6551 0.59413 -7.2494 288 299 319 309
f15 0 f siz 0.3442 -1.16125 -7.2494 288 303 319 300
f15 0 f siz -0.1319 -0.70529 -7.4824 288 304 306 309
f15 0 f siz 0.1319 0.70529 -7.2494 288 309 319 304
f15 0 f siz 0.351 -2.58648 -6.8388 303 303 310 299
f15 1 f siz 0.0068 -1.42523 -6.0388 303 301 316 299
f15 1 f siz -0.5164 -0.12581 -6.0388 303 301 316 304
f15 0 f siz 0.6551 -0.59413 -6.4647 303 309 303 299
f15 1 f siz -0.5232 1.29942 -7.2584 308 299 316 304
f15 0 f siz 0.0218 -1.01214 -7.5223 308 304 306 286
f15 0 f siz 0.5232 -1.29942 -7.6843 308 304 303 299
f15 0 f siz -0.4946 -1.13795 -8.0334 308 301 319 286
f15 1 f siz -0.1537 0.30685 -7.2584 308 286 316 309
f15 1 f siz -0.0218 1.01214 -8.0334 308 286 319 304
f15 0 f siz -0.0068 1.42523 -8.0942 301 299 310 300
f15 0 f siz 0.5164 0.12581 -8.0692 301 304 319 300
f15 1 f siz -0.6483 -0.8311 -7.2942 301 301 316 309
f15 1 f siz 0.5014 -0.28728 -7.5581 301 286 306 299
f15 0 f siz 0.1537 -0.30685 -7.2942 301 309 316 286
f15 1 f siz -0.351 2.58648 -6.8314 296 299 319 303
f15 1 f siz -0.1504 -2.2992 -7.6005 296 303 310 286
f15 1 f siz -0.1722 -1.28706 -7.5755 296 303 319 304
f15 0 f siz 0.1504 2.2992 -7.2264 296 286 303 303
f15 1 f siz 0.4946 1.13795 -6.8005 296 286 316 301
f16 0 f siz 0.5164 0.12581 7.5223 306 304 308 301
f16 0 f siz 0.1722 1.28706 7.0644 306 304 296 303
f16 1 f siz -0.6483 -0.8311 7.5581 306 300 301 309
f16 0 f siz 0.6551 -0.59413 7.5223 306 309 308 299
f16 1 f siz -0.5232 1.29942 8.0185 310 299 288 304
f16 0 f siz 0.3442 -1.16125 7.6005 310 303 296 301
f16 0 f siz 0.5232 -1.29942 8.0584 310 304 308 299
f16 1 f siz -0.4946 -1.13795 8.0942 310 300 301 286
f16 0 f siz 0.1537 -0.30685 6.8388 310 309 303 286
f16 0 f siz 0.351 -2.58648 7.2494 319 303 288 299
f16 1 f siz -0.1722 -1.28706 7.2494 319 303 288 304
f16 1 f siz -0.0218 1.01214 7.2893 319 286 308 304
f16 0 f siz 0.4946 1.13795 7.2893 319 286 308 301
f16 0 f siz -0.5014 0.28728 7.6843 303 299 308 286
f16 1 f siz -0.351 2.58648 7.7201 303 299 301 303
f16 0 f siz 0.0068 -1.42523 6.4647 303 300 303 299
f16 1 f siz -0.1537 0.30685 7.6444 303 286 288 309
f16 1 f siz -0.6551 0.59413 7.4586 316 299 306 309
f16 1 f siz -0.0068 1.42523 6.0388 316 299 303 301
f16 1 f siz -0.1504 -2.2992 6.0388 316 303 303 286
f16 0 f siz -0.1319 -0.70529 6.8005 316 304 296 309
f16 1 f siz 0.1504 2.2992 6.8005 316 286 296 303
f16 0 f siz 0.3041 1.99235 7.2584 316 309 308 303
f16 1 f siz -0.3041 -1.99235 7.5755 319 303 296 309
f16 0 f siz 0.0218 -1.01214 6.8138 319 304 303 286
f16 1 f siz -0.3442 1.16125 8.2336 319 300 306 303
f16 1 f siz -0.5164 -0.12581 6.8138 319 300 303 304
f16 0 f siz 0.5014 -0.28728 8.0334 319 286 308 299
f16 0 f siz 0.1319 0.70529 7.9935 319 309 288 304
f16 0 f siz 0.6483 0.8311 8.0334 319 309 308 301
f16 1 f siz -0.5014 0.28728 -7.4586 306 299 316 286
f16 1 f siz -0.3041 -1.99235 -7.8845 306 303 303 309
f16 0 f siz 0.1722 1.28706 -7.8845 306 304 303 309
f16 1 f siz -0.3442 1.16125 -8.2586 306 300 310 303
f16 0 f siz 0.6483 0.8311 -7.4895 306 309 319 301
f16 0 f siz 0.3041 1.99235 -7.4586 306 309 316 303
f16 1 f siz -0.6551 0.59413 -7.2494 288 299 319 309
f16 0 f siz 0.3442 -1.16125 -7.2494 288 303 319 300
f16 1 f siz -0.1319 -0.70529 -7.4824 288 304 306 309
f16 0 f siz 0.1319 0.70529 -7.2494 288 309 319 304
f16 0 f siz 0.351 -2.58648 -6.8388 303 303 310 299
f16 1 f siz 0.0068 -1.42523 -6.0388 303 301 316 299
f16 0 f siz -0.5164 -0.12581 -6.0388 303 301 316 304
f16 0 f siz 0.6551 -0.59413 -6.4647 303 309 303 299
f16 1 f siz -0.5232 1.29942 -7.2584 308 299 316 304
f16 0 f siz 0.0218 -1.01214 -7.5223 308 304 306 286
f16 0 f siz 0.5232 -1.29942 -7.6843 308 304 303 299
f16 1 f siz -0.4946 -1.13795 -8.0334 308 301 319 286
f16 1 f siz -0.1537 0.30685 -7.2584 308 286 316 309
f16 1 f siz -0.0218 1.01214 -8.0334 308 286 319 304
f16 1 f siz -0.0068 1.42523 -8.0942 301 299 310 300
f16 0 f siz 0.5164 0.12581 -8.0692 301 304 319 300
f16 1 f siz -0.6483 -0.8311 -7.2942 301 301 316 309
f16 0 f siz 0.5014 -0.28728 -7.5581 301 286 306 299
f16 0 f siz 0.1537 -0.30685 -7.2942 301 309 316 286
f16 1 f siz -0.351 2.58648 -6.8314 296 299 319 303
f16 0 f siz -0.1504 -2.2992 -7.6005 296 303 310 286
f16 1 f siz -0.1722 -1.28706 -7.5755 296 303 319 304
f16 0 f siz 0.1504 2.2992 -7.2264 296 286 303 303
f16 0 f siz 0.4946 1.13795 -6.8005 296 286 316 301
f17 0 f siz 0.5164 0.12581 7.5223 306 304 308 301
f17 0 f siz 0.1722 1.28706 7.0644 306 304 296 303
f17 1 f siz -0.6483 -0.8311 7.5581 306 300 301 309
f17 1 f siz 0.6551 -0.59413 7.5223 306 309 308 299
f17 1 f siz -0.5232 1.29942 8.0185 310 299 288 304
f17 0 f siz 0.3442 -1.16125 7.6005 310 303 296 301
f17 0 f siz 0.5232 -1.29942 8.0584 310 304 308 299
f17 1 f siz -0.4946 -1.13795 8.0942 310 300 301 286
f17 0 f siz 0.1537 -0.30685 6.8388 310 309 303 286
f17 0 f siz 0.351 -2.58648 7.2494 319 303 288 299
f17 1 f siz -0.1722 -1.28706 7.2494 319 303 288 304
f17 1 f siz -0.0218 1.01214 7.2893 319 286 308 304
f17 0 f siz 0.4946 1.13795 7.2893 319 286 308 301
f17 1 f siz -0.5014 0.28728 7.6843 303 299 308 286
f17 1 f siz -0.351 2.58648 7.7201 303 299 301 303
f17 0 f siz 0.0068 -1.42523 6.4647 303 300 303 299
f17 0 f siz -0.1537 0.30685 7.6444 303 286 288 309
f17 0 f siz -0.6551 0.59413 7.4586 316 299 306 309
f17 1 f siz -0.0068 1.42523 6.0388 316 299 303 301
f17 0 f siz -0.1504 -2.2992 6.0388 316 303 303 286
f17 0 f siz -0.1319 -0.70529 6.8005 316 304 296 309
f17 1 f siz 0.1504 2.2992 6.8005 316 286 296 303
f17 0 f siz 0.3041 1.99235 7.2584 316 309 308 303
f17 1 f siz -0.3041 -1.99235 7.5755 319 303 296 309
f17 1 f siz 0.0218 -1.01214 6.8138 319 304 303 286
f17 1 f siz -0.3442 1.16125 8.2336 319 300 306 303
f17 0 f siz -0.5164 -0.12581 6.8138 319 300 303 304
f17 0 f siz 0.5014 -0.28728 8.0334 319 286 308 299
f17 0 f siz 0.1319 0.70529 7.9935 319 309 288 304
f17 0 f siz 0.6483 0.8311 8.0334 319 309 308 301
f17 1 f siz -0.5014 0.28728 -7.4586 306 299 316 286
f17 1 f siz -0.3041 -1.99235 -7.8845 306 303 303 309
f17 0 f siz 0.1722 1.28706 -7.8845 306 304 303 309
f17 1 f siz -0.3442 1.16125 -8.2586 306 300 310 303
f17 0 f siz 0.6483 0.8311 -7.4895 306 309 319 301
f17 0 f siz 0.3041 1.99235 -7.4586 306 309 316 303
f17 1 f siz -0.6551 0.59413 -7.2494 288 299 319 309
f17 0 f siz 0.3442 -1.16125 -7.2494 288 303 319 300
f17 1 f siz -0.1319 -0.70529 -7.4824 288 304 306 309
f17 1 f siz 0.1319 0.70529 -7.2494 288 309 319 304
f17 1 f siz 0.351 -2.58648 -6.8388 303 303 310 299
f17 0 f siz 0.0068 -1.42523 -6.0388 303 301 316 299
f17 1 f siz -0.5164 -0.12581 -6.0388 303 301 316 304
f17 0 f siz 0.6551 -0.59413 -6.4647 303 309 303 299
f17 1 f siz -0.5232 1.29942 -7.2584 308 299 316 304
f17 1 f siz 0.0218 -1.01214 -7.5223 308 304 306 286
f17 0 f siz 0.5232 -1.29942 -7.6843 308 304 303 299
f17 0 f siz -0.4946 -1.13795 -8.0334 308 301 319 286
f17 1 f siz -0.1537 0.30685 -7.2584 308 286 316 309
f17 1 f siz -0.0218 1.01214 -8.0334 308 286 319 304
f17 1 f siz -0.0068 1.42523 -8.0942 301 299 310 300
f17 1 f siz 0.5164 0.12581 -8.0692 301 304 319 300
f17 1 f siz -0.6483 -0.8311 -7.2942 301 301 316 309
f17 0 f siz 0.5014 -0.28728 -7.5581 301 286 306 299
f17 0 f siz 0.1537 -0.30685 -7.2942 301 309 316 286
f17 1 f siz -0.351 2.58648 -6.8314 296 299 319 303
f17 1 f siz -0.1504 -2.2992 -7.6005 296 303 310 286
f17 0 f siz -0.1722 -1.28706 -7.5755 296 303 319 304
f17 1 f siz 0.1504 2.2992 -7.2264 296 286 303 303
f17 0 f siz 0.4946 1.13795 -6.8005 296 286 316 301
f18 0 f siz 0.5164 0.12581 7.5223 306 304 308 301
f18 0 f siz 0.1722 1.28706 7.0644 306 304 296 303
f18 0 f siz -0.6483 -0.8311 7.5581 306 300 301 309
f18 0 f siz 0.6551 -0.59413 7.5223 306 309 308 299
f18 0 f siz -0.5232 1.29942 8.0185 310 299 288 304
f18 0 f siz 0.3442 -1.16125 7.6005 310 303 296 301
f18 0 f siz 0.5232 -1.29942 8.0584 310 304 308 299
f18 1 f siz -0.4946 -1.13795 8.0942 310 300 301 286
f18 1 f siz 0.1537 -0.30685 6.8388 310 309 303 286
f18 0 f siz 0.351 -2.58648 7.2494 319 303 288 299
f18 1 f siz -0.1722 -1.28706 7.2494 319 303 288 304
f18 0 f siz -0.0218 1.01214 7.2893 319 286 308 304
f18 0 f siz 0.4946 1.13795 7.2893 319 286 308 301
f18 1 f siz -0.5014 0.28728 7.6843 303 299 308 286
f18 1 f siz -0.351 2.58648 7.7201 303 299 301 303
f18 1 f siz 0.0068 -1.42523 6.4647 303 300 303 299
f18 1 f siz -0.1537 0.30685 7.6444 303 286 288 309
f18 0 f siz -0.6551 0.59413 7.4586 316 299 306 309
f18 1 f siz -0.0068 1.42523 6.0388 316 299 303 301
f18 0 f siz -0.1504 -2.2992 6.0388 316 303 303 286
f18 0 f siz -0.1319 -0.70529 6.8005 316 304 296 309
f18 0 f siz 0.1504 2.2992 6.8005 316 286 296 303
f18 0 f siz 0.3041 1.99235 7.2584 316 309 308 303
f18 1 f siz -0.3041 -1.99235 7.5755 319 303 296 309
f18 0 f siz 0.0218 -1.01214 6.8138 319 304 303 286
f18 1 f siz -0.3442 1.16125 8.2336 319 300 306 303
f18 1 f siz -0.5164 -0.12581 6.8138 319 300 303 304
f18 0 f siz 0.5014 -0.28728 8.0334 319 286 308 299
f18 0 f siz 0.1319 0.70529 7.9935 319 309 288 304
f18 0 f siz 0.6483 0.8311 8.0334 319 309 308 301
f18 1 f siz -0.5014 0.28728 -7.4586 306 299 316 286
f18 1 f siz -0.3041 -1.99235 -7.8845 306 303 303 309
f18 1 f siz 0.1722 1.28706 -7.8845 306 304 303 309
f18 1 f siz -0.3442 1.16125 -8.2586 306 300 310 303
f18 1 f siz 0.6483 0.8311 -7.4895 306 309 319 301
f18 1 f siz 0.3041 1.99235 -7.4586 306 309 316 303
f18 1 f siz -0.6551 0.59413 -7.2494 288 299 319 309
f18 0 f siz 0.3442 -1.16125 -7.2494 288 303 319 300
f18 1 f siz -0.1319 -0.70529 -7.4824 288 304 306 309
f18 1 f siz 0.1319 0.70529 -7.2494 288 309 319 304
f18 0 f siz 0.351 -2.58648 -6.8388 303 303 310 299
f18 1 f siz 0.0068 -1.42523 -6.0388 303 301 316 299
f18 1 f siz -0.5164 -0.12581 -6.0388 303 301 316 304
f18 0 f siz 0.6551 -0.59413 -6.4647 303 309 303 299
f18 1 f siz -0.5232 1.29942 -7.2584 308 299 316 304
f18 0 f siz 0.0218 -1.01214 -7.5223 308 304 306 286
f18 1 f siz 0.5232 -1.29942 -7.6843 308 304 303 299
f18 1 f siz -0.4946 -1.13795 -8.0334 308 301 319 286
f18 1 f siz -0.1537 0.30685 -7.2584 308 286 316 309
f18 1 f siz -0.0218 1.01214 -8.0334 308 286 319 304
f18 1 f siz -0.0068 1.42523 -8.0942 301 299 310 300
f18 0 f siz 0.5164 0.12581 -8.0692 301 304 319 300
f18 1 f siz -0.6483 -0.8311 -7.2942 301 301 316 309
f18 0 f siz 0.5014 -0.28728 -7.5581 301 286 306 299
f18 0 f siz 0.1537 -0.30685 -7.2942 301 309 316 286
f18 1 f siz -0.351 2.58648 -6.8314 296 299 319 303
f18 1 f siz -0.1504 -2.2992 -7.6005 296 303 310 286
f18 0 f siz -0.1722 -1.28706 -7.5755 296 303 319 304
f18 0 f siz 0.1504 2.2992 -7.2264 296 286 303 303
f18 0 f siz 0.4946 1.13795 -6.8005 296 286 316 301
f19 0 f siz 0.5164 0.12581 7.5223 306 304 308 301
f19 0 f siz 0.1722 1.28706 7.0644 306 304 296 303
f19 1 f siz -0.6483 -0.8311 7.5581 306 300 301 309
f19 0 f siz 0.6551 -0.59413 7.5223 306 309 308 299
f19 1 f siz -0.5232 1.29942 8.0185 310 299 288 304
f19 0 f siz 0.3442 -1.16125 7.6005 310 303 296 301
f19 0 f siz 0.5232 -1.29942 8.0584 310 304 308 299
f19 1 f siz -0.4946 -1.13795 8.0942 310 300 301 286
f19 1 f siz 0.1537 -0.30685 6.8388 310 309 303 286
f19 0 f siz 0.351 -2.58648 7.2494 319 303 288 299
f19 1 f siz -0.1722 -1.28706 7.2494 319 303 288 304
f19 1 f siz -0.0218 1.01214 7.2893 319 286 308 304
f19 0 f siz 0.4946 1.13795 7.2893 319 286 308 301
f19 1 f siz -0.5014 0.28728 7.6843 303 299 308 286
f19 1 f siz -0.351 2.58648 7.7201 303 299 301 303
f19 0 f siz 0.0068 -1.42523 6.4647 303 300 303 299
f19 1 f siz -0.1537 0.30685 7.6444 303 286 288 309
f19 0 f siz -0.6551 0.59413 7.4586 316 299 306 309
f19 0 f siz -0.0068 1.42523 6.0388 316 299 303 301
f19 1 f siz -0.1504 -2.2992 6.0388 316 303 303 286
f19 1 f siz -0.1319 -0.70529 6.8005 316 304 296 309
f19 0 f siz 0.1504 2.2992 6.8005 316 286 296 303
f19 1 f siz 0.3041 1.99235 7.2584 316 309 308 303
f19 1 f siz -0.3041 -1.99235 7.5755 319 303 296 309
f19 0 f siz 0.0218 -1.01214 6.8138 319 304 303 286
f19 1 f siz -0.3442 1.16125 8.2336 319 300 306 303
f19 1 f siz -0.5164 -0.12581 6.8138 319 300 303 304
f19 0 f siz 0.5014 -0.28728 8.0334 319 286 308 299
f19 1 f siz 0.1319 0.70529 7.9935 319 309 288 304
f19 0 f siz 0.6483 0.8311 8.0334 319 309 308 301
f19 1 f siz -0.5014 0.28728 -7.4586 306 299 316 286
f19 1 f siz -0.3041 -1.99235 -7.8845 306 303 303 309
f19 0 f siz 0.1722 1.28706 -7.8845 306 304 303 309
f19 1 f siz -0.3442 1.16125 -8.2586 306 300 310 303
f19 0 f siz 0.6483 0.8311 -7.4895 306 309 319 301
f19 1 f siz 0.3041 1.99235 -7.4586 306 309 316 303
f19 1 f siz -0.6551 0.59413 -7.2494 288 299 319 309
f19 1 f siz 0.3442 -1.16125 -7.2494 288 303 319 300
f19 0 f siz -0.1319 -0.70529 -7.4824 288 304 306 309
f19 1 f siz 0.1319 0.70529 -7.2494 288 309 319 304
f19 1 f siz 0.351 -2.58648 -6.8388 303 303 310 299
f19 0 f siz 0.0068 -1.42523 -6.0388 303 301 316 299
f19 1 f siz -0.5164 -0.12581 -6.0388 303 301 316 304
f19 1 f siz 0.6551 -0.59413 -6.4647 303 309 303 299
f19 1 f siz -0.5232 1.29942 -7.2584 308 299 316 304
f19 1 f siz 0.0218 -1.01214 -7.5223 308 304 306 286
f19 0 f siz 0.5232 -1.29942 -7.6843 308 304 303 299
f19 1 f siz -0.4946 -1.13795 -8.0334 308 301 319 286
f19 1 f siz -0.1537 0.30685 -7.2584 308 286 316 309
f19 1 f siz -0.0218 1.01214 -8.0334 308 286 319 304
f19 1 f siz -0.0068 1.42523 -8.0942 301 299 310 300
f19 0 f siz 0.5164 0.12581 -8.0692 301 304 319 300
f19 1 f siz -0.6483 -0.8311 -7.2942 301 301 316 309
f19 1 f siz 0.5014 -0.28728 -7.5581 301 286 306 299
f19 1 f siz 0.1537 -0.30685 -7.2942 301 309 316 286
f19 0 f siz -0.351 2.58648 -6.8314 296 299 319 303
f19 1 f siz -0.1504 -2.2992 -7.6005 296 303 310 286
f19 1 f siz -0.1722 -1.28706 -7.5755 296 303 319 304
f19 0 f siz 0.1504 2.2992 -7.2264 296 286 303 303
f19 0 f siz 0.4946 1.13795 -6.8005 296 286 316 301
f2 0 f siz 0.5164 0.12581 7.5223 306 304 308 301
f2 0 f siz 0.1722 1.28706 7.0644 306 304 296 303
f2 1 f siz -0.6483 -0.8311 7.5581 306 300 301 309
f2 0 f siz 0.6551 -0.59413 7.5223 306 309 308 299
f2 1 f siz -0.5232 1.29942 8.0185 310 299 288 304
f2 0 f siz 0.3442 -1.16125 7.6005 310 303 296 301
f2 0 f siz 0.5232 -1.29942 8.0584 310 304 308 299
f2 1 f siz -0.4946 -1.13795 8.0942 310 300 301 286
f2 0 f siz 0.1537 -0.30685 6.8388 310 309 303 286
f2 1 f siz 0.351 -2.58648 7.2494 319 303 288 299
f2 1 f siz -0.1722 -1.28706 7.2494 319 303 288 304
f2 1 f siz -0.0218 1.01214 7.2893 319 286 308 304
f2 0 f siz 0.4946 1.13795 7.2893 319 286 308 301
f2 1 f siz -0.5014 0.28728 7.6843 303 299 308 286
f2 1 f siz -0.351 2.58648 7.7201 303 299 301 303
f2 0 f siz 0.0068 -1.42523 6.4647 303 300 303 299
f2 1 f siz -0.1537 0.30685 7.6444 303 286 288 309
f2 1 f siz -0.6551 0.59413 7.4586 316 299 306 309
f2 1 f siz -0.0068 1.42523 6.0388 316 299 303 301
f2 1 f siz -0.1504 -2.2992 6.0388 316 303 303 286
f2 0 f siz -0.1319 -0.70529 6.8005 316 304 296 309
f2 0 f siz 0.1504 2.2992 6.8005 316 286 296 303
f2 0 f siz 0.3041 1.99235 7.2584 316 309 308 303
f2 1 f siz -0.3041 -1.99235 7.5755 319 303 296 309
f2 1 f siz 0.0218 -1.01214 6.8138 319 304 303 286
f2 1 f siz -0.3442 1.16125 8.2336 319 300 306 303
f2 1 f siz -0.5164 -0.12581 6.8138 319 300 303 304
f2 0 f siz 0.5014 -0.28728 8.0334 319 286 308 299
f2 0 f siz 0.1319 0.70529 7.9935 319 309 288 304
f2 0 f siz 0.6483 0.8311 8.0334 319 309 308 301
f2 1 f siz -0.5014 0.28728 -7.4586 306 299 316 286
f2 1 f siz -0.3041 -1.99235 -7.8845 306 303 303 309
f2 0 f siz 0.1722 1.28706 -7.8845 306 304 303 309
f2 1 f siz -0.3442 1.16125 -8.2586 306 300 310 303
f2 0 f siz 0.6483 0.8311 -7.4895 306 309 319 301
f2 0 f siz 0.3041 1.99235 -7.4586 306 309 316 303
f2 1 f siz -0.6551 0.59413 -7.2494 288 299 319 309
f2 0 f siz 0.3442 -1.16125 -7.2494 288 303 319 300
f2 1 f siz -0.1319 -0.70529 -7.4824 288 304 306 309
f2 1 f siz 0.1319 0.70529 -7.2494 288 309 319 304
f2 0 f siz 0.351 -2.58648 -6.8388 303 303 310 299
f2 0 f siz 0.0068 -1.42523 -6.0388 303 301 316 299
f2 1 f siz -0.5164 -0.12581 -6.0388 303 301 316 304
f2 0 f siz 0.6551 -0.59413 -6.4647 303 309 303 299
f2 1 f siz -0.5232 1.29942 -7.2584 308 299 316 304
f2 1 f siz 0.0218 -1.01214 -7.5223 308 304 306 286
f2 0 f siz 0.5232 -1.29942 -7.6843 308 304 303 299
f2 1 f siz -0.4946 -1.13795 -8.0334 308 301 319 286
f2 1 f siz -0.1537 0.30685 -7.2584 308 286 316 309
f2 1 f siz -0.0218 1.01214 -8.0334 308 286 319 304
f2 1 f siz -0.0068 1.42523 -8.0942 301 299 310 300
f2 0 f siz 0.5164 0.12581 -8.0692 301 304 319 300
f2 1 f siz -0.6483 -0.8311 -7.2942 301 301 316 309
f2 0 f siz 0.5014 -0.28728 -7.5581 301 286 306 299
f2 0 f siz 0.1537 -0.30685 -7.2942 301 309 316 286
f2 0 f siz -0.351 2.58648 -6.8314 296 299 319 303
f2 1 f siz -0.1504 -2.2992 -7.6005 296 303 310 286
f2 1 f siz -0.1722 -1.28706 -7.5755 296 303 319 304
f2 0 f siz 0.1504 2.2992 -7.2264 296 286 303 303
f2 0 f siz 0.4946 1.13795 -6.8005 296 286 316 301
f20 0 f siz 0.5164 0.12581 7.5223 306 304 308 301
f20 0 f siz 0.1722 1.28706 7.0644 306 304 296 303
f20 1 f siz -0.6483 -0.8311 7.5581 306 300 301 309
f20 0 f siz 0.6551 -0.59413 7.5223 306 309 308 299
f20 1 f siz -0.5232 1.29942 8.0185 310 299 288 304
f20 0 f siz 0.3442 -1.16125 7.6005 310 303 296 301
f20 0 f siz 0.5232 -1.29942 8.0584 310 304 308 299
f20 1 f siz -0.4946 -1.13795 8.0942 310 300 301 286
f20 0 f siz 0.1537 -0.30685 6.8388 310 309 303 286
f20 0 f siz 0.351 -2.58648 7.2494 319 303 288 299
f20 1 f siz -0.1722 -1.28706 7.2494 319 303 288 304
f20 1 f siz -0.0218 1.01214 7.2893 319 286 308 304
f20 0 f siz 0.4946 1.13795 7.2893 319 286 308 301
f20 0 f siz -0.5014 0.28728 7.6843 303 299 308 286
f20 0 f siz -0.351 2.58648 7.7201 303 299 301 303
f20 1 f siz 0.0068 -1.42523 6.4647 303 300 303 299
f20 1 f siz -0.1537 0.30685 7.6444 303 286 288 309
f20 1 f siz -0.6551 0.59413 7.4586 316 299 306 309
f20 1 f siz -0.0068 1.42523 6.0388 316 299 303 301
f20 1 f siz -0.1504 -2.2992 6.0388 316 303 303 286
f20 0 f siz -0.1319 -0.70529 6.8005 316 304 296 309
f20 0 f siz 0.1504 2.2992 6.8005 316 286 296 303
f20 0 f siz 0.3041 1.99235 7.2584 316 309 308 303
f20 1 f siz -0.3041 -1.99235 7.5755 319 303 296 309
f20 1 f siz 0.0218 -1.01214 6.8138 319 304 303 286
f20 1 f siz -0.3442 1.16125 8.2336 319 300 306 303
f20 0 f siz -0.5164 -0.12581 6.8138 319 300 303 304
f20 0 f siz 0.5014 -0.28728 8.0334 319 286 308 299
f20 0 f siz 0.1319 0.70529 7.9935 319 309 288 304
f20 0 f siz 0.6483 0.8311 8.0334 319 309 308 301
f20 1 f siz -0.5014 0.28728 -7.4586 306 299 316 286
f20 1 f siz -0.3041 -1.99235 -7.8845 306 303 303 309
f20 0 f siz 0.1722 1.28706 -7.8845 306 304 303 309
f20 1 f siz -0.3442 1.16125 -8.2586 306 300 310 303
f20 1 f siz 0.6483 0.8311 -7.4895 306 309 319 301
f20 0 f siz 0.3041 1.99235 -7.4586 306 309 316 303
f20 1 f siz -0.6551 0.59413 -7.2494 288 299 319 309
f20 0 f siz 0.3442 -1.16125 -7.2494 288 303 319 300
f20 0 f siz -0.1319 -0.70529 -7.4824 288 304 306 309
f20 1 f siz 0.1319 0.70529 -7.2494 288 309 319 304
f20 0 f siz 0.351 -2.58648 -6.8388 303 303 310 299
f20 1 f siz 0.0068 -1.42523 -6.0388 303 301 316 299
f20 1 f siz -0.5164 -0.12581 -6.0388 303 301 316 304
f20 1 f siz 0.6551 -0.59413 -6.4647 303 309 303 299
f20 1 f siz -0.5232 1.29942 -7.2584 308 299 316 304
f20 1 f siz 0.0218 -1.01214 -7.5223 308 304 306 286
f20 0 f siz 0.5232 -1.29942 -7.6843 308 304 303 299
f20 1 f siz -0.4946 -1.13795 -8.0334 308 301 319 286
f20 0 f siz -0.1537 0.30685 -7.2584 308 286 316 309
f20 0 f siz -0.0218 1.01214 -8.0334 308 286 319 304
f20 1 f siz -0.0068 1.42523 -8.0942 301 299 310 300
f20 0 f siz 0.5164 0.12581 -8.0692 301 304 319 300
f20 1 f siz -0.6483 -0.8311 -7.2942 301 301 316 309
f20 0 f siz 0.5014 -0.28728 -7.5581 301 286 306 299
f20 0 f siz 0.1537 -0.30685 -7.2942 301 309 316 286
f20 0 f siz -0.351 2.58648 -6.8314 296 299 319 303
f20 1 f siz -0.1504 -2.2992 -7.6005 296 303 310 286
f20 1 f siz -0.1722 -1.28706 -7.5755 296 303 319 304
f20 0 f siz 0.1504 2.2992 -7.2264 296 286 303 303
f20 0 f siz 0.4946 1.13795 -6.8005 296 286 316 301
f21 1 f siz 0.5164 0.12581 7.5223 306 304 308 301
f21 1 f siz 0.1722 1.28706 7.0644 306 304 296 303
f21 1 f siz -0.6483 -0.8311 7.5581 306 300 301 309
f21 0 f siz 0.6551 -0.59413 7.5223 306 309 308 299
f21 0 f siz -0.5232 1.29942 8.0185 310 299 288 304
f21 0 f siz 0.3442 -1.16125 7.6005 310 303 296 301
f21 0 f siz 0.5232 -1.29942 8.0584 310 304 308 299
f21 1 f siz -0.4946 -1.13795 8.0942 310 300 301 286
f21 0 f siz 0.1537 -0.30685 6.8388 310 309 303 286
f21 0 f siz 0.351 -2.58648 7.2494 319 303 288 299
f21 0 f siz -0.1722 -1.28706 7.2494 319 303 288 304
f21 0 f siz -0.0218 1.01214 7.2893 319 286 308 304
f21 0 f siz 0.4946 1.13795 7.2893 319 286 308 301
f21 0 f siz -0.5014 0.28728 7.6843 303 299 308 286
f21 1 f siz -0.351 2.58648 7.7201 303 299 301 303
f21 0 f siz 0.0068 -1.42523 6.4647 303 300 303 299
f21 1 f siz -0.1537 0.30685 7.6444 303 286 288 309
f21 1 f siz -0.6551 0.59413 7.4586 316 299 306 309
f21 1 f siz -0.0068 1.42523 6.0388 316 299 303 301
f21 0 f siz -0.1504 -2.2992 6.0388 316 303 303 286
f21 1 f siz -0.1319 -0.70529 6.8005 316 304 296 309
f21 0 f siz 0.1504 2.2992 6.8005 316 286 296 303
f21 0 f siz 0.3041 1.99235 7.2584 316 309 308 303
f21 1 f siz -0.3041 -1.99235 7.5755 319 303 296 309
f21 1 f siz 0.0218 -1.01214 6.8138 319 304 303 286
f21 1 f siz -0.3442 1.16125 8.2336 319 300 306 303
f21 0 f siz -0.5164 -0.12581 6.8138 319 300 303 304
f21 0 f siz 0.5014 -0.28728 8.0334 319 286 308 299
f21 0 f siz 0.1319 0.70529 7.9935 319 309 288 304
f21 0 f siz 0.6483 0.8311 8.0334 319 309 308 301
f21 1 f siz -0.5014 0.28728 -7.4586 306 299 316 286
f21 1 f siz -0.3041 -1.99235 -7.8845 306 303 303 309
f21 1 f siz 0.1722 1.28706 -7.8845 306 304 303 309
f21 1 f siz -0.3442 1.16125 -8.2586 306 300 310 303
f21 0 f siz 0.6483 0.8311 -7.4895 306 309 319 301
f21 0 f siz 0.3041 1.99235 -7.4586 306 309 316 303
f21 1 f siz -0.6551 0.59413 -7.2494 288 299 319 309
f21 0 f siz 0.3442 -1.16125 -7.2494 288 303 319 300
f21 1 f siz -0.1319 -0.70529 -7.4824 288 304 306 309
f21 0 f siz 0.1319 0.70529 -7.2494 288 309 319 304
f21 0 f siz 0.351 -2.58648 -6.8388 303 303 310 299
f21 0 f siz 0.0068 -1.42523 -6.0388 303 301 316 299
f21 0 f siz -0.5164 -0.12581 -6.0388 303 301 316 304
f21 0 f siz 0.6551 -0.59413 -6.4647 303 309 303 299
f21 1 f siz -0.5232 1.29942 -7.2584 308 299 316 304
f21 1 f siz 0.0218 -1.01214 -7.5223 308 304 306 286
f21 0 f siz 0.5232 -1.29942 -7.6843 308 304 303 299
f21 1 f siz -0.4946 -1.13795 -8.0334 308 301 319 286
f21 1 f siz -0.1537 0.30685 -7.2584 308 286 316 309
f21 0 f siz -0.0218 1.01214 -8.0334 308 286 319 304
f21 1 f siz -0.0068 1.42523 -8.0942 301 299 310 300
f21 1 f siz 0.5164 0.12581 -8.0692 301 304 319 300
f21 1 f siz -0.6483 -0.8311 -7.2942 301 301 316 309
f21 0 f siz 0.5014 -0.28728 -7.5581 301 286 306 299
f21 0 f siz 0.1537 -0.30685 -7.2942 301 309 316 286
f21 1 f siz -0.351 2.58648 -6.8314 296 299 319 303
f21 0 f siz -0.1504 -2.2992 -7.6005 296 303 310 286
f21 0 f siz -0.1722 -1.28706 -7.5755 296 303 319 304
f21 0 f siz 0.1504 2.2992 -7.2264 296 286 303 303
f21 0 f siz 0.4946 1.13795 -6.8005 296 286 316 301
f22 0 f siz 0.5164 0.12581 7.5223 306 304 308 301
f22 0 f siz 0.1722 1.28706 7.0644 306 304 296 303
f22 1 f siz -0.6483 -0.8311 7.5581 306 300 301 309
f22 0 f siz 0.6551 -0.59413 7.5223 306 309 308 299
f22 1 f siz -0.5232 1.29942 8.0185 310 299 288 304
f22 0 f siz 0.3442 -1.16125 7.6005 310 303 296 301
f22 0 f siz 0.5232 -1.29942 8.0584 310 304 308 299
f22 1 f siz -0.4946 -1.13795 8.0942 310 300 301 286
f22 1 f siz 0.1537 -0.30685 6.8388 310 309 303 286
f22 0 f siz 0.351 -2.58648 7.2494 319 303 288 299
f22 1 f siz -0.1722 -1.28706 7.2494 319 303 288 304
f22 1 f siz -0.0218 1.01214 7.2893 319 286 308 304
f22 0 f siz 0.4946 1.13795 7.2893 319 286 308 301
f22 1 f siz -0.5014 0.28728 7.6843 303 299 308 286
f22 1 f siz -0.351 2.58648 7.7201 303 299 301 303
f22 0 f siz 0.0068 -1.42523 6.4647 303 300 303 299
f22 0 f siz -0.1537 0.30685 7.6444 303 286 288 309
f22 1 f siz -0.6551 0.59413 7.4586 316 299 306 309
f22 1 f siz -0.0068 1.42523 6.0388 316 299 303 301
f22 1 f siz -0.1504 -2.2992 6.0388 316 303 303 286
f22 0 f siz -0.1319 -0.70529 6.8005 316 304 296 309
f22 0 f siz 0.1504 2.2992 6.8005 316 286 296 303
f22 0 f siz 0.3041 1.99235 7.2584 316 309 308 303
f22 1 f siz -0.3041 -1.99235 7.5755 319 303 296 309
f22 0 f siz 0.0218 -1.01214 6.8138 319 304 303 286
f22 0 f siz -0.3442 1.16125 8.2336 319 300 306 303
f22 1 f siz -0.5164 -0.12581 6.8138 319 300 303 304
f22 0 f siz 0.5014 -0.28728 8.0334 319 286 308 299
f22 1 f siz 0.1319 0.70529 7.9935 319 309 288 304
f22 0 f siz 0.6483 0.8311 8.0334 319 309 308 301
f22 1 f siz -0.5014 0.28728 -7.4586 306 299 316 286
f22 1 f siz -0.3041 -1.99235 -7.8845 306 303 303 309
f22 0 f siz 0.1722 1.28706 -7.8845 306 304 303 309
f22 1 f siz -0.3442 1.16125 -8.2586 306 300 310 303
f22 0 f siz 0.6483 0.8311 -7.4895 306 309 319 301
f22 0 f siz 0.3041 1.99235 -7.4586 306 309 316 303
f22 1 f siz -0.6551 0.59413 -7.2494 288 299 319 309
f22 1 f siz 0.3442 -1.16125 -7.2494 288 303 319 300
f22 0 f siz -0.1319 -0.70529 -7.4824 288 304 306 309
f22 1 f siz 0.1319 0.70529 -7.2494 288 309 319 304
f22 0 f siz 0.351 -2.58648 -6.8388 303 303 310 299
f22 0 f siz 0.0068 -1.42523 -6.0388 303 301 316 299
f22 1 f siz -0.5164 -0.12581 -6.0388 303 301 316 304
f22 0 f siz 0.6551 -0.59413 -6.4647 303 309 303 299
f22 1 f siz -0.5232 1.29942 -7.2584 308 299 316 304
f22 0 f siz 0.0218 -1.01214 -7.5223 308 304 306 286
f22 0 f siz 0.5232 -1.29942 -7.6843 308 304 303 299
f22 1 f siz -0.4946 -1.13795 -8.0334 308 301 319 286
f22 1 f siz -0.1537 0.30685 -7.2584 308 286 316 309
f22 1 f siz -0.0218 1.01214 -8.0334 308 286 319 304
f22 1 f siz -0.0068 1.42523 -8.0942 301 299 310 300
f22 0 f siz 0.5164 0.12581 -8.0692 301 304 319 300
f22 1 f siz -0.6483 -0.8311 -7.2942 301 301 316 309
f22 0 f siz 0.5014 -0.28728 -7.5581 301 286 306 299
f22 0 f siz 0.1537 -0.30685 -7.2942 301 309 316 286
f22 1 f siz -0.351 2.58648 -6.8314 296 299 319 303
f22 1 f siz -0.1504 -2.2992 -7.6005 296 303 310 286
f22 1 f siz -0.1722 -1.28706 -7.5755 296 303 319 304
f22 0 f siz 0.1504 2.2992 -7.2264 296 286 303 303
f22 0 f siz 0.4946 1.13795 -6.8005 296 286 316 301
f23 0 f siz 0.5164 0.12581 7.5223 306 304 308 301
f23 0 f siz 0.1722 1.28706 7.0644 306 304 296 303
f23 0 f siz -0.6483 -0.8311 7.5581 306 300 301 309
f23 0 f siz 0.6551 -0.59413 7.5223 306 309 308 299
f23 1 f siz -0.5232 1.29942 8.0185 310 299 288 304
f23 0 f siz 0.3442 -1.16125 7.6005 310 303 296 301
f23 0 f siz 0.5232 -1.29942 8.0584 310 304 308 299
f23 1 f siz -0.4946 -1.13795 8.0942 310 300 301 286
f23 1 f siz 0.1537 -0.30685 6.8388 310 309 303 286
f23 0 f siz 0.351 -2.58648 7.2494 319 303 288 299
f23 1 f siz -0.1722 -1.28706 7.2494 319 303 288 304
f23 1 f siz -0.0218 1.01214 7.2893 319 286 308 304
f23 0 f siz 0.4946 1.13795 7.2893 319 286 308 301
f23 1 f siz -0.5014 0.28728 7.6843 303 299 308 286
f23 0 f siz -0.351 2.58648 7.7201 303 299 301 303
f23 1 f siz 0.0068 -1.42523 6.4647 303 300 303 299
f23 1 f siz -0.1537 0.30685 7.6444 303 286 288 309
f23 1 f siz -0.6551 0.59413 7.4586 316 299 306 309
f23 1 f siz -0.0068 1.42523 6.0388 316 299 303 301
f23 1 f siz -0.1504 -2.2992 6.0388 316 303 303 286
f23 0 f siz -0.1319 -0.70529 6.8005 316 304 296 309
f23 0 f siz 0.1504 2.2992 6.8005 316 286 296 303
f23 0 f siz 0.3041 1.99235 7.2584 316 309 308 303
f23 1 f siz -0.3041 -1.99235 7.5755 319 303 296 309
f23 0 f siz 0.0218 -1.01214 6.8138 319 304 303 286
f23 1 f siz -0.3442 1.16125 8.2336 319 300 306 303
f23 1 f siz -0.5164 -0.12581 6.8138 319 300 303 304
f23 0 f siz 0.5014 -0.28728 8.0334 319 286 308 299
f23 0 f siz 0.1319 0.70529 7.9935 319 309 288 304
f23 0 f siz 0.6483 0.8311 8.0334 319 309 308 301
f23 1 f siz -0.5014 0.28728 -7.4586 306 299 316 286
f23 1 f siz -0.3041 -1.99235 -7.8845 306 303 303 309
f23 0 f siz 0.1722 1.28706 -7.8845 306 304 303 309
f23 1 f siz -0.3442 1.16125 -8.2586 306 300 310 303
f23 0 f siz 0.6483 0.8311 -7.4895 306 309 319 301
f23 0 f siz 0.3041 1.99235 -7.4586 306 309 316 303
f23 1 f siz -0.6551 0.59413 -7.2494 288 299 319 309
f23 1 f siz 0.3442 -1.16125 -7.2494 288 303 319 300
f23 0 f siz -0.1319 -0.70529 -7.4824 288 304 306 309
f23 0 f siz 0.1319 0.70529 -7.2494 288 309 319 304
f23 0 f siz 0.351 -2.58648 -6.8388 303 303 310 299
f23 1 f siz 0.0068 -1.42523 -6.0388 303 301 316 299
f23 1 f siz -0.5164 -0.12581 -6.0388 303 301 316 304
f23 0 f siz 0.6551 -0.59413 -6.4647 303 309 303 299
f23 1 f siz -0.5232 1.29942 -7.2584 308 299 316 304
f23 0 f siz 0.0218 -1.01214 -7.5223 308 304 306 286
f23 0 f siz 0.5232 -1.29942 -7.6843 308 304 303 299
f23 1 f siz -0.4946 -1.13795 -8.0334 308 301 319 286
f23 1 f siz -0.1537 0.30685 -7.2584 308 286 316 309
f23 1 f siz -0.0218 1.01214 -8.0334 308 286 319 304
f23 1 f siz -0.0068 1.42523 -8.0942 301 299 310 300
f23 0 f siz 0.5164 0.12581 -8.0692 301 304 319 300
f23 1 f siz -0.6483 -0.8311 -7.2942 301 301 316 309
f23 0 f siz 0.5014 -0.28728 -7.5581 301 286 306 299
f23 0 f siz 0.1537 -0.30685 -7.2942 301 309 316 286
f23 1 f siz -0.351 2.58648 -6.8314 296 299 319 303
f23 0 f siz -0.1504 -2.2992 -7.6005 296 303 310 286
f23 1 f siz -0.1722 -1.28706 -7.5755 296 303 319 304
f23 0 f siz 0.1504 2.2992 -7.2264 296 286 303 303
f23 0 f siz 0.4946 1.13795 -6.8005 296 286 316 301
f24 0 f siz 0.5164 0.12581 7.5223 306 304 308 301
f24 0 f siz 0.1722 1.28706 7.0644 306 304 296 303
f24 1 f siz -0.6483 -0.8311 7.5581 306 300 301 309
f24 0 f siz 0.6551 -0.59413 7.5223 306 309 308 299
f24 0 f siz -0.5232 1.29942 8.0185 310 299 288 304
f24 0 f siz 0.3442 -1.16125 7.6005 310 303 296 301
f24 0 f siz 0.5232 -1.29942 8.0584 310 304 308 299
f24 1 f siz -0.4946 -1.13795 8.0942 310 300 301 286
f24 0 f siz 0.1537 -0.30685 6.8388 310 309 303 286
f24 0 f siz 0.351 -2.58648 7.2494 319 303 288 299
f24 1 f siz -0.1722 -1.28706 7.2494 319 303 288 304
f24 0 f siz -0.0218 1.01214 7.2893 319 286 308 304
f24 1 f siz 0.4946 1.13795 7.2893 319 286 308 301
f24 0 f siz -0.5014 0.28728 7.6843 303 299 308 286
f24 1 f siz -0.351 2.58648 7.7201 303 299 301 303
f24 1 f siz 0.0068 -1.42523 6.4647 303 300 303 299
f24 1 f siz -0.1537 0.30685 7.6444 303 286 288 309
f24 1 f siz -0.6551 0.59413 7.4586 316 299 306 309
f24 1 f siz -0.0068 1.42523 6.0388 316 299 303 301
f24 0 f siz -0.1504 -2.2992 6.0388 316 303 303 286
f24 1 f siz -0.1319 -0.70529 6.8005 316 304 296 309
f24 1 f siz 0.1504 2.2992 6.8005 316 286 296 303
f24 0 f siz 0.3041 1.99235 7.2584 316 309 308 303
f24 0 f siz -0.3041 -1.99235 7.5755 319 303 296 309
f24 1 f siz 0.0218 -1.01214 6.8138 319 304 303 286
f24 1 f siz -0.3442 1.16125 8.2336 319 300 306 303
f24 1 f siz -0.5164 -0.12581 6.8138 319 300 303 304
f24 0 f siz 0.5014 -0.28728 8.0334 319 286 308 299
f24 0 f siz 0.1319 0.70529 7.9935 319 309 288 304
f24 0 f siz 0.6483 0.8311 8.0334 319 309 308 301
f24 1 f siz -0.5014 0.28728 -7.4586 306 299 316 286
f24 1 f siz -0.3041 -1.99235 -7.8845 306 303 303 309
f24 0 f siz 0.1722 1.28706 -7.8845 306 304 303 309
f24 1 f siz -0.3442 1.16125 -8.2586 306 300 310 303
f24 0 f siz 0.6483 0.8311 -7.4895 306 309 319 301
f24 0 f siz 0.3041 1.99235 -7.4586 306 309 316 303
f24 1 f siz -0.6551 0.59413 -7.2494 288 299 319 309
f24 0 f siz 0.3442 -1.16125 -7.2494 288 303 319 300
f24 1 f siz -0.1319 -0.70529 -7.4824 288 304 306 309
f24 0 f siz 0.1319 0.70529 -7.2494 288 309 319 304
f24 0 f siz 0.351 -2.58648 -6.8388 303 303 310 299
f24 0 f siz 0.0068 -1.42523 -6.0388 303 301 316 299
f24 0 f siz -0.5164 -0.12581 -6.0388 303 301 316 304
f24 0 f siz 0.6551 -0.59413 -6.4647 303 309 303 299
f24 1 f siz -0.5232 1.29942 -7.2584 308 299 316 304
f24 1 f siz 0.0218 -1.01214 -7.5223 308 304 306 286
f24 0 f siz 0.5232 -1.29942 -7.6843 308 304 303 299
f24 1 f siz -0.4946 -1.13795 -8.0334 308 301 319 286
f24 1 f siz -0.1537 0.30685 -7.2584 308 286 316 309
f24 1 f siz -0.0218 1.01214 -8.0334 308 286 319 304
f24 1 f siz -0.0068 1.42523 -8.0942 301 299 310 300
f24 0 f siz 0.5164 0.12581 -8.0692 301 304 319 300
f24 1 f siz -0.6483 -0.8311 -7.2942 301 301 316 309
f24 0 f siz 0.5014 -0.28728 -7.5581 301 286 306 299
f24 0 f siz 0.1537 -0.30685 -7.2942 301 309 316 286
f24 1 f siz -0.351 2.58648 -6.8314 296 299 319 303
f24 1 f siz -0.1504 -2.2992 -7.6005 296 303 310 286
f24 1 f siz -0.1722 -1.28706 -7.5755 296 303 319 304
f24 1 f siz 0.1504 2.2992 -7.2264 296 286 303 303
f24 0 f siz 0.4946 1.13795 -6.8005 296 286 316 301
f25 0 f siz 0.5164 0.12581 7.5223 306 304 308 301
f25 0 f siz 0.1722 1.28706 7.0644 306 304 296 303
f25 1 f siz -0.6483 -0.8311 7.5581 306 300 301 309
f25 0 f siz 0.6551 -0.59413 7.5223 306 309 308 299
f25 1 f siz -0.5232 1.29942 8.0185 310 299 288 304
f25 1 f siz 0.3442 -1.16125 7.6005 310 303 296 301
f25 0 f siz 0.5232 -1.29942 8.0584 310 304 308 299
f25 1 f siz -0.4946 -1.13795 8.0942 310 300 301 286
f25 0 f siz 0.1537 -0.30685 6.8388 310 309 303 286
f25 0 f siz 0.351 -2.58648 7.2494 319 303 288 299
f25 1 f siz -0.1722 -1.28706 7.2494 319 303 288 304
f25 1 f siz -0.0218 1.01214 7.2893 319 286 308 304
f25 0 f siz 0.4946 1.13795 7.2893 319 286 308 301
f25 1 f siz -0.5014 0.28728 7.6843 303 299 308 286
f25 1 f siz -0.351 2.58648 7.7201 303 299 301 303
f25 0 f siz 0.0068 -1.42523 6.4647 303 300 303 299
f25 1 f siz -0.1537 0.30685 7.6444 303 286 288 309
f25 1 f siz -0.6551 0.59413 7.4586 316 299 306 309
f25 0 f siz -0.0068 1.42523 6.0388 316 299 303 301
f25 1 f siz -0.1504 -2.2992 6.0388 316 303 303 286
f25 0 f siz -0.1319 -0.70529 6.8005 316 304 296 309
f25 0 f siz 0.1504 2.2992 6.8005 316 286 296 303
f25 0 f siz 0.3041 1.99235 7.2584 316 309 308 303
f25 1 f siz -0.3041 -1.99235 7.5755 319 303 296 309
f25 0 f siz 0.0218 -1.01214 6.8138 319 304 303 286
f25 1 f siz -0.3442 1.16125 8.2336 319 300 306 303
f25 1 f siz -0.5164 -0.12581 6.8138 319 300 303 304
f25 0 f siz 0.5014 -0.28728 8.0334 319 286 308 299
f25 0 f siz 0.1319 0.70529 7.9935 319 309 288 304
f25 0 f siz 0.6483 0.8311 8.0334 319 309 308 301
f25 1 f siz -0.5014 0.28728 -7.4586 306 299 316 286
f25 1 f siz -0.3041 -1.99235 -7.8845 306 303 303 309
f25 0 f siz 0.1722 1.28706 -7.8845 306 304 303 309
f25 0 f siz -0.3442 1.16125 -8.2586 306 300 310 303
f25 0 f siz 0.6483 0.8311 -7.4895 306 309 319 301
f25 0 f siz 0.3041 1.99235 -7.4586 306 309 316 303
f25 1 f siz -0.6551 0.59413 -7.2494 288 299 319 309
f25 0 f siz 0.3442 -1.16125 -7.2494 288 303 319 300
f25 0 f siz -0.1319 -0.70529 -7.4824 288 304 306 309
f25 0 f siz 0.1319 0.70529 -7.2494 288 309 319 304
f25 0 f siz 0.351 -2.58648 -6.8388 303 303 310 299
f25 0 f siz 0.0068 -1.42523 -6.0388 303 301 316 299
f25 1 f siz -0.5164 -0.12581 -6.0388 303 301 316 304
f25 0 f siz 0.6551 -0.59413 -6.4647 303 309 303 299
f25 1 f siz -0.5232 1.29942 -7.2584 308 299 316 304
f25 0 f siz 0.0218 -1.01214 -7.5223 308 304 306 286
f25 0 f siz 0.5232 -1.29942 -7.6843 308 304 303 299
f25 1 f siz -0.4946 -1.13795 -8.0334 308 301 319 286
f25 1 f siz -0.1537 0.30685 -7.2584 308 286 316 309
f25 1 f siz -0.0218 1.01214 -8.0334 308 286 319 304
f25 0 f siz -0.0068 1.42523 -8.0942 301 299 310 300
f25 0 f siz 0.5164 0.12581 -8.0692 301 304 319 300
f25 1 f siz -0.6483 -0.8311 -7.2942 301 301 316 309
f25 0 f siz 0.5014 -0.28728 -7.5581 301 286 306 299
f25 0 f siz 0.1537 -0.30685 -7.2942 301 309 316 286
f25 0 f siz -0.351 2.58648 -6.8314 296 299 319 303
f25 0 f siz -0.1504 -2.2992 -7.6005 296 303 310 286
f25 1 f siz -0.1722 -1.28706 -7.5755 296 303 319 304
f25 0 f siz 0.1504 2.2992 -7.2264 296 286 303 303
f25 0 f siz 0.4946 1.13795 -6.8005 296 286 316 301
f26 0 f siz 0.5164 0.12581 7.5223 306 304 308 301
f26 0 f siz 0.1722 1.28706 7.0644 306 304 296 303
f26 0 f siz -0.6483 -0.8311 7.5581 306 300 301 309
f26 0 f siz 0.6551 -0.59413 7.5223 306 309 308 299
f26 1 f siz -0.5232 1.29942 8.0185 310 299 288 304
f26 0 f siz 0.3442 -1.16125 7.6005 310 303 296 301
f26 1 f siz 0.5232 -1.29942 8.0584 310 304 308 299
f26 1 f siz -0.4946 -1.13795 8.0942 310 300 301 286
f26 0 f siz 0.1537 -0.30685 6.8388 310 309 303 286
f26 0 f siz 0.351 -2.58648 7.2494 319 303 288 299
f26 1 f siz -0.1722 -1.28706 7.2494 319 303 288 304
f26 0 f siz -0.0218 1.01214 7.2893 319 286 308 304
f26 0 f siz 0.4946 1.13795 7.2893 319 286 308 301
f26 0 f siz -0.5014 0.28728 7.6843 303 299 308 286
f26 0 f siz -0.351 2.58648 7.7201 303 299 301 303
f26 0 f siz 0.0068 -1.42523 6.4647 303 300 303 299
f26 0 f siz -0.1537 0.30685 7.6444 303 286 288 309
f26 0 f siz -0.6551 0.59413 7.4586 316 299 306 309
f26 0 f siz -0.0068 1.42523 6.0388 316 299 303 301
f26 1 f siz -0.1504 -2.2992 6.0388 316 303 303 286
f26 0 f siz -0.1319 -0.70529 6.8005 316 304 296 309
f26 0 f siz 0.1504 2.2992 6.8005 316 286 296 303
f26 0 f siz 0.3041 1.99235 7.2584 316 309 308 303
f26 0 f siz -0.3041 -1.99235 7.5755 319 303 296 309
f26 0 f siz 0.0218 -1.01214 6.8138 319 304 303 286
f26 0 f siz -0.3442 1.16125 8.2336 319 300 306 303
f26 1 f siz -0.5164 -0.12581 6.8138 319 300 303 304
f26 0 f siz 0.5014 -0.28728 8.0334 319 286 308 299
f26 0 f siz 0.1319 0.70529 7.9935 319 309 288 304
f26 0 f siz 0.6483 0.8311 8.0334 319 309 308 301
f26 1 f siz -0.5014 0.28728 -7.4586 306 299 316 286
f26 1 f siz -0.3041 -1.99235 -7.8845 306 303 303 309
f26 0 f siz 0.1722 1.28706 -7.8845 306 304 303 309
f26 1 f siz -0.3442 1.16125 -8.2586 306 300 310 303
f26 0 f siz 0.6483 0.8311 -7.4895 306 309 319 301
f26 0 f siz 0.3041 1.99235 -7.4586 306 309 316 303
f26 1 f siz -0.6551 0.59413 -7.2494 288 299 319 309
f26 0 f siz 0.3442 -1.16125 -7.2494 288 303 319 300
f26 1 f siz -0.1319 -0.70529 -7.4824 288 304 306 309
f26 1 f siz 0.1319 0.70529 -7.2494 288 309 319 304
f26 1 f siz 0.351 -2.58648 -6.8388 303 303 310 299
f26 1 f siz 0.0068 -1.42523 -6.0388 303 301 316 299
f26 1 f siz -0.5164 -0.12581 -6.0388 303 301 316 304
f26 1 f siz 0.6551 -0.59413 -6.4647 303 309 303 299
f26 1 f siz -0.5232 1.29942 -7.2584 308 299 316 304
f26 1 f siz 0.0218 -1.01214 -7.5223 308 304 306 286
f26 1 f siz 0.5232 -1.29942 -7.6843 308 304 303 299
f26 1 f siz -0.4946 -1.13795 -8.0334 308 301 319 286
f26 0 f siz -0.1537 0.30685 -7.2584 308 286 316 309
f26 1 f siz -0.0218 1.01214 -8.0334 308 286 319 304
f26 1 f siz -0.0068 1.42523 -8.0942 301 299 310 300
f26 1 f siz 0.5164 0.12581 -8.0692 301 304 319 300
f26 1 f siz -0.6483 -0.8311 -7.2942 301 301 316 309
f26 0 f siz 0.5014 -0.28728 -7.5581 301 286 306 299
f26 0 f siz 0.1537 -0.30685 -7.2942 301 309 316 286
f26 1 f siz -0.351 2.58648 -6.8314 296 299 319 303
f26 1 f siz -0.1504 -2.2992 -7.6005 296 303 310 286
f26 1 f siz -0.1722 -1.28706 -7.5755 296 303 319 304
f26 0 f siz 0.1504 2.2992 -7.2264 296 286 303 303
f26 0 f siz 0.4946 1.13795 -6.8005 296 286 316 301
f27 0 f siz 0.5164 0.12581 7.5223 306 304 308 301
f27 1 f siz 0.1722 1.28706 7.0644 306 304 296 303
f27 1 f siz -0.6483 -0.8311 7.5581 306 300 301 309
f27 0 f siz 0.6551 -0.59413 7.5223 306 309 308 299
f27 1 f siz -0.5232 1.29942 8.0185 310 299 288 304
f27 0 f siz 0.3442 -1.16125 7.6005 310 303 296 301
f27 0 f siz 0.5232 -1.29942 8.0584 310 304 308 299
f27 1 f siz -0.4946 -1.13795 8.0942 310 300 301 286
f27 0 f siz 0.1537 -0.30685 6.8388 310 309 303 286
f27 0 f siz 0.351 -2.58648 7.2494 319 303 288 299
f27 0 f siz -0.1722 -1.28706 7.2494 319 303 288 304
f27 0 f siz -0.0218 1.01214 7.2893 319 286 308 304
f27 0 f siz 0.4946 1.13795 7.2893 319 286 308 301
f27 1 f siz -0.5014 0.28728 7.6843 303 299 308 286
f27 0 f siz -0.351 2.58648 7.7201 303 299 301 303
f27 0 f siz 0.0068 -1.42523 6.4647 303 300 303 299
f27 0 f siz -0.1537 0.30685 7.6444 303 286 288 309
f27 1 f siz -0.6551 0.59413 7.4586 316 299 306 309
f27 0 f siz -0.0068 1.42523 6.0388 316 299 303 301
f27 1 f siz -0.1504 -2.2992 6.0388 316 303 303 286
f27 0 f siz -0.1319 -0.70529 6.8005 316 304 296 309
f27 0 f siz 0.1504 2.2992 6.8005 316 286 296 303
f27 0 f siz 0.3041 1.99235 7.2584 316 309 308 303
f27 1 f siz -0.3041 -1.99235 7.5755 319 303 296 309
f27 1 f siz 0.0218 -1.01214 6.8138 319 304 303 286
f27 1 f siz -0.3442 1.16125 8.2336 319 300 306 303
f27 1 f siz -0.5164 -0.12581 6.8138 319 300 303 304
f27 0 f siz 0.5014 -0.28728 8.0334 319 286 308 299
f27 0 f siz 0.1319 0.70529 7.9935 319 309 288 304
f27 0 f siz 0.6483 0.8311 8.0334 319 309 308 301
f27 1 f siz -0.5014 0.28728 -7.4586 306 299 316 286
f27 1 f siz -0.3041 -1.99235 -7.8845 306 303 303 309
f27 0 f siz 0.1722 1.28706 -7.8845 306 304 303 309
f27 1 f siz -0.3442 1.16125 -8.2586 306 300 310 303
f27 0 f siz 0.6483 0.8311 -7.4895 306 309 319 301
f27 0 f siz 0.3041 1.99235 -7.4586 306 309 316 303
f27 1 f siz -0.6551 0.59413 -7.2494 288 299 319 309
f27 0 f siz 0.3442 -1.16125 -7.2494 288 303 319 300
f27 0 f siz -0.1319 -0.70529 -7.4824 288 304 306 309
f27 1 f siz 0.1319 0.70529 -7.2494 288 309 319 304
f27 1 f siz 0.351 -2.58648 -6.8388 303 303 310 299
f27 0 f siz 0.0068 -1.42523 -6.0388 303 301 316 299
f27 0 f siz -0.5164 -0.12581 -6.0388 303 301 316 304
f27 0 f siz 0.6551 -0.59413 -6.4647 303 309 303 299
f27 1 f siz -0.5232 1.29942 -7.2584 308 299 316 304
f27 0 f siz 0.0218 -1.01214 -7.5223 308 304 306 286
f27 1 f siz 0.5232 -1.29942 -7.6843 308 304 303 299
f27 1 f siz -0.4946 -1.13795 -8.0334 308 301 319 286
f27 1 f siz -0.1537 0.30685 -7.2584 308 286 316 309
f27 1 f siz -0.0218 1.01214 -8.0334 308 286 319 304
f27 0 f siz -0.0068 1.42523 -8.0942 301 299 310 300
f27 0 f siz 0.5164 0.12581 -8.0692 301 304 319 300
f27 1 f siz -0.6483 -0.8311 -7.2942 301 301 316 309
f27 0 f siz 0.5014 -0.28728 -7.5581 301 286 306 299
f27 0 f siz 0.1537 -0.30685 -7.2942 301 309 316 286
f27 1 f siz -0.351 2.58648 -6.8314 296 299 319 303
f27 1 f siz -0.1504 -2.2992 -7.6005 296 303 310 286
f27 1 f siz -0.1722 -1.28706 -7.5755 296 303 319 304
f27 1 f siz 0.1504 2.2992 -7.2264 296 286 303 303
f27 0 f siz 0.4946 1.13795 -6.8005 296 286 316 301
f28 0 f siz 0.5164 0.12581 7.5223 306 304 308 301
f28 0 f siz 0.1722 1.28706 7.0644 306 304 296 303
f28 1 f siz -0.6483 -0.8311 7.5581 306 300 301 309
f28 0 f siz 0.6551 -0.59413 7.5223 306 309 308 299
f28 1 f siz -0.5232 1.29942 8.0185 310 299 288 304
f28 0 f siz 0.3442 -1.16125 7.6005 310 303 296 301
f28 0 f siz 0.5232 -1.29942 8.0584 310 304 308 299
f28 1 f siz -0.4946 -1.13795 8.0942 310 300 301 286
f28 1 f siz 0.1537 -0.30685 6.8388 310 309 303 286
f28 0 f siz 0.351 -2.58648 7.2494 319 303 288 299
f28 1 f siz -0.1722 -1.28706 7.2494 319 303 288 304
f28 0 f siz -0.0218 1.01214 7.2893 319 286 308 304
f28 0 f siz 0.4946 1.13795 7.2893 319 286 308 301
f28 0 f siz -0.5014 0.28728 7.6843 303 299 308 286
f28 1 f siz -0.351 2.58648 7.7201 303 299 301 303
f28 0 f siz 0.0068 -1.42523 6.4647 303 300 303 299
f28 0 f siz -0.1537 0.30685 7.6444 303 286 288 309
f28 0 f siz -0.6551 0.59413 7.4586 316 299 306 309
f28 0 f siz -0.0068 1.42523 6.0388 316 299 303 301
f28 0 f siz -0.1504 -2.2992 6.0388 316 303 303 286
f28 1 f siz -0.1319 -0.70529 6.8005 316 304 296 309
f28 0 f siz 0.1504 2.2992 6.8005 316 286 296 303
f28 0 f siz 0.3041 1.99235 7.2584 316 309 308 303
f28 1 f siz -0.3041 -1.99235 7.5755 319 303 296 309
f28 0 f siz 0.0218 -1.01214 6.8138 319 304 303 286
f28 1 f siz -0.3442 1.16125 8.2336 319 300 306 303
f28 0 f siz -0.5164 -0.12581 6.8138 319 300 303 304
f28 0 f siz 0.5014 -0.28728 8.0334 319 286 308 299
f28 1 f siz 0.1319 0.70529 7.9935 319 309 288 304
f28 0 f siz 0.6483 0.8311 8.0334 319 309 308 301
f28 1 f siz -0.5014 0.28728 -7.4586 306 299 316 286
f28 1 f siz -0.3041 -1.99235 -7.8845 306 303 303 309
f28 0 f siz 0.1722 1.28706 -7.8845 306 304 303 309
f28 1 f siz -0.3442 1.16125 -8.2586 306 300 310 303
f28 0 f siz 0.6483 0.8311 -7.4895 306 309 319 301
f28 0 f siz 0.3041 1.99235 -7.4586 306 309 316 303
f28 0 f siz -0.6551 0.59413 -7.2494 288 299 319 309
f28 1 f siz 0.3442 -1.16125 -7.2494 288 303 319 300
f28 1 f siz -0.1319 -0.70529 -7.4824 288 304 306 309
f28 1 f siz 0.1319 0.70529 -7.2494 288 309 319 304
f28 0 f siz 0.351 -2.58648 -6.8388 303 303 310 299
f28 1 f siz 0.0068 -1.42523 -6.0388 303 301 316 299
f28 1 f siz -0.5164 -0.12581 -6.0388 303 301 316 304
f28 0 f siz 0.6551 -0.59413 -6.4647 303 309 303 299
f28 1 f siz -0.5232 1.29942 -7.2584 308 299 316 304
f28 1 f siz 0.0218 -1.01214 -7.5223 308 304 306 286
f28 0 f siz 0.5232 -1.29942 -7.6843 308 304 303 299
f28 1 f siz -0.4946 -1.13795 -8.0334 308 301 319 286
f28 1 f siz -0.1537 0.30685 -7.2584 308 286 316 309
f28 1 f siz -0.0218 1.01214 -8.0334 308 286 319 304
f28 0 f siz -0.0068 1.42523 -8.0942 301 299 310 300
f28 0 f siz 0.5164 0.12581 -8.0692 301 304 319 300
f28 1 f siz -0.6483 -0.8311 -7.2942 301 301 316 309
f28 0 f siz 0.5014 -0.28728 -7.5581 301 286 306 299
f28 1 f siz 0.1537 -0.30685 -7.2942 301 309 316 286
f28 1 f siz -0.351 2.58648 -6.8314 296 299 319 303
f28 1 f siz -0.1504 -2.2992 -7.6005 296 303 310 286
f28 1 f siz -0.1722 -1.28706 -7.5755 296 303 319 304
f28 0 f siz 0.1504 2.2992 -7.2264 296 286 303 303
f28 0 f siz 0.4946 1.13795 -6.8005 296 286 316 301
f29 0 f siz 0.5164 0.12581 7.5223 306 304 308 301
f29 1 f siz 0.1722 1.28706 7.0644 306 304 296 303
f29 1 f siz -0.6483 -0.8311 7.5581 306 300 301 309
f29 0 f siz 0.6551 -0.59413 7.5223 306 309 308 299
f29 1 f siz -0.5232 1.29942 8.0185 310 299 288 304
f29 0 f siz 0.3442 -1.16125 7.6005 310 303 296 301
f29 0 f siz 0.5232 -1.29942 8.0584 310 304 308 299
f29 1 f siz -0.4946 -1.13795 8.0942 310 300 301 286
f29 0 f siz 0.1537 -0.30685 6.8388 310 309 303 286
f29 1 f siz 0.351 -2.58648 7.2494 319 303 288 299
f29 0 f siz -0.1722 -1.28706 7.2494 319 303 288 304
f29 1 f siz -0.0218 1.01214 7.2893 319 286 308 304
f29 0 f siz 0.4946 1.13795 7.2893 319 286 308 301
f29 1 f siz -0.5014 0.28728 7.6843 303 299 308 286
f29 1 f siz -0.351 2.58648 7.7201 303 299 301 303
f29 0 f siz 0.0068 -1.42523 6.4647 303 300 303 299
f29 1 f siz -0.1537 0.30685 7.6444 303 286 288 309
f29 1 f siz -0.6551 0.59413 7.4586 316 299 306 309
f29 0 f siz -0.0068 1.42523 6.0388 316 299 303 301
f29 1 f siz -0.1504 -2.2992 6.0388 316 303 303 286
f29 1 f siz -0.1319 -0.70529 6.8005 316 304 296 309
f29 1 f siz 0.1504 2.2992 6.8005 316 286 296 303
f29 0 f siz 0.3041 1.99235 7.2584 316 309 308 303
f29 0 f siz -0.3041 -1.99235 7.5755 319 303 296 309
f29 1 f siz 0.0218 -1.01214 6.8138 319 304 303 286
f29 1 f siz -0.3442 1.16125 8.2336 319 300 306 303
f29 0 f siz -0.5164 -0.12581 6.8138 319 300 303 304
f29 0 f siz 0.5014 -0.28728 8.0334 319 286 308 299
f29 0 f siz 0.1319 0.70529 7.9935 319 309 288 304
f29 0 f siz 0.6483 0.8311 8.0334 319 309 308 301
f29 1 f siz -0.5014 0.28728 -7.4586 306 299 316 286
f29 1 f siz -0.3041 -1.99235 -7.8845 306 303 303 309
f29 1 f siz 0.1722 1.28706 -7.8845 306 304 303 309
f29 1 f siz -0.3442 1.16125 -8.2586 306 300 310 303
f29 0 f siz 0.6483 0.8311 -7.4895 306 309 319 301
f29 0 f siz 0.3041 1.99235 -7.4586 306 309 316 303
f29 1 f siz -0.6551 0.59413 -7.2494 288 299 319 309
f29 0 f siz 0.3442 -1.16125 -7.2494 288 303 319 300
f29 1 f siz -0.1319 -0.70529 -7.4824 288 304 306 309
f29 0 f siz 0.1319 0.70529 -7.2494 288 309 319 304
f29 0 f siz 0.351 -2.58648 -6.8388 303 303 310 299
f29 0 f siz 0.0068 -1.42523 -6.0388 303 301 316 299
f29 0 f siz -0.5164 -0.12581 -6.0388 303 301 316 304
f29 0 f siz 0.6551 -0.59413 -6.4647 303 309 303 299
f29 1 f siz -0.5232 1.29942 -7.2584 308 299 316 304
f29 1 f siz 0.0218 -1.01214 -7.5223 308 304 306 286
f29 0 f siz 0.5232 -1.29942 -7.6843 308 304 303 299
f29 0 f siz -0.4946 -1.13795 -8.0334 308 301 319 286
f29 1 f siz -0.1537 0.30685 -7.2584 308 286 316 309
f29 0 f siz -0.0218 1.01214 -8.0334 308 286 319 304
f29 1 f siz -0.0068 1.42523 -8.0942 301 299 310 300
f29 0 f siz 0.5164 0.12581 -8.0692 301 304 319 300
f29 1 f siz -0.6483 -0.8311 -7.2942 301 301 316 309
f29 0 f siz 0.5014 -0.28728 -7.5581 301 286 306 299
f29 0 f siz 0.1537 -0.30685 -7.2942 301 309 316 286
f29 1 f siz -0.351 2.58648 -6.8314 296 299 319 303
f29 1 f siz -0.1504 -2.2992 -7.6005 296 303 310 286
f29 0 f siz -0.1722 -1.28706 -7.5755 296 303 319 304
f29 0 f siz 0.1504 2.2992 -7.2264 296 286 303 303
f29 0 f siz 0.4946 1.13795 -6.8005 296 286 316 301
f3 0 f siz 0.5164 0.12581 7.5223 306 304 308 301
f3 0 f siz 0.1722 1.28706 7.0644 306 304 296 303
f3 1 f siz -0.6483 -0.8311 7.5581 306 300 301 309
f3 0 f siz 0.6551 -0.59413 7.5223 306 309 308 299
f3 1 f siz -0.5232 1.29942 8.0185 310 299 288 304
f3 0 f siz 0.3442 -1.16125 7.6005 310 303 296 301
f3 0 f siz 0.5232 -1.29942 8.0584 310 304 308 299
f3 1 f siz -0.4946 -1.13795 8.0942 310 300 301 286
f3 0 f siz 0.1537 -0.30685 6.8388 310 309 303 286
f3 0 f siz 0.351 -2.58648 7.2494 319 303 288 299
f3 1 f siz -0.1722 -1.28706 7.2494 319 303 288 304
f3 1 f siz -0.0218 1.01214 7.2893 319 286 308 304
f3 0 f siz 0.4946 1.13795 7.2893 319 286 308 301
f3 1 f siz -0.5014 0.28728 7.6843 303 299 308 286
f3 1 f siz -0.351 2.58648 7.7201 303 299 301 303
f3 0 f siz 0.0068 -1.42523 6.4647 303 300 303 299
f3 0 f siz -0.1537 0.30685 7.6444 303 286 288 309
f3 1 f siz -0.6551 0.59413 7.4586 316 299 306 309
f3 0 f siz -0.0068 1.42523 6.0388 316 299 303 301
f3 1 f siz -0.1504 -2.2992 6.0388 316 303 303 286
f3 0 f siz -0.1319 -0.70529 6.8005 316 304 296 309
f3 0 f siz 0.1504 2.2992 6.8005 316 286 296 303
f3 0 f siz 0.3041 1.99235 7.2584 316 309 308 303
f3 1 f siz -0.3041 -1.99235 7.5755 319 303 296 309
f3 0 f siz 0.0218 -1.01214 6.8138 319 304 303 286
f3 1 f siz -0.3442 1.16125 8.2336 319 300 306 303
f3 1 f siz -0.5164 -0.12581 6.8138 319 300 303 304
f3 0 f siz 0.5014 -0.28728 8.0334 319 286 308 299
f3 1 f siz 0.1319 0.70529 7.9935 319 309 288 304
f3 0 f siz 0.6483 0.8311 8.0334 319 309 308 301
f3 1 f siz -0.5014 0.28728 -7.4586 306 299 316 286
f3 1 f siz -0.3041 -1.99235 -7.8845 306 303 303 309
f3 0 f siz 0.1722 1.28706 -7.8845 306 304 303 309
f3 1 f siz -0.3442 1.16125 -8.2586 306 300 310 303
f3 0 f siz 0.6483 0.8311 -7.4895 306 309 319 301
f3 0 f siz 0.3041 1.99235 -7.4586 306 309 316 303
f3 1 f siz -0.6551 0.59413 -7.2494 288 299 319 309
f3 0 f siz 0.3442 -1.16125 -7.2494 288 303 319 300
f3 1 f siz -0.1319 -0.70529 -7.4824 288 304 306 309
f3 0 f siz 0.1319 0.70529 -7.2494 288 309 319 304
f3 0 f siz 0.351 -2.58648 -6.8388 303 303 310 299
f3 0 f siz 0.0068 -1.42523 -6.0388 303 301 316 299
f3 1 f siz -0.5164 -0.12581 -6.0388 303 301 316 304
f3 0 f siz 0.6551 -0.59413 -6.4647 303 309 303 299
f3 1 f siz -0.5232 1.29942 -7.2584 308 299 316 304
f3 0 f siz 0.0218 -1.01214 -7.5223 308 304 306 286
f3 0 f siz 0.5232 -1.29942 -7.6843 308 304 303 299
f3 1 f siz -0.4946 -1.13795 -8.0334 308 301 319 286
f3 1 f siz -0.1537 0.30685 -7.2584 308 286 316 309
f3 1 f siz -0.0218 1.01214 -8.0334 308 286 319 304
f3 0 f siz -0.0068 1.42523 -8.0942 301 299 310 300
f3 0 f siz 0.5164 0.12581 -8.0692 301 304 319 300
f3 1 f siz -0.6483 -0.8311 -7.2942 301 301 316 309
f3 0 f siz 0.5014 -0.28728 -7.5581 301 286 306 299
f3 1 f siz 0.1537 -0.30685 -7.2942 301 309 316 286
f3 1 f siz -0.351 2.58648 -6.8314 296 299 319 303
f3 1 f siz -0.1504 -2.2992 -7.6005 296 303 310 286
f3 1 f siz -0.1722 -1.28706 -7.5755 296 303 319 304
f3 0 f siz 0.1504 2.2992 -7.2264 296 286 303 303
f3 0 f siz 0.4946 1.13795 -6.8005 296 286 316 301
f30 0 f siz 0.5164 0.12581 7.5223 306 304 308 301
f30 0 f siz 0.1722 1.28706 7.0644 306 304 296 303
f30 0 f siz -0.6483 -0.8311 7.5581 306 300 301 309
f30 0 f siz 0.6551 -0.59413 7.5223 306 309 308 299
f30 1 f siz -0.5232 1.29942 8.0185 310 299 288 304
f30 0 f siz 0.3442 -1.16125 7.6005 310 303 296 301
f30 0 f siz 0.5232 -1.29942 8.0584 310 304 308 299
f30 0 f siz -0.4946 -1.13795 8.0942 310 300 301 286
f30 0 f siz 0.1537 -0.30685 6.8388 310 309 303 286
f30 0 f siz 0.351 -2.58648 7.2494 319 303 288 299
f30 0 f siz -0.1722 -1.28706 7.2494 319 303 288 304
f30 1 f siz -0.0218 1.01214 7.2893 319 286 308 304
f30 0 f siz 0.4946 1.13795 7.2893 319 286 308 301
f30 1 f siz -0.5014 0.28728 7.6843 303 299 308 286
f30 1 f siz -0.351 2.58648 7.7201 303 299 301 303
f30 0 f siz 0.0068 -1.42523 6.4647 303 300 303 299
f30 1 f siz -0.1537 0.30685 7.6444 303 286 288 309
f30 1 f siz -0.6551 0.59413 7.4586 316 299 306 309
f30 1 f siz -0.0068 1.42523 6.0388 316 299 303 301
f30 0 f siz -0.1504 -2.2992 6.0388 316 303 303 286
f30 0 f siz -0.1319 -0.70529 6.8005 316 304 296 309
f30 0 f siz 0.1504 2.2992 6.8005 316 286 296 303
f30 0 f siz 0.3041 1.99235 7.2584 316 309 308 303
f30 0 f siz -0.3041 -1.99235 7.5755 319 303 296 309
f30 0 f siz 0.0218 -1.01214 6.8138 319 304 303 286
f30 0 f siz -0.3442 1.16125 8.2336 319 300 306 303
f30 1 f siz -0.5164 -0.12581 6.8138 319 300 303 304
f30 0 f siz 0.5014 -0.28728 8.0334 319 286 308 299
f30 1 f siz 0.1319 0.70529 7.9935 319 309 288 304
f30 1 f siz 0.6483 0.8311 8.0334 319 309 308 301
f30 1 f siz -0.5014 0.28728 -7.4586 306 299 316 286
f30 0 f siz -0.3041 -1.99235 -7.8845 306 303 303 309
f30 0 f siz 0.1722 1.28706 -7.8845 306 304 303 309
f30 0 f siz -0.3442 1.16125 -8.2586 306 300 310 303
f30 0 f siz 0.6483 0.8311 -7.4895 306 309 319 301
f30 0 f siz 0.3041 1.99235 -7.4586 306 309 316 303
f30 1 f siz -0.6551 0.59413 -7.2494 288 299 319 309
f30 1 f siz 0.3442 -1.16125 -7.2494 288 303 319 300
f30 0 f siz -0.1319 -0.70529 -7.4824 288 304 306 309
f30 1 f siz 0.1319 0.70529 -7.2494 288 309 319 304
f30 0 f siz 0.351 -2.58648 -6.8388 303 303 310 299
f30 1 f siz 0.0068 -1.42523 -6.0388 303 301 316 299
f30 1 f siz -0.5164 -0.12581 -6.0388 303 301 316 304
f30 0 f siz 0.6551 -0.59413 -6.4647 303 309 303 299
f30 1 f siz -0.5232 1.29942 -7.2584 308 299 316 304
f30 0 f siz 0.0218 -1.01214 -7.5223 308 304 306 286
f30 0 f siz 0.5232 -1.29942 -7.6843 308 304 303 299
f30 1 f siz -0.4946 -1.13795 -8.0334 308 301 319 286
f30 0 f siz -0.1537 0.30685 -7.2584 308 286 316 309
f30 1 f siz -0.0218 1.01214 -8.0334 308 286 319 304
f30 1 f siz -0.0068 1.42523 -8.0942 301 299 310 300
f30 0 f siz 0.5164 0.12581 -8.0692 301 304 319 300
f30 0 f siz -0.6483 -0.8311 -7.2942 301 301 316 309
f30 0 f siz 0.5014 -0.28728 -7.5581 301 286 306 299
f30 0 f siz 0.1537 -0.30685 -7.2942 301 309 316 286
f30 1 f siz -0.351 2.58648 -6.8314 296 299 319 303
f30 1 f siz -0.1504 -2.2992 -7.6005 296 303 310 286
f30 1 f siz -0.1722 -1.28706 -7.5755 296 303 319 304
f30 1 f siz 0.1504 2.2992 -7.2264 296 286 303 303
f30 1 f siz 0.4946 1.13795 -6.8005 296 286 316 301
f4 1 f siz 0.5164 0.12581 7.5223 306 304 308 301
f4 0 f siz 0.1722 1.28706 7.0644 306 304 296 303
f4 1 f siz -0.6483 -0.8311 7.5581 306 300 301 309
f4 1 f siz 0.6551 -0.59413 7.5223 306 309 308 299
f4 1 f siz -0.5232 1.29942 8.0185 310 299 288 304
f4 0 f siz 0.3442 -1.16125 7.6005 310 303 296 301
f4 1 f siz 0.5232 -1.29942 8.0584 310 304 308 299
f4 0 f siz -0.4946 -1.13795 8.0942 310 300 301 286
f4 1 f siz 0.1537 -0.30685 6.8388 310 309 303 286
f4 0 f siz 0.351 -2.58648 7.2494 319 303 288 299
f4 1 f siz -0.1722 -1.28706 7.2494 319 303 288 304
f4 0 f siz -0.0218 1.01214 7.2893 319 286 308 304
f4 0 f siz 0.4946 1.13795 7.2893 319 286 308 301
f4 1 f siz -0.5014 0.28728 7.6843 303 299 308 286
f4 0 f siz -0.351 2.58648 7.7201 303 299 301 303
f4 1 f siz 0.0068 -1.42523 6.4647 303 300 303 299
f4 0 f siz -0.1537 0.30685 7.6444 303 286 288 309
f4 1 f siz -0.6551 0.59413 7.4586 316 299 306 309
f4 1 f siz -0.0068 1.42523 6.0388 316 299 303 301
f4 1 f siz -0.1504 -2.2992 6.0388 316 303 303 286
f4 0 f siz -0.1319 -0.70529 6.8005 316 304 296 309
f4 0 f siz 0.1504 2.2992 6.8005 316 286 296 303
f4 0 f siz 0.3041 1.99235 7.2584 316 309 308 303
f4 1 f siz -0.3041 -1.99235 7.5755 319 303 296 309
f4 1 f siz 0.0218 -1.01214 6.8138 319 304 303 286
f4 0 f siz -0.3442 1.16125 8.2336 319 300 306 303
f4 1 f siz -0.5164 -0.12581 6.8138 319 300 303 304
f4 0 f siz 0.5014 -0.28728 8.0334 319 286 308 299
f4 1 f siz 0.1319 0.70529 7.9935 319 309 288 304
f4 0 f siz 0.6483 0.8311 8.0334 319 309 308 301
f4 1 f siz -0.5014 0.28728 -7.4586 306 299 316 286
f4 1 f siz -0.3041 -1.99235 -7.8845 306 303 303 309
f4 0 f siz 0.1722 1.28706 -7.8845 306 304 303 309
f4 0 f siz -0.3442 1.16125 -8.2586 306 300 310 303
f4 0 f siz 0.6483 0.8311 -7.4895 306 309 319 301
f4 0 f siz 0.3041 1.99235 -7.4586 306 309 316 303
f4 1 f siz -0.6551 0.59413 -7.2494 288 299 319 309
f4 1 f siz 0.3442 -1.16125 -7.2494 288 303 319 300
f4 1 f siz -0.1319 -0.70529 -7.4824 288 304 306 309
f4 0 f siz 0.1319 0.70529 -7.2494 288 309 319 304
f4 0 f siz 0.351 -2.58648 -6.8388 303 303 310 299
f4 0 f siz 0.0068 -1.42523 -6.0388 303 301 316 299
f4 0 f siz -0.5164 -0.12581 -6.0388 303 301 316 304
f4 0 f siz 0.6551 -0.59413 -6.4647 303 309 303 299
f4 0 f siz -0.5232 1.29942 -7.2584 308 299 316 304
f4 1 f siz 0.0218 -1.01214 -7.5223 308 304 306 286
f4 0 f siz 0.5232 -1.29942 -7.6843 308 304 303 299
f4 1 f siz -0.4946 -1.13795 -8.0334 308 301 319 286
f4 0 f siz -0.1537 0.30685 -7.2584 308 286 316 309
f4 0 f siz -0.0218 1.01214 -8.0334 308 286 319 304
f4 1 f siz -0.0068 1.42523 -8.0942 301 299 310 300
f4 0 f siz 0.5164 0.12581 -8.0692 301 304 319 300
f4 0 f siz -0.6483 -0.8311 -7.2942 301 301 316 309
f4 1 f siz 0.5014 -0.28728 -7.5581 301 286 306 299
f4 1 f siz 0.1537 -0.30685 -7.2942 301 309 316 286
f4 1 f siz -0.351 2.58648 -6.8314 296 299 319 303
f4 1 f siz -0.1504 -2.2992 -7.6005 296 303 310 286
f4 1 f siz -0.1722 -1.28706 -7.5755 296 303 319 304
f4 0 f siz 0.1504 2.2992 -7.2264 296 286 303 303
f4 0 f siz 0.4946 1.13795 -6.8005 296 286 316 301
f5 0 f siz 0.5164 0.12581 7.5223 306 304 308 301
f5 1 f siz 0.1722 1.28706 7.0644 306 304 296 303
f5 1 f siz -0.6483 -0.8311 7.5581 306 300 301 309
f5 0 f siz 0.6551 -0.59413 7.5223 306 309 308 299
f5 0 f siz -0.5232 1.29942 8.0185 310 299 288 304
f5 0 f siz 0.3442 -1.16125 7.6005 310 303 296 301
f5 0 f siz 0.5232 -1.29942 8.0584 310 304 308 299
f5 0 f siz -0.4946 -1.13795 8.0942 310 300 301 286
f5 0 f siz 0.1537 -0.30685 6.8388 310 309 303 286
f5 0 f siz 0.351 -2.58648 7.2494 319 303 288 299
f5 0 f siz -0.1722 -1.28706 7.2494 319 303 288 304
f5 0 f siz -0.0218 1.01214 7.2893 319 286 308 304
f5 0 f siz 0.4946 1.13795 7.2893 319 286 308 301
f5 1 f siz -0.5014 0.28728 7.6843 303 299 308 286
f5 1 f siz -0.351 2.58648 7.7201 303 299 301 303
f5 0 f siz 0.0068 -1.42523 6.4647 303 300 303 299
f5 1 f siz -0.1537 0.30685 7.6444 303 286 288 309
f5 1 f siz -0.6551 0.59413 7.4586 316 299 306 309
f5 1 f siz -0.0068 1.42523 6.0388 316 299 303 301
f5 0 f siz -0.1504 -2.2992 6.0388 316 303 303 286
f5 1 f siz -0.1319 -0.70529 6.8005 316 304 296 309
f5 1 f siz 0.1504 2.2992 6.8005 316 286 296 303
f5 0 f siz 0.3041 1.99235 7.2584 316 309 308 303
f5 1 f siz -0.3041 -1.99235 7.5755 319 303 296 309
f5 1 f siz 0.0218 -1.01214 6.8138 319 304 303 286
f5 1 f siz -0.3442 1.16125 8.2336 319 300 306 303
f5 0 f siz -0.5164 -0.12581 6.8138 319 300 303 304
f5 0 f siz 0.5014 -0.28728 8.0334 319 286 308 299
f5 0 f siz 0.1319 0.70529 7.9935 319 309 288 304
f5 0 f siz 0.6483 0.8311 8.0334 319 309 308 301
f5 1 f siz -0.5014 0.28728 -7.4586 306 299 316 286
f5 1 f siz -0.3041 -1.99235 -7.8845 306 303 303 309
f5 1 f siz 0.1722 1.28706 -7.8845 306 304 303 309
f5 1 f siz -0.3442 1.16125 -8.2586 306 300 310 303
f5 0 f siz 0.6483 0.8311 -7.4895 306 309 319 301
f5 0 f siz 0.3041 1.99235 -7.4586 306 309 316 303
f5 1 f siz -0.6551 0.59413 -7.2494 288 299 319 309
f5 0 f siz 0.3442 -1.16125 -7.2494 288 303 319 300
f5 1 f siz -0.1319 -0.70529 -7.4824 288 304 306 309
f5 0 f siz 0.1319 0.70529 -7.2494 288 309 319 304
f5 0 f siz 0.351 -2.58648 -6.8388 303 303 310 299
f5 0 f siz 0.0068 -1.42523 -6.0388 303 301 316 299
f5 0 f siz -0.5164 -0.12581 -6.0388 303 301 316 304
f5 0 f siz 0.6551 -0.59413 -6.4647 303 309 303 299
f5 1 f siz -0.5232 1.29942 -7.2584 308 299 316 304
f5 1 f siz 0.0218 -1.01214 -7.5223 308 304 306 286
f5 0 f siz 0.5232 -1.29942 -7.6843 308 304 303 299
f5 0 f siz -0.4946 -1.13795 -8.0334 308 301 319 286
f5 1 f siz -0.1537 0.30685 -7.2584 308 286 316 309
f5 1 f siz -0.0218 1.01214 -8.0334 308 286 319 304
f5 1 f siz -0.0068 1.42523 -8.0942 301 299 310 300
f5 1 f siz 0.5164 0.12581 -8.0692 301 304 319 300
f5 1 f siz -0.6483 -0.8311 -7.2942 301 301 316 309
f5 0 f siz 0.5014 -0.28728 -7.5581 301 286 306 299
f5 0 f siz 0.1537 -0.30685 -7.2942 301 309 316 286
f5 1 f siz -0.351 2.58648 -6.8314 296 299 319 303
f5 0 f siz -0.1504 -2.2992 -7.6005 296 303 310 286
f5 0 f siz -0.1722 -1.28706 -7.5755 296 303 319 304
f5 1 f siz 0.1504 2.2992 -7.2264 296 286 303 303
f5 1 f siz 0.4946 1.13795 -6.8005 296 286 316 301
f6 0 f siz 0.5164 0.12581 7.5223 306 304 308 301
f6 0 f siz 0.1722 1.28706 7.0644 306 304 296 303
f6 1 f siz -0.6483 -0.8311 7.5581 306 300 301 309
f6 0 f siz 0.6551 -0.59413 7.5223 306 309 308 299
f6 1 f siz -0.5232 1.29942 8.0185 310 299 288 304
f6 0 f siz 0.3442 -1.16125 7.6005 310 303 296 301
f6 0 f siz 0.5232 -1.29942 8.0584 310 304 308 299
f6 1 f siz -0.4946 -1.13795 8.0942 310 300 301 286
f6 0 f siz 0.1537 -0.30685 6.8388 310 309 303 286
f6 0 f siz 0.351 -2.58648 7.2494 319 303 288 299
f6 1 f siz -0.1722 -1.28706 7.2494 319 303 288 304
f6 1 f siz -0.0218 1.01214 7.2893 319 286 308 304
f6 0 f siz 0.4946 1.13795 7.2893 319 286 308 301
f6 1 f siz -0.5014 0.28728 7.6843 303 299 308 286
f6 1 f siz -0.351 2.58648 7.7201 303 299 301 303
f6 0 f siz 0.0068 -1.42523 6.4647 303 300 303 299
f6 0 f siz -0.1537 0.30685 7.6444 303 286 288 309
f6 1 f siz -0.6551 0.59413 7.4586 316 299 306 309
f6 1 f siz -0.0068 1.42523 6.0388 316 299 303 301
f6 1 f siz -0.1504 -2.2992 6.0388 316 303 303 286
f6 0 f siz -0.1319 -0.70529 6.8005 316 304 296 309
f6 0 f siz 0.1504 2.2992 6.8005 316 286 296 303
f6 0 f siz 0.3041 1.99235 7.2584 316 309 308 303
f6 1 f siz -0.3041 -1.99235 7.5755 319 303 296 309
f6 0 f siz 0.0218 -1.01214 6.8138 319 304 303 286
f6 1 f siz -0.3442 1.16125 8.2336 319 300 306 303
f6 1 f siz -0.5164 -0.12581 6.8138 319 300 303 304
f6 0 f siz 0.5014 -0.28728 8.0334 319 286 308 299
f6 0 f siz 0.1319 0.70529 7.9935 319 309 288 304
f6 0 f siz 0.6483 0.8311 8.0334 319 309 308 301
f6 1 f siz -0.5014 0.28728 -7.4586 306 299 316 286
f6 1 f siz -0.3041 -1.99235 -7.8845 306 303 303 309
f6 0 f siz 0.1722 1.28706 -7.8845 306 304 303 309
f6 0 f siz -0.3442 1.16125 -8.2586 306 300 310 303
f6 0 f siz 0.6483 0.8311 -7.4895 306 309 319 301
f6 0 f siz 0.3041 1.99235 -7.4586 306 309 316 303
f6 1 f siz -0.6551 0.59413 -7.2494 288 299 319 309
f6 0 f siz 0.3442 -1.16125 -7.2494 288 303 319 300
f6 1 f siz -0.1319 -0.70529 -7.4824 288 304 306 309
f6 0 f siz 0.1319 0.70529 -7.2494 288 309 319 304
f6 0 f siz 0.351 -2.58648 -6.8388 303 303 310 299
f6 0 f siz 0.0068 -1.42523 -6.0388 303 301 316 299
f6 1 f siz -0.5164 -0.12581 -6.0388 303 301 316 304
f6 0 f siz 0.6551 -0.59413 -6.4647 303 309 303 299
f6 1 f siz -0.5232 1.29942 -7.2584 308 299 316 304
f6 0 f siz 0.0218 -1.01214 -7.5223 308 304 306 286
f6 0 f siz 0.5232 -1.29942 -7.6843 308 304 303 299
f6 0 f siz -0.4946 -1.13795 -8.0334 308 301 319 286
f6 1 f siz -0.1537 0.30685 -7.2584 308 286 316 309
f6 1 f siz -0.0218 1.01214 -8.0334 308 286 319 304
f6 1 f siz -0.0068 1.42523 -8.0942 301 299 310 300
f6 1 f siz 0.5164 0.12581 -8.0692 301 304 319 300
f6 1 f siz -0.6483 -0.8311 -7.2942 301 301 316 309
f6 0 f siz 0.5014 -0.28728 -7.5581 301 286 306 299
f6 0 f siz 0.1537 -0.30685 -7.2942 301 309 316 286
f6 1 f siz -0.351 2.58648 -6.8314 296 299 319 303
f6 1 f siz -0.1504 -2.2992 -7.6005 296 303 310 286
f6 1 f siz -0.1722 -1.28706 -7.5755 296 303 319 304
f6 0 f siz 0.1504 2.2992 -7.2264 296 286 303 303
f6 1 f siz 0.4946 1.13795 -6.8005 296 286 316 301
f7 0 f siz 0.5164 0.12581 7.5223 306 304 308 301
f7 0 f siz 0.1722 1.28706 7.0644 306 304 296 303
f7 1 f siz -0.6483 -0.8311 7.5581 306 300 301 309
f7 0 f siz 0.6551 -0.59413 7.5223 306 309 308 299
f7 1 f siz -0.5232 1.29942 8.0185 310 299 288 304
f7 0 f siz 0.3442 -1.16125 7.6005 310 303 296 301
f7 0 f siz 0.5232 -1.29942 8.0584 310 304 308 299
f7 1 f siz -0.4946 -1.13795 8.0942 310 300 301 286
f7 0 f siz 0.1537 -0.30685 6.8388 310 309 303 286
f7 0 f siz 0.351 -2.58648 7.2494 319 303 288 299
f7 1 f siz -0.1722 -1.28706 7.2494 319 303 288 304
f7 0 f siz -0.0218 1.01214 7.2893 319 286 308 304
f7 0 f siz 0.4946 1.13795 7.2893 319 286 308 301
f7 1 f siz -0.5014 0.28728 7.6843 303 299 308 286
f7 1 f siz -0.351 2.58648 7.7201 303 299 301 303
f7 1 f siz 0.0068 -1.42523 6.4647 303 300 303 299
f7 1 f siz -0.1537 0.30685 7.6444 303 286 288 309
f7 1 f siz -0.6551 0.59413 7.4586 316 299 306 309
f7 0 f siz -0.0068 1.42523 6.0388 316 299 303 301
f7 1 f siz -0.1504 -2.2992 6.0388 316 303 303 286
f7 1 f siz -0.1319 -0.70529 6.8005 316 304 296 309
f7 0 f siz 0.1504 2.2992 6.8005 316 286 296 303
f7 0 f siz 0.3041 1.99235 7.2584 316 309 308 303
f7 1 f siz -0.3041 -1.99235 7.5755 319 303 296 309
f7 0 f siz 0.0218 -1.01214 6.8138 319 304 303 286
f7 0 f siz -0.3442 1.16125 8.2336 319 300 306 303
f7 1 f siz -0.5164 -0.12581 6.8138 319 300 303 304
f7 0 f siz 0.5014 -0.28728 8.0334 319 286 308 299
f7 1 f siz 0.1319 0.70529 7.9935 319 309 288 304
f7 0 f siz 0.6483 0.8311 8.0334 319 309 308 301
f7 1 f siz -0.5014 0.28728 -7.4586 306 299 316 286
f7 1 f siz -0.3041 -1.99235 -7.8845 306 303 303 309
f7 0 f siz 0.1722 1.28706 -7.8845 306 304 303 309
f7 1 f siz -0.3442 1.16125 -8.2586 306 300 310 303
f7 0 f siz 0.6483 0.8311 -7.4895 306 309 319 301
f7 1 f siz 0.3041 1.99235 -7.4586 306 309 316 303
f7 1 f siz -0.6551 0.59413 -7.2494 288 299 319 309
f7 0 f siz 0.3442 -1.16125 -7.2494 288 303 319 300
f7 0 f siz -0.1319 -0.70529 -7.4824 288 304 306 309
f7 1 f siz 0.1319 0.70529 -7.2494 288 309 319 304
f7 0 f siz 0.351 -2.58648 -6.8388 303 303 310 299
f7 0 f siz 0.0068 -1.42523 -6.0388 303 301 316 299
f7 1 f siz -0.5164 -0.12581 -6.0388 303 301 316 304
f7 0 f siz 0.6551 -0.59413 -6.4647 303 309 303 299
f7 1 f siz -0.5232 1.29942 -7.2584 308 299 316 304
f7 1 f siz 0.0218 -1.01214 -7.5223 308 304 306 286
f7 0 f siz 0.5232 -1.29942 -7.6843 308 304 303 299
f7 1 f siz -0.4946 -1.13795 -8.0334 308 301 319 286
f7 1 f siz -0.1537 0.30685 -7.2584 308 286 316 309
f7 0 f siz -0.0218 1.01214 -8.0334 308 286 319 304
f7 1 f siz -0.0068 1.42523 -8.0942 301 299 310 300
f7 0 f siz 0.5164 0.12581 -8.0692 301 304 319 300
f7 1 f siz -0.6483 -0.8311 -7.2942 301 301 316 309
f7 0 f siz 0.5014 -0.28728 -7.5581 301 286 306 299
f7 1 f siz 0.1537 -0.30685 -7.2942 301 309 316 286
f7 1 f siz -0.351 2.58648 -6.8314 296 299 319 303
f7 1 f siz -0.1504 -2.2992 -7.6005 296 303 310 286
f7 1 f siz -0.1722 -1.28706 -7.5755 296 303 319 304
f7 0 f siz 0.1504 2.2992 -7.2264 296 286 303 303
f7 0 f siz 0.4946 1.13795 -6.8005 296 286 316 301
f8 0 f siz 0.5164 0.12581 7.5223 306 304 308 301
f8 1 f siz 0.1722 1.28706 7.0644 306 304 296 303
f8 1 f siz -0.6483 -0.8311 7.5581 306 300 301 309
f8 0 f siz 0.6551 -0.59413 7.5223 306 309 308 299
f8 1 f siz -0.5232 1.29942 8.0185 310 299 288 304
f8 0 f siz 0.3442 -1.16125 7.6005 310 303 296 301
f8 0 f siz 0.5232 -1.29942 8.0584 310 304 308 299
f8 0 f siz -0.4946 -1.13795 8.0942 310 300 301 286
f8 0 f siz 0.1537 -0.30685 6.8388 310 309 303 286
f8 0 f siz 0.351 -2.58648 7.2494 319 303 288 299
f8 1 f siz -0.1722 -1.28706 7.2494 319 303 288 304
f8 0 f siz -0.0218 1.01214 7.2893 319 286 308 304
f8 0 f siz 0.4946 1.13795 7.2893 319 286 308 301
f8 1 f siz -0.5014 0.28728 7.6843 303 299 308 286
f8 1 f siz -0.351 2.58648 7.7201 303 299 301 303
f8 0 f siz 0.0068 -1.42523 6.4647 303 300 303 299
f8 0 f siz -0.1537 0.30685 7.6444 303 286 288 309
f8 1 f siz -0.6551 0.59413 7.4586 316 299 306 309
f8 1 f siz -0.0068 1.42523 6.0388 316 299 303 301
f8 0 f siz -0.1504 -2.2992 6.0388 316 303 303 286
f8 1 f siz -0.1319 -0.70529 6.8005 316 304 296 309
f8 0 f siz 0.1504 2.2992 6.8005 316 286 296 303
f8 0 f siz 0.3041 1.99235 7.2584 316 309 308 303
f8 1 f siz -0.3041 -1.99235 7.5755 319 303 296 309
f8 0 f siz 0.0218 -1.01214 6.8138 319 304 303 286
f8 1 f siz -0.3442 1.16125 8.2336 319 300 306 303
f8 0 f siz -0.5164 -0.12581 6.8138 319 300 303 304
f8 0 f siz 0.5014 -0.28728 8.0334 319 286 308 299
f8 0 f siz 0.1319 0.70529 7.9935 319 309 288 304
f8 0 f siz 0.6483 0.8311 8.0334 319 309 308 301
f8 1 f siz -0.5014 0.28728 -7.4586 306 299 316 286
f8 1 f siz -0.3041 -1.99235 -7.8845 306 303 303 309
f8 0 f siz 0.1722 1.28706 -7.8845 306 304 303 309
f8 1 f siz -0.3442 1.16125 -8.2586 306 300 310 303
f8 0 f siz 0.6483 0.8311 -7.4895 306 309 319 301
f8 0 f siz 0.3041 1.99235 -7.4586 306 309 316 303
f8 1 f siz -0.6551 0.59413 -7.2494 288 299 319 309
f8 1 f siz 0.3442 -1.16125 -7.2494 288 303 319 300
f8 1 f siz -0.1319 -0.70529 -7.4824 288 304 306 309
f8 0 f siz 0.1319 0.70529 -7.2494 288 309 319 304
f8 0 f siz 0.351 -2.58648 -6.8388 303 303 310 299
f8 1 f siz 0.0068 -1.42523 -6.0388 303 301 316 299
f8 1 f siz -0.5164 -0.12581 -6.0388 303 301 316 304
f8 0 f siz 0.6551 -0.59413 -6.4647 303 309 303 299
f8 1 f siz -0.5232 1.29942 -7.2584 308 299 316 304
f8 1 f siz 0.0218 -1.01214 -7.5223 308 304 306 286
f8 0 f siz 0.5232 -1.29942 -7.6843 308 304 303 299
f8 0 f siz -0.4946 -1.13795 -8.0334 308 301 319 286
f8 1 f siz -0.1537 0.30685 -7.2584 308 286 316 309
f8 0 f siz -0.0218 1.01214 -8.0334 308 286 319 304
f8 1 f siz -0.0068 1.42523 -8.0942 301 299 310 300
f8 1 f siz 0.5164 0.12581 -8.0692 301 304 319 300
f8 1 f siz -0.6483 -0.8311 -7.2942 301 301 316 309
f8 0 f siz 0.5014 -0.28728 -7.5581 301 286 306 299
f8 0 f siz 0.1537 -0.30685 -7.2942 301 309 316 286
f8 0 f siz -0.351 2.58648 -6.8314 296 299 319 303
f8 0 f siz -0.1504 -2.2992 -7.6005 296 303 310 286
f8 0 f siz -0.1722 -1.28706 -7.5755 296 303 319 304
f8 0 f siz 0.1504 2.2992 -7.2264 296 286 303 303
f8 1 f siz 0.4946 1.13795 -6.8005 296 286 316 301
f9 0 f siz 0.5164 0.12581 7.5223 306 304 308 301
f9 0 f siz 0.1722 1.28706 7.0644 306 304 296 303
f9 1 f siz -0.6483 -0.8311 7.5581 306 300 301 309
f9 1 f siz 0.6551 -0.59413 7.5223 306 309 308 299
f9 1 f siz -0.5232 1.29942 8.0185 310 299 288 304
f9 0 f siz 0.3442 -1.16125 7.6005 310 303 296 301
f9 0 f siz 0.5232 -1.29942 8.0584 310 304 308 299
f9 1 f siz -0.4946 -1.13795 8.0942 310 300 301 286
f9 0 f siz 0.1537 -0.30685 6.8388 310 309 303 286
f9 1 f siz 0.351 -2.58648 7.2494 319 303 288 299
f9 1 f siz -0.1722 -1.28706 7.2494 319 303 288 304
f9 1 f siz -0.0218 1.01214 7.2893 319 286 308 304
f9 0 f siz 0.4946 1.13795 7.2893 319 286 308 301
f9 1 f siz -0.5014 0.28728 7.6843 303 299 308 286
f9 1 f siz -0.351 2.58648 7.7201 303 299 301 303
f9 0 f siz 0.0068 -1.42523 6.4647 303 300 303 299
f9 1 f siz -0.1537 0.30685 7.6444 303 286 288 309
f9 1 f siz -0.6551 0.59413 7.4586 316 299 306 309
f9 1 f siz -0.0068 1.42523 6.0388 316 299 303 301
f9 1 f siz -0.1504 -2.2992 6.0388 316 303 303 286
f9 1 f siz -0.1319 -0.70529 6.8005 316 304 296 309
f9 0 f siz 0.1504 2.2992 6.8005 316 286 296 303
f9 0 f siz 0.3041 1.99235 7.2584 316 309 308 303
f9 1 f siz -0.3041 -1.99235 7.5755 319 303 296 309
f9 0 f siz 0.0218 -1.01214 6.8138 319 304 303 286
f9 1 f siz -0.3442 1.16125 8.2336 319 300 306 303
f9 0 f siz -0.5164 -0.12581 6.8138 319 300 303 304
f9 0 f siz 0.5014 -0.28728 8.0334 319 286 308 299
f9 0 f siz 0.1319 0.70529 7.9935 319 309 288 304
f9 0 f siz 0.6483 0.8311 8.0334 319 309 308 301
f9 1 f siz -0.5014 0.28728 -7.4586 306 299 316 286
f9 1 f siz -0.3041 -1.99235 -7.8845 306 303 303 309
f9 0 f siz 0.1722 1.28706 -7.8845 306 304 303 309
f9 1 f siz -0.3442 1.16125 -8.2586 306 300 310 303
f9 0 f siz 0.6483 0.8311 -7.4895 306 309 319 301
f9 0 f siz 0.3041 1.99235 -7.4586 306 309 316 303
f9 1 f siz -0.6551 0.59413 -7.2494 288 299 319 309
f9 0 f siz 0.3442 -1.16125 -7.2494 288 303 319 300
f9 1 f siz -0.1319 -0.70529 -7.4824 288 304 306 309
f9 0 f siz 0.1319 0.70529 -7.2494 288 309 319 304
f9 1 f siz 0.351 -2.58648 -6.8388 303 303 310 299
f9 0 f siz 0.0068 -1.42523 -6.0388 303 301 316 299
f9 1 f siz -0.5164 -0.12581 -6.0388 303 301 316 304
f9 0 f siz 0.6551 -0.59413 -6.4647 303 309 303 299
f9 1 f siz -0.5232 1.29942 -7.2584 308 299 316 304
f9 0 f siz 0.0218 -1.01214 -7.5223 308 304 306 286
f9 0 f siz 0.5232 -1.29942 -7.6843 308 304 303 299
f9 1 f siz -0.4946 -1.13795 -8.0334 308 301 319 286
f9 1 f siz -0.1537 0.30685 -7.2584 308 286 316 309
f9 1 f siz -0.0218 1.01214 -8.0334 308 286 319 304
f9 0 f siz -0.0068 1.42523 -8.0942 301 299 310 300
f9 0 f siz 0.5164 0.12581 -8.0692 301 304 319 300
f9 1 f siz -0.6483 -0.8311 -7.2942 301 301 316 309
f9 0 f siz 0.5014 -0.28728 -7.5581 301 286 306 299
f9 0 f siz 0.1537 -0.30685 -7.2942 301 309 316 286
f9 1 f siz -0.351 2.58648 -6.8314 296 299 319 303
f9 1 f siz -0.1504 -2.2992 -7.6005 296 303 310 286
f9 1 f siz -0.1722 -1.28706 -7.5755 296 303 319 304
f9 1 f siz 0.1504 2.2992 -7.2264 296 286 303 303
f9 0 f siz 0.4946 1.13795 -6.8005 296 286 316 301
m1 0 m siz 0.5164 0.12581 7.5223 306 304 308 301
m1 0 m siz 0.1722 1.28706 7.0644 306 304 296 303
m1 1 m siz -0.6483 -0.8311 7.5581 306 300 301 309
m1 0 m siz 0.6551 -0.59413 7.5223 306 309 308 299
m1 1 m siz -0.5232 1.29942 8.0185 310 299 288 304
m1 0 m siz 0.3442 -1.16125 7.6005 310 303 296 301
m1 0 m siz 0.5232 -1.29942 8.0584 310 304 308 299
m1 1 m siz -0.4946 -1.13795 8.0942 310 300 301 286
m1 0 m siz 0.1537 -0.30685 6.8388 310 309 303 286
m1 0 m siz 0.351 -2.58648 7.2494 319 303 288 299
m1 1 m siz -0.1722 -1.28706 7.2494 319 303 288 304
m1 1 m siz -0.0218 1.01214 7.2893 319 286 308 304
m1 0 m siz 0.4946 1.13795 7.2893 319 286 308 301
m1 1 m siz -0.5014 0.28728 7.6843 303 299 308 286
m1 1 m siz -0.351 2.58648 7.7201 303 299 301 303
m1 0 m siz 0.0068 -1.42523 6.4647 303 300 303 299
m1 0 m siz -0.1537 0.30685 7.6444 303 286 288 309
m1 1 m siz -0.6551 0.59413 7.4586 316 299 306 309
m1 0 m siz -0.0068 1.42523 6.0388 316 299 303 301
m1 1 m siz -0.1504 -2.2992 6.0388 316 303 303 286
m1 1 m siz -0.1319 -0.70529 6.8005 316 304 296 309
m1 0 m siz 0.1504 2.2992 6.8005 316 286 296 303
m1 0 m siz 0.3041 1.99235 7.2584 316 309 308 303
m1 1 m siz -0.3041 -1.99235 7.5755 319 303 296 309
m1 0 m siz 0.0218 -1.01214 6.8138 319 304 303 286
m1 1 m siz -0.3442 1.16125 8.2336 319 300 306 303
m1 1 m siz -0.5164 -0.12581 6.8138 319 300 303 304
m1 0 m siz 0.5014 -0.28728 8.0334 319 286 308 299
m1 1 m siz 0.1319 0.70529 7.9935 319 309 288 304
m1 0 m siz 0.6483 0.8311 8.0334 319 309 308 301
m1 1 m siz -0.5014 0.28728 -7.4586 306 299 316 286
m1 1 m siz -0.3041 -1.99235 -7.8845 306 303 303 309
m1 0 m siz 0.1722 1.28706 -7.8845 306 304 303 309
m1 0 m siz -0.3442 1.16125 -8.2586 306 300 310 303
m1 0 m siz 0.6483 0.8311 -7.4895 306 309 319 301
m1 0 m siz 0.3041 1.99235 -7.4586 306 309 316 303
m1 1 m siz -0.6551 0.59413 -7.2494 288 299 319 309
m1 0 m siz 0.3442 -1.16125 -7.2494 288 303 319 300
m1 0 m siz -0.1319 -0.70529 -7.4824 288 304 306 309
m1 1 m siz 0.1319 0.70529 -7.2494 288 309 319 304
m1 0 m siz 0.351 -2.58648 -6.8388 303 303 310 299
m1 0 m siz 0.0068 -1.42523 -6.0388 303 301 316 299
m1 1 m siz -0.5164 -0.12581 -6.0388 303 301 316 304
m1 1 m siz 0.6551 -0.59413 -6.4647 303 309 303 299
m1 1 m siz -0.5232 1.29942 -7.2584 308 299 316 304
m1 0 m siz 0.0218 -1.01214 -7.5223 308 304 306 286
m1 0 m siz 0.5232 -1.29942 -7.6843 308 304 303 299
m1 1 m siz -0.4946 -1.13795 -8.0334 308 301 319 286
m1 1 m siz -0.1537 0.30685 -7.2584 308 286 316 309
m1 1 m siz -0.0218 1.01214 -8.0334 308 286 319 304
m1 1 m siz -0.0068 1.42523 -8.0942 301 299 310 300
m1 0 m siz 0.5164 0.12581 -8.0692 301 304 319 300
m1 1 m siz -0.6483 -0.8311 -7.2942 301 301 316 309
m1 0 m siz 0.5014 -0.28728 -7.5581 301 286 306 299
m1 1 m siz 0.1537 -0.30685 -7.2942 301 309 316 286
m1 1 m siz -0.351 2.58648 -6.8314 296 299 319 303
m1 1 m siz -0.1504 -2.2992 -7.6005 296 303 310 286
m1 1 m siz -0.1722 -1.28706 -7.5755 296 303 319 304
m1 0 m siz 0.1504 2.2992 -7.2264 296 286 303 303
m1 0 m siz 0.4946 1.13795 -6.8005 296 286 316 301
m10 0 m siz 0.5164 0.12581 7.5223 306 304 308 301
m10 1 m siz 0.1722 1.28706 7.0644 306 304 296 303
m10 0 m siz -0.6483 -0.8311 7.5581 306 300 301 309
m10 0 m siz 0.6551 -0.59413 7.5223 306 309 308 299
m10 1 m siz -0.5232 1.29942 8.0185 310 299 288 304
m10 1 m siz 0.3442 -1.16125 7.6005 310 303 296 301
m10 0 m siz 0.5232 -1.29942 8.0584 310 304 308 299
m10 0 m siz -0.4946 -1.13795 8.0942 310 300 301 286
m10 0 m siz 0.1537 -0.30685 6.8388 310 309 303 286
m10 0 m siz 0.351 -2.58648 7.2494 319 303 288 299
m10 0 m siz -0.1722 -1.28706 7.2494 319 303 288 304
m10 1 m siz -0.0218 1.01214 7.2893 319 286 308 304
m10 1 m siz 0.4946 1.13795 7.2893 319 286 308 301
m10 1 m siz -0.5014 0.28728 7.6843 303 299 308 286
m10 1 m siz -0.351 2.58648 7.7201 303 299 301 303
m10 0 m siz 0.0068 -1.42523 6.4647 303 300 303 299
m10 0 m siz -0.1537 0.30685 7.6444 303 286 288 309
m10 0 m siz -0.6551 0.59413 7.4586 316 299 306 309
m10 0 m siz -0.0068 1.42523 6.0388 316 299 303 301
m10 0 m siz -0.1504 -2.2992 6.0388 316 303 303 286
m10 0 m siz -0.1319 -0.70529 6.8005 316 304 296 309
m10 1 m siz 0.1504 2.2992 6.8005 316 286 296 303
m10 1 m siz 0.3041 1.99235 7.2584 316 309 308 303
m10 0 m siz -0.3041 -1.99235 7.5755 319 303 296 309
m10 1 m siz 0.0218 -1.01214 6.8138 319 304 303 286
m10 1 m siz -0.3442 1.16125 8.2336 319 300 306 303
m10 0 m siz -0.5164 -0.12581 6.8138 319 300 303 304
m10 0 m siz 0.5014 -0.28728 8.0334 319 286 308 299
m10 1 m siz 0.1319 0.70529 7.9935 319 309 288 304
m10 0 m siz 0.6483 0.8311 8.0334 319 309 308 301
m10 0 m siz -0.5014 0.28728 -7.4586 306 299 316 286
m10 0 m siz -0.3041 -1.99235 -7.8845 306 303 303 309
m10 0 m siz 0.1722 1.28706 -7.8845 306 304 303 309
m10 1 m siz -0.3442 1.16125 -8.2586 306 300 310 303
m10 1 m siz 0.6483 0.8311 -7.4895 306 309 319 301
m10 1 m siz 0.3041 1.99235 -7.4586 306 309 316 303
m10 1 m siz -0.6551 0.59413 -7.2494 288 299 319 309
m10 0 m siz 0.3442 -1.16125 -7.2494 288 303 319 300
m10 0 m siz -0.1319 -0.70529 -7.4824 288 304 306 309
m10 1 m siz 0.1319 0.70529 -7.2494 288 309 319 304
m10 0 m siz 0.351 -2.58648 -6.8388 303 303 310 299
m10 0 m siz 0.0068 -1.42523 -6.0388 303 301 316 299
m10 1 m siz -0.5164 -0.12581 -6.0388 303 301 316 304
m10 0 m siz 0.6551 -0.59413 -6.4647 303 309 303 299
m10 0 m siz -0.5232 1.29942 -7.2584 308 299 316 304
m10 0 m siz 0.0218 -1.01214 -7.5223 308 304 306 286
m10 1 m siz 0.5232 -1.29942 -7.6843 308 304 303 299
m10 1 m siz -0.4946 -1.13795 -8.0334 308 301 319 286
m10 1 m siz -0.1537 0.30685 -7.2584 308 286 316 309
m10 1 m siz -0.0218 1.01214 -8.0334 308 286 319 304
m10 1 m siz -0.0068 1.42523 -8.0942 301 299 310 300
m10 1 m siz 0.5164 0.12581 -8.0692 301 304 319 300
m10 1 m siz -0.6483 -0.8311 -7.2942 301 301 316 309
m10 1 m siz 0.5014 -0.28728 -7.5581 301 286 306 299
m10 0 m siz 0.1537 -0.30685 -7.2942 301 309 316 286
m10 1 m siz -0.351 2.58648 -6.8314 296 299 319 303
m10 0 m siz -0.1504 -2.2992 -7.6005 296 303 310 286
m10 0 m siz -0.1722 -1.28706 -7.5755 296 303 319 304
m10 0 m siz 0.1504 2.2992 -7.2264 296 286 303 303
m10 0 m siz 0.4946 1.13795 -6.8005 296 286 316 301
m11 0 m siz 0.5164 0.12581 7.5223 306 304 308 301
m11 0 m siz 0.1722 1.28706 7.0644 306 304 296 303
m11 1 m siz -0.6483 -0.8311 7.5581 306 300 301 309
m11 0 m siz 0.6551 -0.59413 7.5223 306 309 308 299
m11 1 m siz -0.5232 1.29942 8.0185 310 299 288 304
m11 0 m siz 0.3442 -1.16125 7.6005 310 303 296 301
m11 0 m siz 0.5232 -1.29942 8.0584 310 304 308 299
m11 1 m siz -0.4946 -1.13795 8.0942 310 300 301 286
m11 0 m siz 0.1537 -0.30685 6.8388 310 309 303 286
m11 0 m siz 0.351 -2.58648 7.2494 319 303 288 299
m11 1 m siz -0.1722 -1.28706 7.2494 319 303 288 304
m11 1 m siz -0.0218 1.01214 7.2893 319 286 308 304
m11 0 m siz 0.4946 1.13795 7.2893 319 286 308 301
m11 1 m siz -0.5014 0.28728 7.6843 303 299 308 286
m11 0 m siz -0.351 2.58648 7.7201 303 299 301 303
m11 1 m siz 0.0068 -1.42523 6.4647 303 300 303 299
m11 0 m siz -0.1537 0.30685 7.6444 303 286 288 309
m11 1 m siz -0.6551 0.59413 7.4586 316 299 306 309
m11 1 m siz -0.0068 1.42523 6.0388 316 299 303 301
m11 1 m siz -0.1504 -2.2992 6.0388 316 303 303 286
m11 1 m siz -0.1319 -0.70529 6.8005 316 304 296 309
m11 1 m siz 0.1504 2.2992 6.8005 316 286 296 303
m11 0 m siz 0.3041 1.99235 7.2584 316 309 308 303
m11 1 m siz -0.3041 -1.99235 7.5755 319 303 296 309
m11 0 m siz 0.0218 -1.01214 6.8138 319 304 303 286
m11 1 m siz -0.3442 1.16125 8.2336 319 300 306 303
m11 1 m siz -0.5164 -0.12581 6.8138 319 300 303 304
m11 0 m siz 0.5014 -0.28728 8.0334 319 286 308 299
m11 1 m siz 0.1319 0.70529 7.9935 319 309 288 304
m11 0 m siz 0.6483 0.8311 8.0334 319 309 308 301
m11 1 m siz -0.5014 0.28728 -7.4586 306 299 316 286
m11 1 m siz -0.3041 -1.99235 -7.8845 306 303 303 309
m11 0 m siz 0.1722 1.28706 -7.8845 306 304 303 309
m11 1 m siz -0.3442 1.16125 -8.2586 306 300 310 303
m11 0 m siz 0.6483 0.8311 -7.4895 306 309 319 301
m11 0 m siz 0.3041 1.99235 -7.4586 306 309 316 303
m11 1 m siz -0.6551 0.59413 -7.2494 288 299 319 309
m11 1 m siz 0.3442 -1.16125 -7.2494 288 303 319 300
m11 0 m siz -0.1319 -0.70529 -7.4824 288 304 306 309
m11 0 m siz 0.1319 0.70529 -7.2494 288 309 319 304
m11 0 m siz 0.351 -2.58648 -6.8388 303 303 310 299
m11 1 m siz 0.0068 -1.42523 -6.0388 303 301 316 299
m11 1 m siz -0.5164 -0.12581 -6.0388 303 301 316 304
m11 0 m siz 0.6551 -0.59413 -6.4647 303 309 303 299
m11 1 m siz -0.5232 1.29942 -7.2584 308 299 316 304
m11 0 m siz 0.0218 -1.01214 -7.5223 308 304 306 286
m11 0 m siz 0.5232 -1.29942 -7.6843 308 304 303 299
m11 1 m siz -0.4946 -1.13795 -8.0334 308 301 319 286
m11 1 m siz -0.1537 0.30685 -7.2584 308 286 316 309
m11 1 m siz -0.0218 1.01214 -8.0334 308 286 319 304
m11 0 m siz -0.0068 1.42523 -8.0942 301 299 310 300
m11 0 m siz 0.5164 0.12581 -8.0692 301 304 319 300
m11 1 m siz -0.6483 -0.8311 -7.2942 301 301 316 309
m11 0 m siz 0.5014 -0.28728 -7.5581 301 286 306 299
m11 0 m siz 0.1537 -0.30685 -7.2942 301 309 316 286
m11 0 m siz -0.351 2.58648 -6.8314 296 299 319 303
m11 1 m siz -0.1504 -2.2992 -7.6005 296 303 310 286
m11 1 m siz -0.1722 -1.28706 -7.5755 296 303 319 304
m11 1 m siz 0.1504 2.2992 -7.2264 296 286 303 303
m11 0 m siz 0.4946 1.13795 -6.8005 296 286 316 301
m12 0 m siz 0.5164 0.12581 7.5223 306 304 308 301
m12 0 m siz 0.1722 1.28706 7.0644 306 304 296 303
m12 1 m siz -0.6483 -0.8311 7.5581 306 300 301 309
m12 0 m siz 0.6551 -0.59413 7.5223 306 309 308 299
m12 1 m siz -0.5232 1.29942 8.0185 310 299 288 304
m12 0 m siz 0.3442 -1.16125 7.6005 310 303 296 301
m12 0 m siz 0.5232 -1.29942 8.0584 310 304 308 299
m12 1 m siz -0.4946 -1.13795 8.0942 310 300 301 286
m12 1 m siz 0.1537 -0.30685 6.8388 310 309 303 286
m12 0 m siz 0.351 -2.58648 7.2494 319 303 288 299
m12 1 m siz -0.1722 -1.28706 7.2494 319 303 288 304
m12 1 m siz -0.0218 1.01214 7.2893 319 286 308 304
m12 0 m siz 0.4946 1.13795 7.2893 319 286 308 301
m12 0 m siz -0.5014 0.28728 7.6843 303 299 308 286
m12 1 m siz -0.351 2.58648 7.7201 303 299 301 303
m12 0 m siz 0.0068 -1.42523 6.4647 303 300 303 299
m12 0 m siz -0.1537 0.30685 7.6444 303 286 288 309
m12 1 m siz -0.6551 0.59413 7.4586 316 299 306 309
m12 1 m siz -0.0068 1.42523 6.0388 316 299 303 301
m12 1 m siz -0.1504 -2.2992 6.0388 316 303 303 286
m12 0 m siz -0.1319 -0.70529 6.8005 316 304 296 309
m12 1 m siz 0.1504 2.2992 6.8005 316 286 296 303
m12 0 m siz 0.3041 1.99235 7.2584 316 309 308 303
m12 1 m siz -0.3041 -1.99235 7.5755 319 303 296 309
m12 0 m siz 0.0218 -1.01214 6.8138 319 304 303 286
m12 0 m siz -0.3442 1.16125 8.2336 319 300 306 303
m12 1 m siz -0.5164 -0.12581 6.8138 319 300 303 304
m12 0 m siz 0.5014 -0.28728 8.0334 319 286 308 299
m12 1 m siz 0.1319 0.70529 7.9935 319 309 288 304
m12 0 m siz 0.6483 0.8311 8.0334 319 309 308 301
m12 1 m siz -0.5014 0.28728 -7.4586 306 299 316 286
m12 1 m siz -0.3041 -1.99235 -7.8845 306 303 303 309
m12 0 m siz 0.1722 1.28706 -7.8845 306 304 303 309
m12 0 m siz -0.3442 1.16125 -8.2586 306 300 310 303
m12 0 m siz 0.6483 0.8311 -7.4895 306 309 319 301
m12 0 m siz 0.3041 1.99235 -7.4586 306 309 316 303
m12 1 m siz -0.6551 0.59413 -7.2494 288 299 319 309
m12 1 m siz 0.3442 -1.16125 -7.2494 288 303 319 300
m12 1 m siz -0.1319 -0.70529 -7.4824 288 304 306 309
m12 1 m siz 0.1319 0.70529 -7.2494 288 309 319 304
m12 0 m siz 0.351 -2.58648 -6.8388 303 303 310 299
m12 0 m siz 0.0068 -1.42523 -6.0388 303 301 316 299
m12 1 m siz -0.5164 -0.12581 -6.0388 303 301 316 304
m12 0 m siz 0.6551 -0.59413 -6.4647 303 309 303 299
m12 1 m siz -0.5232 1.29942 -7.2584 308 299 316 304
m12 0 m siz 0.0218 -1.01214 -7.5223 308 304 306 286
m12 0 m siz 0.5232 -1.29942 -7.6843 308 304 303 299
m12 1 m siz -0.4946 -1.13795 -8.0334 308 301 319 286
m12 0 m siz -0.1537 0.30685 -7.2584 308 286 316 309
m12 0 m siz -0.0218 1.01214 -8.0334 308 286 319 304
m12 1 m siz -0.0068 1.42523 -8.0942 301 299 310 300
m12 1 m siz 0.5164 0.12581 -8.0692 301 304 319 300
m12 1 m siz -0.6483 -0.8311 -7.2942 301 301 316 309
m12 0 m siz 0.5014 -0.28728 -7.5581 301 286 306 299
m12 1 m siz 0.1537 -0.30685 -7.2942 301 309 316 286
m12 1 m siz -0.351 2.58648 -6.8314 296 299 319 303
m12 1 m siz -0.1504 -2.2992 -7.6005 296 303 310 286
m12 1 m siz -0.1722 -1.28706 -7.5755 296 303 319 304
m12 0 m siz 0.1504 2.2992 -7.2264 296 286 303 303
m12 0 m siz 0.4946 1.13795 -6.8005 296 286 316 301
m13 0 m siz 0.5164 0.12581 7.5223 306 304 308 301
m13 0 m siz 0.1722 1.28706 7.0644 306 304 296 303
m13 0 m siz -0.6483 -0.8311 7.5581 306 300 301 309
m13 0 m siz 0.6551 -0.59413 7.5223 306 309 308 299
m13 1 m siz -0.5232 1.29942 8.0185 310 299 288 304
m13 0 m siz 0.3442 -1.16125 7.6005 310 303 296 301
m13 0 m siz 0.5232 -1.29942 8.0584 310 304 308 299
m13 0 m siz -0.4946 -1.13795 8.0942 310 300 301 286
m13 0 m siz 0.1537 -0.30685 6.8388 310 309 303 286
m13 0 m siz 0.351 -2.58648 7.2494 319 303 288 299
m13 0 m siz -0.1722 -1.28706 7.2494 319 303 288 304
m13 1 m siz -0.0218 1.01214 7.2893 319 286 308 304
m13 0 m siz 0.4946 1.13795 7.2893 319 286 308 301
m13 1 m siz -0.5014 0.28728 7.6843 303 299 308 286
m13 1 m siz -0.351 2.58648 7.7201 303 299 301 303
m13 0 m siz 0.0068 -1.42523 6.4647 303 300 303 299
m13 0 m siz -0.1537 0.30685 7.6444 303 286 288 309
m13 1 m siz -0.6551 0.59413 7.4586 316 299 306 309
m13 0 m siz -0.0068 1.42523 6.0388 316 299 303 301
m13 0 m siz -0.1504 -2.2992 6.0388 316 303 303 286
m13 0 m siz -0.1319 -0.70529 6.8005 316 304 296 309
m13 0 m siz 0.1504 2.2992 6.8005 316 286 296 303
m13 0 m siz 0.3041 1.99235 7.2584 316 309 308 303
m13 0 m siz -0.3041 -1.99235 7.5755 319 303 296 309
m13 0 m siz 0.0218 -1.01214 6.8138 319 304 303 286
m13 1 m siz -0.3442 1.16125 8.2336 319 300 306 303
m13 1 m siz -0.5164 -0.12581 6.8138 319 300 303 304
m13 0 m siz 0.5014 -0.28728 8.0334 319 286 308 299
m13 1 m siz 0.1319 0.70529 7.9935 319 309 288 304
m13 0 m siz 0.6483 0.8311 8.0334 319 309 308 301
m13 0 m siz -0.5014 0.28728 -7.4586 306 299 316 286
m13 0 m siz -0.3041 -1.99235 -7.8845 306 303 303 309
m13 0 m siz 0.1722 1.28706 -7.8845 306 304 303 309
m13 1 m siz -0.3442 1.16125 -8.2586 306 300 310 303
m13 0 m siz 0.6483 0.8311 -7.4895 306 309 319 301
m13 1 m siz 0.3041 1.99235 -7.4586 306 309 316 303
m13 1 m siz -0.6551 0.59413 -7.2494 288 299 319 309
m13 0 m siz 0.3442 -1.16125 -7.2494 288 303 319 300
m13 0 m siz -0.1319 -0.70529 -7.4824 288 304 306 309
m13 0 m siz 0.1319 0.70529 -7.2494 288 309 319 304
m13 0 m siz 0.351 -2.58648 -6.8388 303 303 310 299
m13 0 m siz 0.0068 -1.42523 -6.0388 303 301 316 299
m13 1 m siz -0.5164 -0.12581 -6.0388 303 301 316 304
m13 0 m siz 0.6551 -0.59413 -6.4647 303 309 303 299
m13 1 m siz -0.5232 1.29942 -7.2584 308 299 316 304
m13 0 m siz 0.0218 -1.01214 -7.5223 308 304 306 286
m13 0 m siz 0.5232 -1.29942 -7.6843 308 304 303 299
m13 1 m siz -0.4946 -1.13795 -8.0334 308 301 319 286
m13 0 m siz -0.1537 0.30685 -7.2584 308 286 316 309
m13 1 m siz -0.0218 1.01214 -8.0334 308 286 319 304
m13 0 m siz -0.0068 1.42523 -8.0942 301 299 310 300
m13 0 m siz 0.5164 0.12581 -8.0692 301 304 319 300
m13 1 m siz -0.6483 -0.8311 -7.2942 301 301 316 309
m13 0 m siz 0.5014 -0.28728 -7.5581 301 286 306 299
m13 0 m siz 0.1537 -0.30685 -7.2942 301 309 316 286
m13 1 m siz -0.351 2.58648 -6.8314 296 299 319 303
m13 0 m siz -0.1504 -2.2992 -7.6005 296 303 310 286
m13 1 m siz -0.1722 -1.28706 -7.5755 296 303 319 304
m13 1 m siz 0.1504 2.2992 -7.2264 296 286 303 303
m13 0 m siz 0.4946 1.13795 -6.8005 296 286 316 301
m14 0 m siz 0.5164 0.12581 7.5223 306 304 308 301
m14 0 m siz 0.1722 1.28706 7.0644 306 304 296 303
m14 1 m siz -0.6483 -0.8311 7.5581 306 300 301 309
m14 0 m siz 0.6551 -0.59413 7.5223 306 309 308 299
m14 0 m siz -0.5232 1.29942 8.0185 310 299 288 304
m14 0 m siz 0.3442 -1.16125 7.6005 310 303 296 301
m14 0 m siz 0.5232 -1.29942 8.0584 310 304 308 299
m14 0 m siz -0.4946 -1.13795 8.0942 310 300 301 286
m14 0 m siz 0.1537 -0.30685 6.8388 310 309 303 286
m14 0 m siz 0.351 -2.58648 7.2494 319 303 288 299
m14 0 m siz -0.1722 -1.28706 7.2494 319 303 288 304
m14 1 m siz -0.0218 1.01214 7.2893 319 286 308 304
m14 0 m siz 0.4946 1.13795 7.2893 319 286 308 301
m14 1 m siz -0.5014 0.28728 7.6843 303 299 308 286
m14 1 m siz -0.351 2.58648 7.7201 303 299 301 303
m14 0 m siz 0.0068 -1.42523 6.4647 303 300 303 299
m14 0 m siz -0.1537 0.30685 7.6444 303 286 288 309
m14 1 m siz -0.6551 0.59413 7.4586 316 299 306 309
m14 0 m siz -0.0068 1.42523 6.0388 316 299 303 301
m14 0 m siz -0.1504 -2.2992 6.0388 316 303 303 286
m14 1 m siz -0.1319 -0.70529 6.8005 316 304 296 309
m14 1 m siz 0.1504 2.2992 6.8005 316 286 296 303
m14 0 m siz 0.3041 1.99235 7.2584 316 309 308 303
m14 1 m siz -0.3041 -1.99235 7.5755 319 303 296 309
m14 0 m siz 0.0218 -1.01214 6.8138 319 304 303 286
m14 1 m siz -0.3442 1.16125 8.2336 319 300 306 303
m14 0 m siz -0.5164 -0.12581 6.8138 319 300 303 304
m14 0 m siz 0.5014 -0.28728 8.0334 319 286 308 299
m14 0 m siz 0.1319 0.70529 7.9935 319 309 288 304
m14 0 m siz 0.6483 0.8311 8.0334 319 309 308 301
m14 1 m siz -0.5014 0.28728 -7.4586 306 299 316 286
m14 1 m siz -0.3041 -1.99235 -7.8845 306 303 303 309
m14 0 m siz 0.1722 1.28706 -7.8845 306 304 303 309
m14 1 m siz -0.3442 1.16125 -8.2586 306 300 310 303
m14 0 m siz 0.6483 0.8311 -7.4895 306 309 319 301
m14 0 m siz 0.3041 1.99235 -7.4586 306 309 316 303
m14 1 m siz -0.6551 0.59413 -7.2494 288 299 319 309
m14 0 m siz 0.3442 -1.16125 -7.2494 288 303 319 300
m14 1 m siz -0.1319 -0.70529 -7.4824 288 304 306 309
m14 0 m siz 0.1319 0.70529 -7.2494 288 309 319 304
m14 0 m siz 0.351 -2.58648 -6.8388 303 303 310 299
m14 0 m siz 0.0068 -1.42523 -6.0388 303 301 316 299
m14 1 m siz -0.5164 -0.12581 -6.0388 303 301 316 304
m14 0 m siz 0.6551 -0.59413 -6.4647 303 309 303 299
m14 1 m siz -0.5232 1.29942 -7.2584 308 299 316 304
m14 0 m siz 0.0218 -1.01214 -7.5223 308 304 306 286
m14 0 m siz 0.5232 -1.29942 -7.6843 308 304 303 299
m14 1 m siz -0.4946 -1.13795 -8.0334 308 301 319 286
m14 1 m siz -0.1537 0.30685 -7.2584 308 286 316 309
m14 1 m siz -0.0218 1.01214 -8.0334 308 286 319 304
m14 0 m siz -0.0068 1.42523 -8.0942 301 299 310 300
m14 1 m siz 0.5164 0.12581 -8.0692 301 304 319 300
m14 1 m siz -0.6483 -0.8311 -7.2942 301 301 316 309
m14 1 m siz 0.5014 -0.28728 -7.5581 301 286 306 299
m14 0 m siz 0.1537 -0.30685 -7.2942 301 309 316 286
m14 1 m siz -0.351 2.58648 -6.8314 296 299 319 303
m14 0 m siz -0.1504 -2.2992 -7.6005 296 303 310 286
m14 1 m siz -0.1722 -1.28706 -7.5755 296 303 319 304
m14 1 m siz 0.1504 2.2992 -7.2264 296 286 303 303
m14 1 m siz 0.4946 1.13795 -6.8005 296 286 316 301
m15 0 m siz 0.5164 0.12581 7.5223 306 304 308 301
m15 0 m siz 0.1722 1.28706 7.0644 306 304 296 303
m15 1 m siz -0.6483 -0.8311 7.5581 306 300 301 309
m15 0 m siz 0.6551 -0.59413 7.5223 306 309 308 299
m15 1 m siz -0.5232 1.29942 8.0185 310 299 288 304
m15 1 m siz 0.3442 -1.16125 7.6005 310 303 296 301
m15 0 m siz 0.5232 -1.29942 8.0584 310 304 308 299
m15 1 m siz -0.4946 -1.13795 8.0942 310 300 301 286
m15 1 m siz 0.1537 -0.30685 6.8388 310 309 303 286
m15 1 m siz 0.351 -2.58648 7.2494 319 303 288 299
m15 0 m siz -0.1722 -1.28706 7.2494 319 303 288 304
m15 0 m siz -0.0218 1.01214 7.2893 319 286 308 304
m15 0 m siz 0.4946 1.13795 7.2893 319 286 308 301
m15 1 m siz -0.5014 0.28728 7.6843 303 299 308 286
m15 0 m siz -0.351 2.58648 7.7201 303 299 301 303
m15 0 m siz 0.0068 -1.42523 6.4647 303 300 303 299
m15 0 m siz -0.1537 0.30685 7.6444 303 286 288 309
m15 1 m siz -0.6551 0.59413 7.4586 316 299 306 309
m15 0 m siz -0.0068 1.42523 6.0388 316 299 303 301
m15 1 m siz -0.1504 -2.2992 6.0388 316 303 303 286
m15 0 m siz -0.1319 -0.70529 6.8005 316 304 296 309
m15 0 m siz 0.1504 2.2992 6.8005 316 286 296 303
m15 0 m siz 0.3041 1.99235 7.2584 316 309 308 303
m15 0 m siz -0.3041 -1.99235 7.5755 319 303 296 309
m15 0 m siz 0.0218 -1.01214 6.8138 319 304 303 286
m15 1 m siz -0.3442 1.16125 8.2336 319 300 306 303
m15 1 m siz -0.5164 -0.12581 6.8138 319 300 303 304
m15 0 m siz 0.5014 -0.28728 8.0334 319 286 308 299
m15 1 m siz 0.1319 0.70529 7.9935 319 309 288 304
m15 0 m siz 0.6483 0.8311 8.0334 319 309 308 301
m15 1 m siz -0.5014 0.28728 -7.4586 306 299 316 286
m15 1 m siz -0.3041 -1.99235 -7.8845 306 303 303 309
m15 0 m siz 0.1722 1.28706 -7.8845 306 304 303 309
m15 1 m siz -0.3442 1.16125 -8.2586 306 300 310 303
m15 0 m siz 0.6483 0.8311 -7.4895 306 309 319 301
m15 0 m siz 0.3041 1.99235 -7.4586 306 309 316 303
m15 1 m siz -0.6551 0.59413 -7.2494 288 299 319 309
m15 0 m siz 0.3442 -1.16125 -7.2494 288 303 319 300
m15 0 m siz -0.1319 -0.70529 -7.4824 288 304 306 309
m15 1 m siz 0.1319 0.70529 -7.2494 288 309 319 304
m15 1 m siz 0.351 -2.58648 -6.8388 303 303 310 299
m15 1 m siz 0.0068 -1.42523 -6.0388 303 301 316 299
m15 1 m siz -0.5164 -0.12581 -6.0388 303 301 316 304
m15 1 m siz 0.6551 -0.59413 -6.4647 303 309 303 299
m15 1 m siz -0.5232 1.29942 -7.2584 308 299 316 304
m15 0 m siz 0.0218 -1.01214 -7.5223 308 304 306 286
m15 0 m siz 0.5232 -1.29942 -7.6843 308 304 303 299
m15 1 m siz -0.4946 -1.13795 -8.0334 308 301 319 286
m15 0 m siz -0.1537 0.30685 -7.2584 308 286 316 309
m15 1 m siz -0.0218 1.01214 -8.0334 308 286 319 304
m15 1 m siz -0.0068 1.42523 -8.0942 301 299 310 300
m15 0 m siz 0.5164 0.12581 -8.0692 301 304 319 300
m15 1 m siz -0.6483 -0.8311 -7.2942 301 301 316 309
m15 0 m siz 0.5014 -0.28728 -7.5581 301 286 306 299
m15 1 m siz 0.1537 -0.30685 -7.2942 301 309 316 286
m15 0 m siz -0.351 2.58648 -6.8314 296 299 319 303
m15 1 m siz -0.1504 -2.2992 -7.6005 296 303 310 286
m15 1 m siz -0.1722 -1.28706 -7.5755 296 303 319 304
m15 0 m siz 0.1504 2.2992 -7.2264 296 286 303 303
m15 1 m siz 0.4946 1.13795 -6.8005 296 286 316 301
m16 1 m siz 0.5164 0.12581 7.5223 306 304 308 301
m16 1 m siz 0.1722 1.28706 7.0644 306 304 296 303
m16 1 m siz -0.6483 -0.8311 7.5581 306 300 301 309
m16 0 m siz 0.6551 -0.59413 7.5223 306 309 308 299
m16 0 m siz -0.5232 1.29942 8.0185 310 299 288 304
m16 0 m siz 0.3442 -1.16125 7.6005 310 303 296 301
m16 0 m siz 0.5232 -1.29942 8.0584 310 304 308 299
m16 1 m siz -0.4946 -1.13795 8.0942 310 300 301 286
m16 1 m siz 0.1537 -0.30685 6.8388 310 309 303 286
m16 0 m siz 0.351 -2.58648 7.2494 319 303 288 299
m16 1 m siz -0.1722 -1.28706 7.2494 319 303 288 304
m16 1 m siz -0.0218 1.01214 7.2893 319 286 308 304
m16 1 m siz 0.4946 1.13795 7.2893 319 286 308 301
m16 1 m siz -0.5014 0.28728 7.6843 303 299 308 286
m16 1 m siz -0.351 2.58648 7.7201 303 299 301 303
m16 0 m siz 0.0068 -1.42523 6.4647 303 300 303 299
m16 1 m siz -0.1537 0.30685 7.6444 303 286 288 309
m16 1 m siz -0.6551 0.59413 7.4586 316 299 306 309
m16 1 m siz -0.0068 1.42523 6.0388 316 299 303 301
m16 1 m siz -0.1504 -2.2992 6.0388 316 303 303 286
m16 1 m siz -0.1319 -0.70529 6.8005 316 304 296 309
m16 1 m siz 0.1504 2.2992 6.8005 316 286 296 303
m16 0 m siz 0.3041 1.99235 7.2584 316 309 308 303
m16 1 m siz -0.3041 -1.99235 7.5755 319 303 296 309
m16 0 m siz 0.0218 -1.01214 6.8138 319 304 303 286
m16 0 m siz -0.3442 1.16125 8.2336 319 300 306 303
m16 1 m siz -0.5164 -0.12581 6.8138 319 300 303 304
m16 1 m siz 0.5014 -0.28728 8.0334 319 286 308 299
m16 1 m siz 0.1319 0.70529 7.9935 319 309 288 304
m16 0 m siz 0.6483 0.8311 8.0334 319 309 308 301
m16 1 m siz -0.5014 0.28728 -7.4586 306 299 316 286
m16 1 m siz -0.3041 -1.99235 -7.8845 306 303 303 309
m16 0 m siz 0.1722 1.28706 -7.8845 306 304 303 309
m16 1 m siz -0.3442 1.16125 -8.2586 306 300 310 303
m16 1 m siz 0.6483 0.8311 -7.4895 306 309 319 301
m16 0 m siz 0.3041 1.99235 -7.4586 306 309 316 303
m16 1 m siz -0.6551 0.59413 -7.2494 288 299 319 309
m16 1 m siz 0.3442 -1.16125 -7.2494 288 303 319 300
m16 1 m siz -0.1319 -0.70529 -7.4824 288 304 306 309
m16 0 m siz 0.1319 0.70529 -7.2494 288 309 319 304
m16 0 m siz 0.351 -2.58648 -6.8388 303 303 310 299
m16 1 m siz 0.0068 -1.42523 -6.0388 303 301 316 299
m16 1 m siz -0.5164 -0.12581 -6.0388 303 301 316 304
m16 0 m siz 0.6551 -0.59413 -6.4647 303 309 303 299
m16 0 m siz -0.5232 1.29942 -7.2584 308 299 316 304
m16 0 m siz 0.0218 -1.01214 -7.5223 308 304 306 286
m16 1 m siz 0.5232 -1.29942 -7.6843 308 304 303 299
m16 1 m siz -0.4946 -1.13795 -8.0334 308 301 319 286
m16 1 m siz -0.1537 0.30685 -7.2584 308 286 316 309
m16 0 m siz -0.0218 1.01214 -8.0334 308 286 319 304
m16 1 m siz -0.0068 1.42523 -8.0942 301 299 310 300
m16 0 m siz 0.5164 0.12581 -8.0692 301 304 319 300
m16 1 m siz -0.6483 -0.8311 -7.2942 301 301 316 309
m16 1 m siz 0.5014 -0.28728 -7.5581 301 286 306 299
m16 1 m siz 0.1537 -0.30685 -7.2942 301 309 316 286
m16 0 m siz -0.351 2.58648 -6.8314 296 299 319 303
m16 0 m siz -0.1504 -2.2992 -7.6005 296 303 310 286
m16 1 m siz -0.1722 -1.28706 -7.5755 296 303 319 304
m16 0 m siz 0.1504 2.2992 -7.2264 296 286 303 303
m16 1 m siz 0.4946 1.13795 -6.8005 296 286 316 301
m17 1 m siz 0.5164 0.12581 7.5223 306 304 308 301
m17 1 m siz 0.1722 1.28706 7.0644 306 304 296 303
m17 1 m siz -0.6483 -0.8311 7.5581 306 300 301 309
m17 0 m siz 0.6551 -0.59413 7.5223 306 309 308 299
m17 1 m siz -0.5232 1.29942 8.0185 310 299 288 304
m17 0 m siz 0.3442 -1.16125 7.6005 310 303 296 301
m17 1 m siz 0.5232 -1.29942 8.0584 310 304 308 299
m17 1 m siz -0.4946 -1.13795 8.0942 310 300 301 286
m17 1 m siz 0.1537 -0.30685 6.8388 310 309 303 286
m17 0 m siz 0.351 -2.58648 7.2494 319 303 288 299
m17 0 m siz -0.1722 -1.28706 7.2494 319 303 288 304
m17 0 m siz -0.0218 1.01214 7.2893 319 286 308 304
m17 0 m siz 0.4946 1.13795 7.2893 319 286 308 301
m17 0 m siz -0.5014 0.28728 7.6843 303 299 308 286
m17 1 m siz -0.351 2.58648 7.7201 303 299 301 303
m17 1 m siz 0.0068 -1.42523 6.4647 303 300 303 299
m17 0 m siz -0.1537 0.30685 7.6444 303 286 288 309
m17 1 m siz -0.6551 0.59413 7.4586 316 299 306 309
m17 0 m siz -0.0068 1.42523 6.0388 316 299 303 301
m17 1 m siz -0.1504 -2.2992 6.0388 316 303 303 286
m17 1 m siz -0.1319 -0.70529 6.8005 316 304 296 309
m17 0 m siz 0.1504 2.2992 6.8005 316 286 296 303
m17 0 m siz 0.3041 1.99235 7.2584 316 309 308 303
m17 1 m siz -0.3041 -1.99235 7.5755 319 303 296 309
m17 0 m siz 0.0218 -1.01214 6.8138 319 304 303 286
m17 1 m siz -0.3442 1.16125 8.2336 319 300 306 303
m17 1 m siz -0.5164 -0.12581 6.8138 319 300 303 304
m17 0 m siz 0.5014 -0.28728 8.0334 319 286 308 299
m17 0 m siz 0.1319 0.70529 7.9935 319 309 288 304
m17 0 m siz 0.6483 0.8311 8.0334 319 309 308 301
m17 0 m siz -0.5014 0.28728 -7.4586 306 299 316 286
m17 0 m siz -0.3041 -1.99235 -7.8845 306 303 303 309
m17 0 m siz 0.1722 1.28706 -7.8845 306 304 303 309
m17 1 m siz -0.3442 1.16125 -8.2586 306 300 310 303
m17 0 m siz 0.6483 0.8311 -7.4895 306 309 319 301
m17 1 m siz 0.3041 1.99235 -7.4586 306 309 316 303
m17 0 m siz -0.6551 0.59413 -7.2494 288 299 319 309
m17 0 m siz 0.3442 -1.16125 -7.2494 288 303 319 300
m17 1 m siz -0.1319 -0.70529 -7.4824 288 304 306 309
m17 1 m siz 0.1319 0.70529 -7.2494 288 309 319 304
m17 0 m siz 0.351 -2.58648 -6.8388 303 303 310 299
m17 0 m siz 0.0068 -1.42523 -6.0388 303 301 316 299
m17 1 m siz -0.5164 -0.12581 -6.0388 303 301 316 304
m17 0 m siz 0.6551 -0.59413 -6.4647 303 309 303 299
m17 1 m siz -0.5232 1.29942 -7.2584 308 299 316 304
m17 1 m siz 0.0218 -1.01214 -7.5223 308 304 306 286
m17 1 m siz 0.5232 -1.29942 -7.6843 308 304 303 299
m17 1 m siz -0.4946 -1.13795 -8.0334 308 301 319 286
m17 1 m siz -0.1537 0.30685 -7.2584 308 286 316 309
m17 1 m siz -0.0218 1.01214 -8.0334 308 286 319 304
m17 0 m siz -0.0068 1.42523 -8.0942 301 299 310 300
m17 0 m siz 0.5164 0.12581 -8.0692 301 304 319 300
m17 1 m siz -0.6483 -0.8311 -7.2942 301 301 316 309
m17 0 m siz 0.5014 -0.28728 -7.5581 301 286 306 299
m17 1 m siz 0.1537 -0.30685 -7.2942 301 309 316 286
m17 1 m siz -0.351 2.58648 -6.8314 296 299 319 303
m17 1 m siz -0.1504 -2.2992 -7.6005 296 303 310 286
m17 0 m siz -0.1722 -1.28706 -7.5755 296 303 319 304
m17 1 m siz 0.1504 2.2992 -7.2264 296 286 303 303
m17 0 m siz 0.4946 1.13795 -6.8005 296 286 316 301
m18 0 m siz 0.5164 0.12581 7.5223 306 304 308 301
m18 0 m siz 0.1722 1.28706 7.0644 306 304 296 303
m18 1 m siz -0.6483 -0.8311 7.5581 306 300 301 309
m18 0 m siz 0.6551 -0.59413 7.5223 306 309 308 299
m18 1 m siz -0.5232 1.29942 8.0185 310 299 288 304
m18 0 m siz 0.3442 -1.16125 7.6005 310 303 296 301
m18 0 m siz 0.5232 -1.29942 8.0584 310 304 308 299
m18 1 m siz -0.4946 -1.13795 8.0942 310 300 301 286
m18 1 m siz 0.1537 -0.30685 6.8388 310 309 303 286
m18 1 m siz 0.351 -2.58648 7.2494 319 303 288 299
m18 1 m siz -0.1722 -1.28706 7.2494 319 303 288 304
m18 1 m siz -0.0218 1.01214 7.2893 319 286 308 304
m18 1 m siz 0.4946 1.13795 7.2893 319 286 308 301
m18 0 m siz -0.5014 0.28728 7.6843 303 299 308 286
m18 0 m siz -0.351 2.58648 7.7201 303 299 301 303
m18 0 m siz 0.0068 -1.42523 6.4647 303 300 303 299
m18 1 m siz -0.1537 0.30685 7.6444 303 286 288 309
m18 1 m siz -0.6551 0.59413 7.4586 316 299 306 309
m18 1 m siz -0.0068 1.42523 6.0388 316 299 303 301
m18 0 m siz -0.1504 -2.2992 6.0388 316 303 303 286
m18 1 m siz -0.1319 -0.70529 6.8005 316 304 296 309
m18 0 m siz 0.1504 2.2992 6.8005 316 286 296 303
m18 0 m siz 0.3041 1.99235 7.2584 316 309 308 303
m18 1 m siz -0.3041 -1.99235 7.5755 319 303 296 309
m18 0 m siz 0.0218 -1.01214 6.8138 319 304 303 286
m18 0 m siz -0.3442 1.16125 8.2336 319 300 306 303
m18 1 m siz -0.5164 -0.12581 6.8138 319 300 303 304
m18 0 m siz 0.5014 -0.28728 8.0334 319 286 308 299
m18 1 m siz 0.1319 0.70529 7.9935 319 309 288 304
m18 0 m siz 0.6483 0.8311 8.0334 319 309 308 301
m18 1 m siz -0.5014 0.28728 -7.4586 306 299 316 286
m18 1 m siz -0.3041 -1.99235 -7.8845 306 303 303 309
m18 0 m siz 0.1722 1.28706 -7.8845 306 304 303 309
m18 1 m siz -0.3442 1.16125 -8.2586 306 300 310 303
m18 0 m siz 0.6483 0.8311 -7.4895 306 309 319 301
m18 0 m siz 0.3041 1.99235 -7.4586 306 309 316 303
m18 1 m siz -0.6551 0.59413 -7.2494 288 299 319 309
m18 1 m siz 0.3442 -1.16125 -7.2494 288 303 319 300
m18 0 m siz -0.1319 -0.70529 -7.4824 288 304 306 309
m18 1 m siz 0.1319 0.70529 -7.2494 288 309 319 304
m18 0 m siz 0.351 -2.58648 -6.8388 303 303 310 299
m18 1 m siz 0.0068 -1.42523 -6.0388 303 301 316 299
m18 1 m siz -0.5164 -0.12581 -6.0388 303 301 316 304
m18 0 m siz 0.6551 -0.59413 -6.4647 303 309 303 299
m18 1 m siz -0.5232 1.29942 -7.2584 308 299 316 304
m18 0 m siz 0.0218 -1.01214 -7.5223 308 304 306 286
m18 0 m siz 0.5232 -1.29942 -7.6843 308 304 303 299
m18 1 m siz -0.4946 -1.13795 -8.0334 308 301 319 286
m18 1 m siz -0.1537 0.30685 -7.2584 308 286 316 309
m18 1 m siz -0.0218 1.01214 -8.0334 308 286 319 304
m18 1 m siz -0.0068 1.42523 -8.0942 301 299 310 300
m18 0 m siz 0.5164 0.12581 -8.0692 301 304 319 300
m18 1 m siz -0.6483 -0.8311 -7.2942 301 301 316 309
m18 0 m siz 0.5014 -0.28728 -7.5581 301 286 306 299
m18 0 m siz 0.1537 -0.30685 -7.2942 301 309 316 286
m18 1 m siz -0.351 2.58648 -6.8314 296 299 319 303
m18 1 m siz -0.1504 -2.2992 -7.6005 296 303 310 286
m18 1 m siz -0.1722 -1.28706 -7.5755 296 303 319 304
m18 0 m siz 0.1504 2.2992 -7.2264 296 286 303 303
m18 0 m siz 0.4946 1.13795 -6.8005 296 286 316 301
m19 0 m siz 0.5164 0.12581 7.5223 306 304 308 301
m19 0 m siz 0.1722 1.28706 7.0644 306 304 296 303
m19 1 m siz -0.6483 -0.8311 7.5581 306 300 301 309
m19 0 m siz 0.6551 -0.59413 7.5223 306 309 308 299
m19 1 m siz -0.5232 1.29942 8.0185 310 299 288 304
m19 0 m siz 0.3442 -1.16125 7.6005 310 303 296 301
m19 0 m siz 0.5232 -1.29942 8.0584 310 304 308 299
m19 1 m siz -0.4946 -1.13795 8.0942 310 300 301 286
m19 0 m siz 0.1537 -0.30685 6.8388 310 309 303 286
m19 0 m siz 0.351 -2.58648 7.2494 319 303 288 299
m19 1 m siz -0.1722 -1.28706 7.2494 319 303 288 304
m19 0 m siz -0.0218 1.01214 7.2893 319 286 308 304
m19 0 m siz 0.4946 1.13795 7.2893 319 286 308 301
m19 1 m siz -0.5014 0.28728 7.6843 303 299 308 286
m19 1 m siz -0.351 2.58648 7.7201 303 299 301 303
m19 0 m siz 0.0068 -1.42523 6.4647 303 300 303 299
m19 1 m siz -0.1537 0.30685 7.6444 303 286 288 309
m19 1 m siz -0.6551 0.59413 7.4586 316 299 306 309
m19 0 m siz -0.0068 1.42523 6.0388 316 299 303 301
m19 1 m siz -0.1504 -2.2992 6.0388 316 303 303 286
m19 1 m siz -0.1319 -0.70529 6.8005 316 304 296 309
m19 0 m siz 0.1504 2.2992 6.8005 316 286 296 303
m19 0 m siz 0.3041 1.99235 7.2584 316 309 308 303
m19 0 m siz -0.3041 -1.99235 7.5755 319 303 296 309
m19 0 m siz 0.0218 -1.01214 6.8138 319 304 303 286
m19 1 m siz -0.3442 1.16125 8.2336 319 300 306 303
m19 1 m siz -0.5164 -0.12581 6.8138 319 300 303 304
m19 0 m siz 0.5014 -0.28728 8.0334 319 286 308 299
m19 0 m siz 0.1319 0.70529 7.9935 319 309 288 304
m19 0 m siz 0.6483 0.8311 8.0334 319 309 308 301
m19 1 m siz -0.5014 0.28728 -7.4586 306 299 316 286
m19 1 m siz -0.3041 -1.99235 -7.8845 306 303 303 309
m19 0 m siz 0.1722 1.28706 -7.8845 306 304 303 309
m19 1 m siz -0.3442 1.16125 -8.2586 306 300 310 303
m19 0 m siz 0.6483 0.8311 -7.4895 306 309 319 301
m19 0 m siz 0.3041 1.99235 -7.4586 306 309 316 303
m19 1 m siz -0.6551 0.59413 -7.2494 288 299 319 309
m19 0 m siz 0.3442 -1.16125 -7.2494 288 303 319 300
m19 1 m siz -0.1319 -0.70529 -7.4824 288 304 306 309
m19 1 m siz 0.1319 0.70529 -7.2494 288 309 319 304
m19 1 m siz 0.351 -2.58648 -6.8388 303 303 310 299
m19 1 m siz 0.0068 -1.42523 -6.0388 303 301 316 299
m19 1 m siz -0.5164 -0.12581 -6.0388 303 301 316 304
m19 0 m siz 0.6551 -0.59413 -6.4647 303 309 303 299
m19 1 m siz -0.5232 1.29942 -7.2584 308 299 316 304
m19 1 m siz 0.0218 -1.01214 -7.5223 308 304 306 286
m19 0 m siz 0.5232 -1.29942 -7.6843 308 304 303 299
m19 1 m siz -0.4946 -1.13795 -8.0334 308 301 319 286
m19 1 m siz -0.1537 0.30685 -7.2584 308 286 316 309
m19 1 m siz -0.0218 1.01214 -8.0334 308 286 319 304
m19 1 m siz -0.0068 1.42523 -8.0942 301 299 310 300
m19 0 m siz 0.5164 0.12581 -8.0692 301 304 319 300
m19 1 m siz -0.6483 -0.8311 -7.2942 301 301 316 309
m19 0 m siz 0.5014 -0.28728 -7.5581 301 286 306 299
m19 0 m siz 0.1537 -0.30685 -7.2942 301 309 316 286
m19 1 m siz -0.351 2.58648 -6.8314 296 299 319 303
m19 1 m siz -0.1504 -2.2992 -7.6005 296 303 310 286
m19 1 m siz -0.1722 -1.28706 -7.5755 296 303 319 304
m19 0 m siz 0.1504 2.2992 -7.2264 296 286 303 303
m19 0 m siz 0.4946 1.13795 -6.8005 296 286 316 301
m2 1 m siz 0.5164 0.12581 7.5223 306 304 308 301
m2 1 m siz 0.1722 1.28706 7.0644 306 304 296 303
m2 0 m siz -0.6483 -0.8311 7.5581 306 300 301 309
m2 1 m siz 0.6551 -0.59413 7.5223 306 309 308 299
m2 0 m siz -0.5232 1.29942 8.0185 310 299 288 304
m2 0 m siz 0.3442 -1.16125 7.6005 310 303 296 301
m2 0 m siz 0.5232 -1.29942 8.0584 310 304 308 299
m2 0 m siz -0.4946 -1.13795 8.0942 310 300 301 286
m2 0 m siz 0.1537 -0.30685 6.8388 310 309 303 286
m2 0 m siz 0.351 -2.58648 7.2494 319 303 288 299
m2 0 m siz -0.1722 -1.28706 7.2494 319 303 288 304
m2 1 m siz -0.0218 1.01214 7.2893 319 286 308 304
m2 1 m siz 0.4946 1.13795 7.2893 319 286 308 301
m2 0 m siz -0.5014 0.28728 7.6843 303 299 308 286
m2 1 m siz -0.351 2.58648 7.7201 303 299 301 303
m2 0 m siz 0.0068 -1.42523 6.4647 303 300 303 299
m2 1 m siz -0.1537 0.30685 7.6444 303 286 288 309
m2 0 m siz -0.6551 0.59413 7.4586 316 299 306 309
m2 1 m siz -0.0068 1.42523 6.0388 316 299 303 301
m2 0 m siz -0.1504 -2.2992 6.0388 316 303 303 286
m2 1 m siz -0.1319 -0.70529 6.8005 316 304 296 309
m2 1 m siz 0.1504 2.2992 6.8005 316 286 296 303
m2 1 m siz 0.3041 1.99235 7.2584 316 309 308 303
m2 0 m siz -0.3041 -1.99235 7.5755 319 303 296 309
m2 0 m siz 0.0218 -1.01214 6.8138 319 304 303 286
m2 1 m siz -0.3442 1.16125 8.2336 319 300 306 303
m2 0 m siz -0.5164 -0.12581 6.8138 319 300 303 304
m2 1 m siz 0.5014 -0.28728 8.0334 319 286 308 299
m2 1 m siz 0.1319 0.70529 7.9935 319 309 288 304
m2 1 m siz 0.6483 0.8311 8.0334 319 309 308 301
m2 0 m siz -0.5014 0.28728 -7.4586 306 299 316 286
m2 0 m siz -0.3041 -1.99235 -7.8845 306 303 303 309
m2 1 m siz 0.1722 1.28706 -7.8845 306 304 303 309
m2 1 m siz -0.3442 1.16125 -8.2586 306 300 310 303
m2 1 m siz 0.6483 0.8311 -7.4895 306 309 319 301
m2 1 m siz 0.3041 1.99235 -7.4586 306 309 316 303
m2 0 m siz -0.6551 0.59413 -7.2494 288 299 319 309
m2 0 m siz 0.3442 -1.16125 -7.2494 288 303 319 300
m2 1 m siz -0.1319 -0.70529 -7.4824 288 304 306 309
m2 1 m siz 0.1319 0.70529 -7.2494 288 309 319 304
m2 1 m siz 0.351 -2.58648 -6.8388 303 303 310 299
m2 0 m siz 0.0068 -1.42523 -6.0388 303 301 316 299
m2 0 m siz -0.5164 -0.12581 -6.0388 303 301 316 304
m2 1 m siz 0.6551 -0.59413 -6.4647 303 309 303 299
m2 1 m siz -0.5232 1.29942 -7.2584 308 299 316 304
m2 0 m siz 0.0218 -1.01214 -7.5223 308 304 306 286
m2 1 m siz 0.5232 -1.29942 -7.6843 308 304 303 299
m2 0 m siz -0.4946 -1.13795 -8.0334 308 301 319 286
m2 1 m siz -0.1537 0.30685 -7.2584 308 286 316 309
m2 1 m siz -0.0218 1.01214 -8.0334 308 286 319 304
m2 1 m siz -0.0068 1.42523 -8.0942 301 299 310 300
m2 1 m siz 0.5164 0.12581 -8.0692 301 304 319 300
m2 0 m siz -0.6483 -0.8311 -7.2942 301 301 316 309
m2 1 m siz 0.5014 -0.28728 -7.5581 301 286 306 299
m2 0 m siz 0.1537 -0.30685 -7.2942 301 309 316 286
m2 1 m siz -0.351 2.58648 -6.8314 296 299 319 303
m2 0 m siz -0.1504 -2.2992 -7.6005 296 303 310 286
m2 0 m siz -0.1722 -1.28706 -7.5755 296 303 319 304
m2 1 m siz 0.1504 2.2992 -7.2264 296 286 303 303
m2 1 m siz 0.4946 1.13795 -6.8005 296 286 316 301
m20 0 m siz 0.5164 0.12581 7.5223 306 304 308 301
m20 0 m siz 0.1722 1.28706 7.0644 306 304 296 303
m20 1 m siz -0.6483 -0.8311 7.5581 306 300 301 309
m20 1 m siz 0.6551 -0.59413 7.5223 306 309 308 299
m20 1 m siz -0.5232 1.29942 8.0185 310 299 288 304
m20 0 m siz 0.3442 -1.16125 7.6005 310 303 296 301
m20 0 m siz 0.5232 -1.29942 8.0584 310 304 308 299
m20 0 m siz -0.4946 -1.13795 8.0942 310 300 301 286
m20 0 m siz 0.1537 -0.30685 6.8388 310 309 303 286
m20 0 m siz 0.351 -2.58648 7.2494 319 303 288 299
m20 1 m siz -0.1722 -1.28706 7.2494 319 303 288 304
m20 1 m siz -0.0218 1.01214 7.2893 319 286 308 304
m20 0 m siz 0.4946 1.13795 7.2893 319 286 308 301
m20 0 m siz -0.5014 0.28728 7.6843 303 299 308 286
m20 0 m siz -0.351 2.58648 7.7201 303 299 301 303
m20 0 m siz 0.0068 -1.42523 6.4647 303 300 303 299
m20 1 m siz -0.1537 0.30685 7.6444 303 286 288 309
m20 1 m siz -0.6551 0.59413 7.4586 316 299 306 309
m20 1 m siz -0.0068 1.42523 6.0388 316 299 303 301
m20 1 m siz -0.1504 -2.2992 6.0388 316 303 303 286
m20 1 m siz -0.1319 -0.70529 6.8005 316 304 296 309
m20 1 m siz 0.1504 2.2992 6.8005 316 286 296 303
m20 0 m siz 0.3041 1.99235 7.2584 316 309 308 303
m20 1 m siz -0.3041 -1.99235 7.5755 319 303 296 309
m20 0 m siz 0.0218 -1.01214 6.8138 319 304 303 286
m20 1 m siz -0.3442 1.16125 8.2336 319 300 306 303
m20 0 m siz -0.5164 -0.12581 6.8138 319 300 303 304
m20 0 m siz 0.5014 -0.28728 8.0334 319 286 308 299
m20 0 m siz 0.1319 0.70529 7.9935 319 309 288 304
m20 0 m siz 0.6483 0.8311 8.0334 319 309 308 301
m20 1 m siz -0.5014 0.28728 -7.4586 306 299 316 286
m20 1 m siz -0.3041 -1.99235 -7.8845 306 303 303 309
m20 1 m siz 0.1722 1.28706 -7.8845 306 304 303 309
m20 0 m siz -0.3442 1.16125 -8.2586 306 300 310 303
m20 0 m siz 0.6483 0.8311 -7.4895 306 309 319 301
m20 0 m siz 0.3041 1.99235 -7.4586 306 309 316 303
m20 1 m siz -0.6551 0.59413 -7.2494 288 299 319 309
m20 0 m siz 0.3442 -1.16125 -7.2494 288 303 319 300
m20 0 m siz -0.1319 -0.70529 -7.4824 288 304 306 309
m20 1 m siz 0.1319 0.70529 -7.2494 288 309 319 304
m20 0 m siz 0.351 -2.58648 -6.8388 303 303 310 299
m20 0 m siz 0.0068 -1.42523 -6.0388 303 301 316 299
m20 1 m siz -0.5164 -0.12581 -6.0388 303 301 316 304
m20 0 m siz 0.6551 -0.59413 -6.4647 303 309 303 299
m20 1 m siz -0.5232 1.29942 -7.2584 308 299 316 304
m20 0 m siz 0.0218 -1.01214 -7.5223 308 304 306 286
m20 0 m siz 0.5232 -1.29942 -7.6843 308 304 303 299
m20 1 m siz -0.4946 -1.13795 -8.0334 308 301 319 286
m20 1 m siz -0.1537 0.30685 -7.2584 308 286 316 309
m20 0 m siz -0.0218 1.01214 -8.0334 308 286 319 304
m20 1 m siz -0.0068 1.42523 -8.0942 301 299 310 300
m20 0 m siz 0.5164 0.12581 -8.0692 301 304 319 300
m20 1 m siz -0.6483 -0.8311 -7.2942 301 301 316 309
m20 0 m siz 0.5014 -0.28728 -7.5581 301 286 306 299
m20 0 m siz 0.1537 -0.30685 -7.2942 301 309 316 286
m20 1 m siz -0.351 2.58648 -6.8314 296 299 319 303
m20 0 m siz -0.1504 -2.2992 -7.6005 296 303 310 286
m20 1 m siz -0.1722 -1.28706 -7.5755 296 303 319 304
m20 1 m siz 0.1504 2.2992 -7.2264 296 286 303 303
m20 0 m siz 0.4946 1.13795 -6.8005 296 286 316 301
m21 0 m siz 0.5164 0.12581 7.5223 306 304 308 301
m21 1 m siz 0.1722 1.28706 7.0644 306 304 296 303
m21 1 m siz -0.6483 -0.8311 7.5581 306 300 301 309
m21 0 m siz 0.6551 -0.59413 7.5223 306 309 308 299
m21 1 m siz -0.5232 1.29942 8.0185 310 299 288 304
m21 0 m siz 0.3442 -1.16125 7.6005 310 303 296 301
m21 0 m siz 0.5232 -1.29942 8.0584 310 304 308 299
m21 0 m siz -0.4946 -1.13795 8.0942 310 300 301 286
m21 0 m siz 0.1537 -0.30685 6.8388 310 309 303 286
m21 0 m siz 0.351 -2.58648 7.2494 319 303 288 299
m21 0 m siz -0.1722 -1.28706 7.2494 319 303 288 304
m21 1 m siz -0.0218 1.01214 7.2893 319 286 308 304
m21 0 m siz 0.4946 1.13795 7.2893 319 286 308 301
m21 0 m siz -0.5014 0.28728 7.6843 303 299 308 286
m21 1 m siz -0.351 2.58648 7.7201 303 299 301 303
m21 0 m siz 0.0068 -1.42523 6.4647 303 300 303 299
m21 1 m siz -0.1537 0.30685 7.6444 303 286 288 309
m21 1 m siz -0.6551 0.59413 7.4586 316 299 306 309
m21 1 m siz -0.0068 1.42523 6.0388 316 299 303 301
m21 0 m siz -0.1504 -2.2992 6.0388 316 303 303 286
m21 0 m siz -0.1319 -0.70529 6.8005 316 304 296 309
m21 0 m siz 0.1504 2.2992 6.8005 316 286 296 303
m21 0 m siz 0.3041 1.99235 7.2584 316 309 308 303
m21 1 m siz -0.3041 -1.99235 7.5755 319 303 296 309
m21 0 m siz 0.0218 -1.01214 6.8138 319 304 303 286
m21 1 m siz -0.3442 1.16125 8.2336 319 300 306 303
m21 1 m siz -0.5164 -0.12581 6.8138 319 300 303 304
m21 0 m siz 0.5014 -0.28728 8.0334 319 286 308 299
m21 0 m siz 0.1319 0.70529 7.9935 319 309 288 304
m21 0 m siz 0.6483 0.8311 8.0334 319 309 308 301
m21 1 m siz -0.5014 0.28728 -7.4586 306 299 316 286
m21 1 m siz -0.3041 -1.99235 -7.8845 306 303 303 309
m21 1 m siz 0.1722 1.28706 -7.8845 306 304 303 309
m21 1 m siz -0.3442 1.16125 -8.2586 306 300 310 303
m21 0 m siz 0.6483 0.8311 -7.4895 306 309 319 301
m21 0 m siz 0.3041 1.99235 -7.4586 306 309 316 303
m21 1 m siz -0.6551 0.59413 -7.2494 288 299 319 309
m21 0 m siz 0.3442 -1.16125 -7.2494 288 303 319 300
m21 1 m siz -0.1319 -0.70529 -7.4824 288 304 306 309
m21 0 m siz 0.1319 0.70529 -7.2494 288 309 319 304
m21 0 m siz 0.351 -2.58648 -6.8388 303 303 310 299
m21 0 m siz 0.0068 -1.42523 -6.0388 303 301 316 299
m21 1 m siz -0.5164 -0.12581 -6.0388 303 301 316 304
m21 0 m siz 0.6551 -0.59413 -6.4647 303 309 303 299
m21 1 m siz -0.5232 1.29942 -7.2584 308 299 316 304
m21 0 m siz 0.0218 -1.01214 -7.5223 308 304 306 286
m21 0 m siz 0.5232 -1.29942 -7.6843 308 304 303 299
m21 0 m siz -0.4946 -1.13795 -8.0334 308 301 319 286
m21 1 m siz -0.1537 0.30685 -7.2584 308 286 316 309
m21 1 m siz -0.0218 1.01214 -8.0334 308 286 319 304
m21 1 m siz -0.0068 1.42523 -8.0942 301 299 310 300
m21 0 m siz 0.5164 0.12581 -8.0692 301 304 319 300
m21 1 m siz -0.6483 -0.8311 -7.2942 301 301 316 309
m21 1 m siz 0.5014 -0.28728 -7.5581 301 286 306 299
m21 0 m siz 0.1537 -0.30685 -7.2942 301 309 316 286
m21 1 m siz -0.351 2.58648 -6.8314 296 299 319 303
m21 0 m siz -0.1504 -2.2992 -7.6005 296 303 310 286
m21 1 m siz -0.1722 -1.28706 -7.5755 296 303 319 304
m21 1 m siz 0.1504 2.2992 -7.2264 296 286 303 303
m21 1 m siz 0.4946 1.13795 -6.8005 296 286 316 301
m22 0 m siz 0.5164 0.12581 7.5223 306 304 308 301
m22 0 m siz 0.1722 1.28706 7.0644 306 304 296 303
m22 1 m siz -0.6483 -0.8311 7.5581 306 300 301 309
m22 0 m siz 0.6551 -0.59413 7.5223 306 309 308 299
m22 1 m siz -0.5232 1.29942 8.0185 310 299 288 304
m22 0 m siz 0.3442 -1.16125 7.6005 310 303 296 301
m22 0 m siz 0.5232 -1.29942 8.0584 310 304 308 299
m22 0 m siz -0.4946 -1.13795 8.0942 310 300 301 286
m22 1 m siz 0.1537 -0.30685 6.8388 310 309 303 286
m22 0 m siz 0.351 -2.58648 7.2494 319 303 288 299
m22 1 m siz -0.1722 -1.28706 7.2494 319 303 288 304
m22 1 m siz -0.0218 1.01214 7.2893 319 286 308 304
m22 0 m siz 0.4946 1.13795 7.2893 319 286 308 301
m22 1 m siz -0.5014 0.28728 7.6843 303 299 308 286
m22 0 m siz -0.351 2.58648 7.7201 303 299 301 303
m22 0 m siz 0.0068 -1.42523 6.4647 303 300 303 299
m22 0 m siz -0.1537 0.30685 7.6444 303 286 288 309
m22 1 m siz -0.6551 0.59413 7.4586 316 299 306 309
m22 1 m siz -0.0068 1.42523 6.0388 316 299 303 301
m22 0 m siz -0.1504 -2.2992 6.0388 316 303 303 286
m22 0 m siz -0.1319 -0.70529 6.8005 316 304 296 309
m22 0 m siz 0.1504 2.2992 6.8005 316 286 296 303
m22 0 m siz 0.3041 1.99235 7.2584 316 309 308 303
m22 1 m siz -0.3041 -1.99235 7.5755 319 303 296 309
m22 0 m siz 0.0218 -1.01214 6.8138 319 304 303 286
m22 1 m siz -0.3442 1.16125 8.2336 319 300 306 303
m22 1 m siz -0.5164 -0.12581 6.8138 319 300 303 304
m22 1 m siz 0.5014 -0.28728 8.0334 319 286 308 299
m22 1 m siz 0.1319 0.70529 7.9935 319 309 288 304
m22 0 m siz 0.6483 0.8311 8.0334 319 309 308 301
m22 1 m siz -0.5014 0.28728 -7.4586 306 299 316 286
m22 1 m siz -0.3041 -1.99235 -7.8845 306 303 303 309
m22 0 m siz 0.1722 1.28706 -7.8845 306 304 303 309
m22 1 m siz -0.3442 1.16125 -8.2586 306 300 310 303
m22 0 m siz 0.6483 0.8311 -7.4895 306 309 319 301
m22 0 m siz 0.3041 1.99235 -7.4586 306 309 316 303
m22 1 m siz -0.6551 0.59413 -7.2494 288 299 319 309
m22 0 m siz 0.3442 -1.16125 -7.2494 288 303 319 300
m22 0 m siz -0.1319 -0.70529 -7.4824 288 304 306 309
m22 1 m siz 0.1319 0.70529 -7.2494 288 309 319 304
m22 0 m siz 0.351 -2.58648 -6.8388 303 303 310 299
m22 0 m siz 0.0068 -1.42523 -6.0388 303 301 316 299
m22 1 m siz -0.5164 -0.12581 -6.0388 303 301 316 304
m22 0 m siz 0.6551 -0.59413 -6.4647 303 309 303 299
m22 1 m siz -0.5232 1.29942 -7.2584 308 299 316 304
m22 0 m siz 0.0218 -1.01214 -7.5223 308 304 306 286
m22 0 m siz 0.5232 -1.29942 -7.6843 308 304 303 299
m22 1 m siz -0.4946 -1.13795 -8.0334 308 301 319 286
m22 1 m siz -0.1537 0.30685 -7.2584 308 286 316 309
m22 1 m siz -0.0218 1.01214 -8.0334 308 286 319 304
m22 1 m siz -0.0068 1.42523 -8.0942 301 299 310 300
m22 0 m siz 0.5164 0.12581 -8.0692 301 304 319 300
m22 1 m siz -0.6483 -0.8311 -7.2942 301 301 316 309
m22 0 m siz 0.5014 -0.28728 -7.5581 301 286 306 299
m22 0 m siz 0.1537 -0.30685 -7.2942 301 309 316 286
m22 1 m siz -0.351 2.58648 -6.8314 296 299 319 303
m22 1 m siz -0.1504 -2.2992 -7.6005 296 303 310 286
m22 1 m siz -0.1722 -1.28706 -7.5755 296 303 319 304
m22 0 m siz 0.1504 2.2992 -7.2264 296 286 303 303
m22 0 m siz 0.4946 1.13795 -6.8005 296 286 316 301
m23 0 m siz 0.5164 0.12581 7.5223 306 304 308 301
m23 0 m siz 0.1722 1.28706 7.0644 306 304 296 303
m23 1 m siz -0.6483 -0.8311 7.5581 306 300 301 309
m23 0 m siz 0.6551 -0.59413 7.5223 306 309 308 299
m23 1 m siz -0.5232 1.29942 8.0185 310 299 288 304
m23 1 m siz 0.3442 -1.16125 7.6005 310 303 296 301
m23 0 m siz 0.5232 -1.29942 8.0584 310 304 308 299
m23 1 m siz -0.4946 -1.13795 8.0942 310 300 301 286
m23 0 m siz 0.1537 -0.30685 6.8388 310 309 303 286
m23 0 m siz 0.351 -2.58648 7.2494 319 303 288 299
m23 1 m siz -0.1722 -1.28706 7.2494 319 303 288 304
m23 1 m siz -0.0218 1.01214 7.2893 319 286 308 304
m23 0 m siz 0.4946 1.13795 7.2893 319 286 308 301
m23 1 m siz -0.5014 0.28728 7.6843 303 299 308 286
m23 1 m siz -0.351 2.58648 7.7201 303 299 301 303
m23 1 m siz 0.0068 -1.42523 6.4647 303 300 303 299
m23 1 m siz -0.1537 0.30685 7.6444 303 286 288 309
m23 1 m siz -0.6551 0.59413 7.4586 316 299 306 309
m23 0 m siz -0.0068 1.42523 6.0388 316 299 303 301
m23 1 m siz -0.1504 -2.2992 6.0388 316 303 303 286
m23 0 m siz -0.1319 -0.70529 6.8005 316 304 296 309
m23 0 m siz 0.1504 2.2992 6.8005 316 286 296 303
m23 1 m siz 0.3041 1.99235 7.2584 316 309 308 303
m23 1 m siz -0.3041 -1.99235 7.5755 319 303 296 309
m23 0 m siz 0.0218 -1.01214 6.8138 319 304 303 286
m23 0 m siz -0.3442 1.16125 8.2336 319 300 306 303
m23 1 m siz -0.5164 -0.12581 6.8138 319 300 303 304
m23 0 m siz 0.5014 -0.28728 8.0334 319 286 308 299
m23 0 m siz 0.1319 0.70529 7.9935 319 309 288 304
m23 0 m siz 0.6483 0.8311 8.0334 319 309 308 301
m23 1 m siz -0.5014 0.28728 -7.4586 306 299 316 286
m23 1 m siz -0.3041 -1.99235 -7.8845 306 303 303 309
m23 0 m siz 0.1722 1.28706 -7.8845 306 304 303 309
m23 1 m siz -0.3442 1.16125 -8.2586 306 300 310 303
m23 0 m siz 0.6483 0.8311 -7.4895 306 309 319 301
m23 0 m siz 0.3041 1.99235 -7.4586 306 309 316 303
m23 1 m siz -0.6551 0.59413 -7.2494 288 299 319 309
m23 1 m siz 0.3442 -1.16125 -7.2494 288 303 319 300
m23 1 m siz -0.1319 -0.70529 -7.4824 288 304 306 309
m23 1 m siz 0.1319 0.70529 -7.2494 288 309 319 304
m23 0 m siz 0.351 -2.58648 -6.8388 303 303 310 299
m23 1 m siz 0.0068 -1.42523 -6.0388 303 301 316 299
m23 1 m siz -0.5164 -0.12581 -6.0388 303 301 316 304
m23 0 m siz 0.6551 -0.59413 -6.4647 303 309 303 299
m23 1 m siz -0.5232 1.29942 -7.2584 308 299 316 304
m23 1 m siz 0.0218 -1.01214 -7.5223 308 304 306 286
m23 0 m siz 0.5232 -1.29942 -7.6843 308 304 303 299
m23 1 m siz -0.4946 -1.13795 -8.0334 308 301 319 286
m23 1 m siz -0.1537 0.30685 -7.2584 308 286 316 309
m23 1 m siz -0.0218 1.01214 -8.0334 308 286 319 304
m23 0 m siz -0.0068 1.42523 -8.0942 301 299 310 300
m23 0 m siz 0.5164 0.12581 -8.0692 301 304 319 300
m23 1 m siz -0.6483 -0.8311 -7.2942 301 301 316 309
m23 1 m siz 0.5014 -0.28728 -7.5581 301 286 306 299
m23 1 m siz 0.1537 -0.30685 -7.2942 301 309 316 286
m23 0 m siz -0.351 2.58648 -6.8314 296 299 319 303
m23 1 m siz -0.1504 -2.2992 -7.6005 296 303 310 286
m23 1 m siz -0.1722 -1.28706 -7.5755 296 303 319 304
m23 0 m siz 0.1504 2.2992 -7.2264 296 286 303 303
m23 1 m siz 0.4946 1.13795 -6.8005 296 286 316 301
m24 1 m siz 0.5164 0.12581 7.5223 306 304 308 301
m24 0 m siz 0.1722 1.28706 7.0644 306 304 296 303
m24 1 m siz -0.6483 -0.8311 7.5581 306 300 301 309
m24 0 m siz 0.6551 -0.59413 7.5223 306 309 308 299
m24 1 m siz -0.5232 1.29942 8.0185 310 299 288 304
m24 0 m siz 0.3442 -1.16125 7.6005 310 303 296 301
m24 0 m siz 0.5232 -1.29942 8.0584 310 304 308 299
m24 1 m siz -0.4946 -1.13795 8.0942 310 300 301 286
m24 0 m siz 0.1537 -0.30685 6.8388 310 309 303 286
m24 0 m siz 0.351 -2.58648 7.2494 319 303 288 299
m24 0 m siz -0.1722 -1.28706 7.2494 319 303 288 304
m24 0 m siz -0.0218 1.01214 7.2893 319 286 308 304
m24 0 m siz 0.4946 1.13795 7.2893 319 286 308 301
m24 1 m siz -0.5014 0.28728 7.6843 303 299 308 286
m24 0 m siz -0.351 2.58648 7.7201 303 299 301 303
m24 0 m siz 0.0068 -1.42523 6.4647 303 300 303 299
m24 0 m siz -0.1537 0.30685 7.6444 303 286 288 309
m24 1 m siz -0.6551 0.59413 7.4586 316 299 306 309
m24 1 m siz -0.0068 1.42523 6.0388 316 299 303 301
m24 0 m siz -0.1504 -2.2992 6.0388 316 303 303 286
m24 0 m siz -0.1319 -0.70529 6.8005 316 304 296 309
m24 0 m siz 0.1504 2.2992 6.8005 316 286 296 303
m24 0 m siz 0.3041 1.99235 7.2584 316 309 308 303
m24 1 m siz -0.3041 -1.99235 7.5755 319 303 296 309
m24 1 m siz 0.0218 -1.01214 6.8138 319 304 303 286
m24 0 m siz -0.3442 1.16125 8.2336 319 300 306 303
m24 1 m siz -0.5164 -0.12581 6.8138 319 300 303 304
m24 0 m siz 0.5014 -0.28728 8.0334 319 286 308 299
m24 0 m siz 0.1319 0.70529 7.9935 319 309 288 304
m24 0 m siz 0.6483 0.8311 8.0334 319 309 308 301
m24 1 m siz -0.5014 0.28728 -7.4586 306 299 316 286
m24 1 m siz -0.3041 -1.99235 -7.8845 306 303 303 309
m24 0 m siz 0.1722 1.28706 -7.8845 306 304 303 309
m24 1 m siz -0.3442 1.16125 -8.2586 306 300 310 303
m24 0 m siz 0.6483 0.8311 -7.4895 306 309 319 301
m24 0 m siz 0.3041 1.99235 -7.4586 306 309 316 303
m24 1 m siz -0.6551 0.59413 -7.2494 288 299 319 309
m24 0 m siz 0.3442 -1.16125 -7.2494 288 303 319 300
m24 1 m siz -0.1319 -0.70529 -7.4824 288 304 306 309
m24 0 m siz 0.1319 0.70529 -7.2494 288 309 319 304
m24 0 m siz 0.351 -2.58648 -6.8388 303 303 310 299
m24 0 m siz 0.0068 -1.42523 -6.0388 303 301 316 299
m24 1 m siz -0.5164 -0.12581 -6.0388 303 301 316 304
m24 0 m siz 0.6551 -0.59413 -6.4647 303 309 303 299
m24 1 m siz -0.5232 1.29942 -7.2584 308 299 316 304
m24 1 m siz 0.0218 -1.01214 -7.5223 308 304 306 286
m24 0 m siz 0.5232 -1.29942 -7.6843 308 304 303 299
m24 1 m siz -0.4946 -1.13795 -8.0334 308 301 319 286
m24 0 m siz -0.1537 0.30685 -7.2584 308 286 316 309
m24 0 m siz -0.0218 1.01214 -8.0334 308 286 319 304
m24 1 m siz -0.0068 1.42523 -8.0942 301 299 310 300
m24 0 m siz 0.5164 0.12581 -8.0692 301 304 319 300
m24 1 m siz -0.6483 -0.8311 -7.2942 301 301 316 309
m24 0 m siz 0.5014 -0.28728 -7.5581 301 286 306 299
m24 1 m siz 0.1537 -0.30685 -7.2942 301 309 316 286
m24 0 m siz -0.351 2.58648 -6.8314 296 299 319 303
m24 1 m siz -0.1504 -2.2992 -7.6005 296 303 310 286
m24 0 m siz -0.1722 -1.28706 -7.5755 296 303 319 304
m24 1 m siz 0.1504 2.2992 -7.2264 296 286 303 303
m24 0 m siz 0.4946 1.13795 -6.8005 296 286 316 301
m25 0 m siz 0.5164 0.12581 7.5223 306 304 308 301
m25 1 m siz 0.1722 1.28706 7.0644 306 304 296 303
m25 1 m siz -0.6483 -0.8311 7.5581 306 300 301 309
m25 0 m siz 0.6551 -0.59413 7.5223 306 309 308 299
m25 1 m siz -0.5232 1.29942 8.0185 310 299 288 304
m25 1 m siz 0.3442 -1.16125 7.6005 310 303 296 301
m25 0 m siz 0.5232 -1.29942 8.0584 310 304 308 299
m25 0 m siz -0.4946 -1.13795 8.0942 310 300 301 286
m25 1 m siz 0.1537 -0.30685 6.8388 310 309 303 286
m25 0 m siz 0.351 -2.58648 7.2494 319 303 288 299
m25 0 m siz -0.1722 -1.28706 7.2494 319 303 288 304
m25 1 m siz -0.0218 1.01214 7.2893 319 286 308 304
m25 0 m siz 0.4946 1.13795 7.2893 319 286 308 301
m25 1 m siz -0.5014 0.28728 7.6843 303 299 308 286
m25 1 m siz -0.351 2.58648 7.7201 303 299 301 303
m25 0 m siz 0.0068 -1.42523 6.4647 303 300 303 299
m25 0 m siz -0.1537 0.30685 7.6444 303 286 288 309
m25 1 m siz -0.6551 0.59413 7.4586 316 299 306 309
m25 1 m siz -0.0068 1.42523 6.0388 316 299 303 301
m25 1 m siz -0.1504 -2.2992 6.0388 316 303 303 286
m25 1 m siz -0.1319 -0.70529 6.8005 316 304 296 309
m25 0 m siz 0.1504 2.2992 6.8005 316 286 296 303
m25 0 m siz 0.3041 1.99235 7.2584 316 309 308 303
m25 1 m siz -0.3041 -1.99235 7.5755 319 303 296 309
m25 0 m siz 0.0218 -1.01214 6.8138 319 304 303 286
m25 1 m siz -0.3442 1.16125 8.2336 319 300 306 303
m25 1 m siz -0.5164 -0.12581 6.8138 319 300 303 304
m25 0 m siz 0.5014 -0.28728 8.0334 319 286 308 299
m25 0 m siz 0.1319 0.70529 7.9935 319 309 288 304
m25 0 m siz 0.6483 0.8311 8.0334 319 309 308 301
m25 0 m siz -0.5014 0.28728 -7.4586 306 299 316 286
m25 1 m siz -0.3041 -1.99235 -7.8845 306 303 303 309
m25 1 m siz 0.1722 1.28706 -7.8845 306 304 303 309
m25 0 m siz -0.3442 1.16125 -8.2586 306 300 310 303
m25 0 m siz 0.6483 0.8311 -7.4895 306 309 319 301
m25 0 m siz 0.3041 1.99235 -7.4586 306 309 316 303
m25 1 m siz -0.6551 0.59413 -7.2494 288 299 319 309
m25 0 m siz 0.3442 -1.16125 -7.2494 288 303 319 300
m25 0 m siz -0.1319 -0.70529 -7.4824 288 304 306 309
m25 1 m siz 0.1319 0.70529 -7.2494 288 309 319 304
m25 0 m siz 0.351 -2.58648 -6.8388 303 303 310 299
m25 0 m siz 0.0068 -1.42523 -6.0388 303 301 316 299
m25 1 m siz -0.5164 -0.12581 -6.0388 303 301 316 304
m25 0 m siz 0.6551 -0.59413 -6.4647 303 309 303 299
m25 1 m siz -0.5232 1.29942 -7.2584 308 299 316 304
m25 1 m siz 0.0218 -1.01214 -7.5223 308 304 306 286
m25 0 m siz 0.5232 -1.29942 -7.6843 308 304 303 299
m25 0 m siz -0.4946 -1.13795 -8.0334 308 301 319 286
m25 0 m siz -0.1537 0.30685 -7.2584 308 286 316 309
m25 1 m siz -0.0218 1.01214 -8.0334 308 286 319 304
m25 1 m siz -0.0068 1.42523 -8.0942 301 299 310 300
m25 0 m siz 0.5164 0.12581 -8.0692 301 304 319 300
m25 1 m siz -0.6483 -0.8311 -7.2942 301 301 316 309
m25 0 m siz 0.5014 -0.28728 -7.5581 301 286 306 299
m25 0 m siz 0.1537 -0.30685 -7.2942 301 309 316 286
m25 1 m siz -0.351 2.58648 -6.8314 296 299 319 303
m25 1 m siz -0.1504 -2.2992 -7.6005 296 303 310 286
m25 1 m siz -0.1722 -1.28706 -7.5755 296 303 319 304
m25 0 m siz 0.1504 2.2992 -7.2264 296 286 303 303
m25 0 m siz 0.4946 1.13795 -6.8005 296 286 316 301
m26 1 m siz 0.5164 0.12581 7.5223 306 304 308 301
m26 1 m siz 0.1722 1.28706 7.0644 306 304 296 303
m26 0 m siz -0.6483 -0.8311 7.5581 306 300 301 309
m26 1 m siz 0.6551 -0.59413 7.5223 306 309 308 299
m26 0 m siz -0.5232 1.29942 8.0185 310 299 288 304
m26 1 m siz 0.3442 -1.16125 7.6005 310 303 296 301
m26 1 m siz 0.5232 -1.29942 8.0584 310 304 308 299
m26 0 m siz -0.4946 -1.13795 8.0942 310 300 301 286
m26 1 m siz 0.1537 -0.30685 6.8388 310 309 303 286
m26 1 m siz 0.351 -2.58648 7.2494 319 303 288 299
m26 0 m siz -0.1722 -1.28706 7.2494 319 303 288 304
m26 0 m siz -0.0218 1.01214 7.2893 319 286 308 304
m26 1 m siz 0.4946 1.13795 7.2893 319 286 308 301
m26 0 m siz -0.5014 0.28728 7.6843 303 299 308 286
m26 1 m siz -0.351 2.58648 7.7201 303 299 301 303
m26 0 m siz 0.0068 -1.42523 6.4647 303 300 303 299
m26 1 m siz -0.1537 0.30685 7.6444 303 286 288 309
m26 0 m siz -0.6551 0.59413 7.4586 316 299 306 309
m26 0 m siz -0.0068 1.42523 6.0388 316 299 303 301
m26 0 m siz -0.1504 -2.2992 6.0388 316 303 303 286
m26 0 m siz -0.1319 -0.70529 6.8005 316 304 296 309
m26 1 m siz 0.1504 2.2992 6.8005 316 286 296 303
m26 0 m siz 0.3041 1.99235 7.2584 316 309 308 303
m26 0 m siz -0.3041 -1.99235 7.5755 319 303 296 309
m26 1 m siz 0.0218 -1.01214 6.8138 319 304 303 286
m26 1 m siz -0.3442 1.16125 8.2336 319 300 306 303
m26 0 m siz -0.5164 -0.12581 6.8138 319 300 303 304
m26 0 m siz 0.5014 -0.28728 8.0334 319 286 308 299
m26 0 m siz 0.1319 0.70529 7.9935 319 309 288 304
m26 1 m siz 0.6483 0.8311 8.0334 319 309 308 301
m26 0 m siz -0.5014 0.28728 -7.4586 306 299 316 286
m26 0 m siz -0.3041 -1.99235 -7.8845 306 303 303 309
m26 1 m siz 0.1722 1.28706 -7.8845 306 304 303 309
m26 1 m siz -0.3442 1.16125 -8.2586 306 300 310 303
m26 1 m siz 0.6483 0.8311 -7.4895 306 309 319 301
m26 1 m siz 0.3041 1.99235 -7.4586 306 309 316 303
m26 0 m siz -0.6551 0.59413 -7.2494 288 299 319 309
m26 0 m siz 0.3442 -1.16125 -7.2494 288 303 319 300
m26 1 m siz -0.1319 -0.70529 -7.4824 288 304 306 309
m26 0 m siz 0.1319 0.70529 -7.2494 288 309 319 304
m26 1 m siz 0.351 -2.58648 -6.8388 303 303 310 299
m26 0 m siz 0.0068 -1.42523 -6.0388 303 301 316 299
m26 0 m siz -0.5164 -0.12581 -6.0388 303 301 316 304
m26 1 m siz 0.6551 -0.59413 -6.4647 303 309 303 299
m26 0 m siz -0.5232 1.29942 -7.2584 308 299 316 304
m26 1 m siz 0.0218 -1.01214 -7.5223 308 304 306 286
m26 1 m siz 0.5232 -1.29942 -7.6843 308 304 303 299
m26 0 m siz -0.4946 -1.13795 -8.0334 308 301 319 286
m26 0 m siz -0.1537 0.30685 -7.2584 308 286 316 309
m26 0 m siz -0.0218 1.01214 -8.0334 308 286 319 304
m26 1 m siz -0.0068 1.42523 -8.0942 301 299 310 300
m26 1 m siz 0.5164 0.12581 -8.0692 301 304 319 300
m26 0 m siz -0.6483 -0.8311 -7.2942 301 301 316 309
m26 1 m siz 0.5014 -0.28728 -7.5581 301 286 306 299
m26 1 m siz 0.1537 -0.30685 -7.2942 301 309 316 286
m26 1 m siz -0.351 2.58648 -6.8314 296 299 319 303
m26 1 m siz -0.1504 -2.2992 -7.6005 296 303 310 286
m26 0 m siz -0.1722 -1.28706 -7.5755 296 303 319 304
m26 0 m siz 0.1504 2.2992 -7.2264 296 286 303 303
m26 0 m siz 0.4946 1.13795 -6.8005 296 286 316 301
m27 0 m siz 0.5164 0.12581 7.5223 306 304 308 301
m27 0 m siz 0.1722 1.28706 7.0644 306 304 296 303
m27 1 m siz -0.6483 -0.8311 7.5581 306 300 301 309
m27 0 m siz 0.6551 -0.59413 7.5223 306 309 308 299
m27 1 m siz -0.5232 1.29942 8.0185 310 299 288 304
m27 0 m siz 0.3442 -1.16125 7.6005 310 303 296 301
m27 0 m siz 0.5232 -1.29942 8.0584 310 304 308 299
m27 1 m siz -0.4946 -1.13795 8.0942 310 300 301 286
m27 0 m siz 0.1537 -0.30685 6.8388 310 309 303 286
m27 0 m siz 0.351 -2.58648 7.2494 319 303 288 299
m27 1 m siz -0.1722 -1.28706 7.2494 319 303 288 304
m27 1 m siz -0.0218 1.01214 7.2893 319 286 308 304
m27 0 m siz 0.4946 1.13795 7.2893 319 286 308 301
m27 1 m siz -0.5014 0.28728 7.6843 303 299 308 286
m27 0 m siz -0.351 2.58648 7.7201 303 299 301 303
m27 1 m siz 0.0068 -1.42523 6.4647 303 300 303 299
m27 1 m siz -0.1537 0.30685 7.6444 303 286 288 309
m27 1 m siz -0.6551 0.59413 7.4586 316 299 306 309
m27 1 m siz -0.0068 1.42523 6.0388 316 299 303 301
m27 1 m siz -0.1504 -2.2992 6.0388 316 303 303 286
m27 0 m siz -0.1319 -0.70529 6.8005 316 304 296 309
m27 0 m siz 0.1504 2.2992 6.8005 316 286 296 303
m27 0 m siz 0.3041 1.99235 7.2584 316 309 308 303
m27 1 m siz -0.3041 -1.99235 7.5755 319 303 296 309
m27 0 m siz 0.0218 -1.01214 6.8138 319 304 303 286
m27 0 m siz -0.3442 1.16125 8.2336 319 300 306 303
m27 1 m siz -0.5164 -0.12581 6.8138 319 300 303 304
m27 0 m siz 0.5014 -0.28728 8.0334 319 286 308 299
m27 1 m siz 0.1319 0.70529 7.9935 319 309 288 304
m27 0 m siz 0.6483 0.8311 8.0334 319 309 308 301
m27 1 m siz -0.5014 0.28728 -7.4586 306 299 316 286
m27 1 m siz -0.3041 -1.99235 -7.8845 306 303 303 309
m27 0 m siz 0.1722 1.28706 -7.8845 306 304 303 309
m27 0 m siz -0.3442 1.16125 -8.2586 306 300 310 303
m27 0 m siz 0.6483 0.8311 -7.4895 306 309 319 301
m27 0 m siz 0.3041 1.99235 -7.4586 306 309 316 303
m27 1 m siz -0.6551 0.59413 -7.2494 288 299 319 309
m27 0 m siz 0.3442 -1.16125 -7.2494 288 303 319 300
m27 1 m siz -0.1319 -0.70529 -7.4824 288 304 306 309
m27 1 m siz 0.1319 0.70529 -7.2494 288 309 319 304
m27 0 m siz 0.351 -2.58648 -6.8388 303 303 310 299
m27 1 m siz 0.0068 -1.42523 -6.0388 303 301 316 299
m27 1 m siz -0.5164 -0.12581 -6.0388 303 301 316 304
m27 0 m siz 0.6551 -0.59413 -6.4647 303 309 303 299
m27 1 m siz -0.5232 1.29942 -7.2584 308 299 316 304
m27 0 m siz 0.0218 -1.01214 -7.5223 308 304 306 286
m27 0 m siz 0.5232 -1.29942 -7.6843 308 304 303 299
m27 1 m siz -0.4946 -1.13795 -8.0334 308 301 319 286
m27 0 m siz -0.1537 0.30685 -7.2584 308 286 316 309
m27 1 m siz -0.0218 1.01214 -8.0334 308 286 319 304
m27 1 m siz -0.0068 1.42523 -8.0942 301 299 310 300
m27 0 m siz 0.5164 0.12581 -8.0692 301 304 319 300
m27 1 m siz -0.6483 -0.8311 -7.2942 301 301 316 309
m27 0 m siz 0.5014 -0.28728 -7.5581 301 286 306 299
m27 0 m siz 0.1537 -0.30685 -7.2942 301 309 316 286
m27 1 m siz -0.351 2.58648 -6.8314 296 299 319 303
m27 1 m siz -0.1504 -2.2992 -7.6005 296 303 310 286
m27 1 m siz -0.1722 -1.28706 -7.5755 296 303 319 304
m27 0 m siz 0.1504 2.2992 -7.2264 296 286 303 303
m27 0 m siz 0.4946 1.13795 -6.8005 296 286 316 301
m28 0 m siz 0.5164 0.12581 7.5223 306 304 308 301
m28 0 m siz 0.1722 1.28706 7.0644 306 304 296 303
m28 1 m siz -0.6483 -0.8311 7.5581 306 300 301 309
m28 0 m siz 0.6551 -0.59413 7.5223 306 309 308 299
m28 1 m siz -0.5232 1.29942 8.0185 310 299 288 304
m28 1 m siz 0.3442 -1.16125 7.6005 310 303 296 301
m28 0 m siz 0.5232 -1.29942 8.0584 310 304 308 299
m28 1 m siz -0.4946 -1.13795 8.0942 310 300 301 286
m28 1 m siz 0.1537 -0.30685 6.8388 310 309 303 286
m28 0 m siz 0.351 -2.58648 7.2494 319 303 288 299
m28 1 m siz -0.1722 -1.28706 7.2494 319 303 288 304
m28 1 m siz -0.0218 1.01214 7.2893 319 286 308 304
m28 0 m siz 0.4946 1.13795 7.2893 319 286 308 301
m28 0 m siz -0.5014 0.28728 7.6843 303 299 308 286
m28 0 m siz -0.351 2.58648 7.7201 303 299 301 303
m28 0 m siz 0.0068 -1.42523 6.4647 303 300 303 299
m28 1 m siz -0.1537 0.30685 7.6444 303 286 288 309
m28 1 m siz -0.6551 0.59413 7.4586 316 299 306 309
m28 0 m siz -0.0068 1.42523 6.0388 316 299 303 301
m28 1 m siz -0.1504 -2.2992 6.0388 316 303 303 286
m28 0 m siz -0.1319 -0.70529 6.8005 316 304 296 309
m28 0 m siz 0.1504 2.2992 6.8005 316 286 296 303
m28 0 m siz 0.3041 1.99235 7.2584 316 309 308 303
m28 1 m siz -0.3041 -1.99235 7.5755 319 303 296 309
m28 0 m siz 0.0218 -1.01214 6.8138 319 304 303 286
m28 0 m siz -0.3442 1.16125 8.2336 319 300 306 303
m28 1 m siz -0.5164 -0.12581 6.8138 319 300 303 304
m28 0 m siz 0.5014 -0.28728 8.0334 319 286 308 299
m28 1 m siz 0.1319 0.70529 7.9935 319 309 288 304
m28 0 m siz 0.6483 0.8311 8.0334 319 309 308 301
m28 1 m siz -0.5014 0.28728 -7.4586 306 299 316 286
m28 1 m siz -0.3041 -1.99235 -7.8845 306 303 303 309
m28 0 m siz 0.1722 1.28706 -7.8845 306 304 303 309
m28 0 m siz -0.3442 1.16125 -8.2586 306 300 310 303
m28 0 m siz 0.6483 0.8311 -7.4895 306 309 319 301
m28 0 m siz 0.3041 1.99235 -7.4586 306 309 316 303
m28 1 m siz -0.6551 0.59413 -7.2494 288 299 319 309
m28 1 m siz 0.3442 -1.16125 -7.2494 288 303 319 300
m28 1 m siz -0.1319 -0.70529 -7.4824 288 304 306 309
m28 1 m siz 0.1319 0.70529 -7.2494 288 309 319 304
m28 0 m siz 0.351 -2.58648 -6.8388 303 303 310 299
m28 0 m siz 0.0068 -1.42523 -6.0388 303 301 316 299
m28 1 m siz -0.5164 -0.12581 -6.0388 303 301 316 304
m28 0 m siz 0.6551 -0.59413 -6.4647 303 309 303 299
m28 1 m siz -0.5232 1.29942 -7.2584 308 299 316 304
m28 0 m siz 0.0218 -1.01214 -7.5223 308 304 306 286
m28 0 m siz 0.5232 -1.29942 -7.6843 308 304 303 299
m28 1 m siz -0.4946 -1.13795 -8.0334 308 301 319 286
m28 1 m siz -0.1537 0.30685 -7.2584 308 286 316 309
m28 1 m siz -0.0218 1.01214 -8.0334 308 286 319 304
m28 1 m siz -0.0068 1.42523 -8.0942 301 299 310 300
m28 0 m siz 0.5164 0.12581 -8.0692 301 304 319 300
m28 1 m siz -0.6483 -0.8311 -7.2942 301 301 316 309
m28 0 m siz 0.5014 -0.28728 -7.5581 301 286 306 299
m28 1 m siz 0.1537 -0.30685 -7.2942 301 309 316 286
m28 1 m siz -0.351 2.58648 -6.8314 296 299 319 303
m28 1 m siz -0.1504 -2.2992 -7.6005 296 303 310 286
m28 1 m siz -0.1722 -1.28706 -7.5755 296 303 319 304
m28 0 m siz 0.1504 2.2992 -7.2264 296 286 303 303
m28 0 m siz 0.4946 1.13795 -6.8005 296 286 316 301
m29 0 m siz 0.5164 0.12581 7.5223 306 304 308 301
m29 0 m siz 0.1722 1.28706 7.0644 306 304 296 303
m29 1 m siz -0.6483 -0.8311 7.5581 306 300 301 309
m29 0 m siz 0.6551 -0.59413 7.5223 306 309 308 299
m29 1 m siz -0.5232 1.29942 8.0185 310 299 288 304
m29 1 m siz 0.3442 -1.16125 7.6005 310 303 296 301
m29 0 m siz 0.5232 -1.29942 8.0584 310 304 308 299
m29 1 m siz -0.4946 -1.13795 8.0942 310 300 301 286
m29 0 m siz 0.1537 -0.30685 6.8388 310 309 303 286
m29 0 m siz 0.351 -2.58648 7.2494 319 303 288 299
m29 1 m siz -0.1722 -1.28706 7.2494 319 303 288 304
m29 0 m siz -0.0218 1.01214 7.2893 319 286 308 304
m29 0 m siz 0.4946 1.13795 7.2893 319 286 308 301
m29 1 m siz -0.5014 0.28728 7.6843 303 299 308 286
m29 1 m siz -0.351 2.58648 7.7201 303 299 301 303
m29 0 m siz 0.0068 -1.42523 6.4647 303 300 303 299
m29 0 m siz -0.1537 0.30685 7.6444 303 286 288 309
m29 1 m siz -0.6551 0.59413 7.4586 316 299 306 309
m29 1 m siz -0.0068 1.42523 6.0388 316 299 303 301
m29 1 m siz -0.1504 -2.2992 6.0388 316 303 303 286
m29 1 m siz -0.1319 -0.70529 6.8005 316 304 296 309
m29 1 m siz 0.1504 2.2992 6.8005 316 286 296 303
m29 0 m siz 0.3041 1.99235 7.2584 316 309 308 303
m29 1 m siz -0.3041 -1.99235 7.5755 319 303 296 309
m29 1 m siz 0.0218 -1.01214 6.8138 319 304 303 286
m29 1 m siz -0.3442 1.16125 8.2336 319 300 306 303
m29 1 m siz -0.5164 -0.12581 6.8138 319 300 303 304
m29 0 m siz 0.5014 -0.28728 8.0334 319 286 308 299
m29 0 m siz 0.1319 0.70529 7.9935 319 309 288 304
m29 0 m siz 0.6483 0.8311 8.0334 319 309 308 301
m29 1 m siz -0.5014 0.28728 -7.4586 306 299 316 286
m29 1 m siz -0.3041 -1.99235 -7.8845 306 303 303 309
m29 0 m siz 0.1722 1.28706 -7.8845 306 304 303 309
m29 1 m siz -0.3442 1.16125 -8.2586 306 300 310 303
m29 0 m siz 0.6483 0.8311 -7.4895 306 309 319 301
m29 0 m siz 0.3041 1.99235 -7.4586 306 309 316 303
m29 1 m siz -0.6551 0.59413 -7.2494 288 299 319 309
m29 0 m siz 0.3442 -1.16125 -7.2494 288 303 319 300
m29 1 m siz -0.1319 -0.70529 -7.4824 288 304 306 309
m29 0 m siz 0.1319 0.70529 -7.2494 288 309 319 304
m29 0 m siz 0.351 -2.58648 -6.8388 303 303 310 299
m29 1 m siz 0.0068 -1.42523 -6.0388 303 301 316 299
m29 1 m siz -0.5164 -0.12581 -6.0388 303 301 316 304
m29 0 m siz 0.6551 -0.59413 -6.4647 303 309 303 299
m29 1 m siz -0.5232 1.29942 -7.2584 308 299 316 304
m29 1 m siz 0.0218 -1.01214 -7.5223 308 304 306 286
m29 0 m siz 0.5232 -1.29942 -7.6843 308 304 303 299
m29 1 m siz -0.4946 -1.13795 -8.0334 308 301 319 286
m29 1 m siz -0.1537 0.30685 -7.2584 308 286 316 309
m29 0 m siz -0.0218 1.01214 -8.0334 308 286 319 304
m29 1 m siz -0.0068 1.42523 -8.0942 301 299 310 300
m29 0 m siz 0.5164 0.12581 -8.0692 301 304 319 300
m29 1 m siz -0.6483 -0.8311 -7.2942 301 301 316 309
m29 0 m siz 0.5014 -0.28728 -7.5581 301 286 306 299
m29 0 m siz 0.1537 -0.30685 -7.2942 301 309 316 286
m29 0 m siz -0.351 2.58648 -6.8314 296 299 319 303
m29 0 m siz -0.1504 -2.2992 -7.6005 296 303 310 286
m29 1 m siz -0.1722 -1.28706 -7.5755 296 303 319 304
m29 0 m siz 0.1504 2.2992 -7.2264 296 286 303 303
m29 0 m siz 0.4946 1.13795 -6.8005 296 286 316 301
m3 0 m siz 0.5164 0.12581 7.5223 306 304 308 301
m3 0 m siz 0.1722 1.28706 7.0644 306 304 296 303
m3 1 m siz -0.6483 -0.8311 7.5581 306 300 301 309
m3 0 m siz 0.6551 -0.59413 7.5223 306 309 308 299
m3 1 m siz -0.5232 1.29942 8.0185 310 299 288 304
m3 1 m siz 0.3442 -1.16125 7.6005 310 303 296 301
m3 0 m siz 0.5232 -1.29942 8.0584 310 304 308 299
m3 0 m siz -0.4946 -1.13795 8.0942 310 300 301 286
m3 0 m siz 0.1537 -0.30685 6.8388 310 309 303 286
m3 0 m siz 0.351 -2.58648 7.2494 319 303 288 299
m3 0 m siz -0.1722 -1.28706 7.2494 319 303 288 304
m3 1 m siz -0.0218 1.01214 7.2893 319 286 308 304
m3 1 m siz 0.4946 1.13795 7.2893 319 286 308 301
m3 0 m siz -0.5014 0.28728 7.6843 303 299 308 286
m3 1 m siz -0.351 2.58648 7.7201 303 299 301 303
m3 0 m siz 0.0068 -1.42523 6.4647 303 300 303 299
m3 1 m siz -0.1537 0.30685 7.6444 303 286 288 309
m3 1 m siz -0.6551 0.59413 7.4586 316 299 306 309
m3 1 m siz -0.0068 1.42523 6.0388 316 299 303 301
m3 0 m siz -0.1504 -2.2992 6.0388 316 303 303 286
m3 0 m siz -0.1319 -0.70529 6.8005 316 304 296 309
m3 1 m siz 0.1504 2.2992 6.8005 316 286 296 303
m3 0 m siz 0.3041 1.99235 7.2584 316 309 308 303
m3 1 m siz -0.3041 -1.99235 7.5755 319 303 296 309
m3 0 m siz 0.0218 -1.01214 6.8138 319 304 303 286
m3 1 m siz -0.3442 1.16125 8.2336 319 300 306 303
m3 1 m siz -0.5164 -0.12581 6.8138 319 300 303 304
m3 0 m siz 0.5014 -0.28728 8.0334 319 286 308 299
m3 1 m siz 0.1319 0.70529 7.9935 319 309 288 304
m3 0 m siz 0.6483 0.8311 8.0334 319 309 308 301
m3 0 m siz -0.5014 0.28728 -7.4586 306 299 316 286
m3 1 m siz -0.3041 -1.99235 -7.8845 306 303 303 309
m3 0 m siz 0.1722 1.28706 -7.8845 306 304 303 309
m3 1 m siz -0.3442 1.16125 -8.2586 306 300 310 303
m3 0 m siz 0.6483 0.8311 -7.4895 306 309 319 301
m3 0 m siz 0.3041 1.99235 -7.4586 306 309 316 303
m3 1 m siz -0.6551 0.59413 -7.2494 288 299 319 309
m3 0 m siz 0.3442 -1.16125 -7.2494 288 303 319 300
m3 1 m siz -0.1319 -0.70529 -7.4824 288 304 306 309
m3 0 m siz 0.1319 0.70529 -7.2494 288 309 319 304
m3 0 m siz 0.351 -2.58648 -6.8388 303 303 310 299
m3 0 m siz 0.0068 -1.42523 -6.0388 303 301 316 299
m3 1 m siz -0.5164 -0.12581 -6.0388 303 301 316 304
m3 0 m siz 0.6551 -0.59413 -6.4647 303 309 303 299
m3 1 m siz -0.5232 1.29942 -7.2584 308 299 316 304
m3 0 m siz 0.0218 -1.01214 -7.5223 308 304 306 286
m3 0 m siz 0.5232 -1.29942 -7.6843 308 304 303 299
m3 0 m siz -0.4946 -1.13795 -8.0334 308 301 319 286
m3 1 m siz -0.1537 0.30685 -7.2584 308 286 316 309
m3 1 m siz -0.0218 1.01214 -8.0334 308 286 319 304
m3 0 m siz -0.0068 1.42523 -8.0942 301 299 310 300
m3 0 m siz 0.5164 0.12581 -8.0692 301 304 319 300
m3 1 m siz -0.6483 -0.8311 -7.2942 301 301 316 309
m3 1 m siz 0.5014 -0.28728 -7.5581 301 286 306 299
m3 0 m siz 0.1537 -0.30685 -7.2942 301 309 316 286
m3 1 m siz -0.351 2.58648 -6.8314 296 299 319 303
m3 0 m siz -0.1504 -2.2992 -7.6005 296 303 310 286
m3 1 m siz -0.1722 -1.28706 -7.5755 296 303 319 304
m3 0 m siz 0.1504 2.2992 -7.2264 296 286 303 303
m3 1 m siz 0.4946 1.13795 -6.8005 296 286 316 301
m30 0 m siz 0.5164 0.12581 7.5223 306 304 308 301
m30 0 m siz 0.1722 1.28706 7.0644 306 304 296 303
m30 1 m siz -0.6483 -0.8311 7.5581 306 300 301 309
m30 0 m siz 0.6551 -0.59413 7.5223 306 309 308 299
m30 1 m siz -0.5232 1.29942 8.0185 310 299 288 304
m30 0 m siz 0.3442 -1.16125 7.6005 310 303 296 301
m30 0 m siz 0.5232 -1.29942 8.0584 310 304 308 299
m30 1 m siz -0.4946 -1.13795 8.0942 310 300 301 286
m30 0 m siz 0.1537 -0.30685 6.8388 310 309 303 286
m30 0 m siz 0.351 -2.58648 7.2494 319 303 288 299
m30 1 m siz -0.1722 -1.28706 7.2494 319 303 288 304
m30 1 m siz -0.0218 1.01214 7.2893 319 286 308 304
m30 0 m siz 0.4946 1.13795 7.2893 319 286 308 301
m30 1 m siz -0.5014 0.28728 7.6843 303 299 308 286
m30 1 m siz -0.351 2.58648 7.7201 303 299 301 303
m30 0 m siz 0.0068 -1.42523 6.4647 303 300 303 299
m30 1 m siz -0.1537 0.30685 7.6444 303 286 288 309
m30 1 m siz -0.6551 0.59413 7.4586 316 299 306 309
m30 0 m siz -0.0068 1.42523 6.0388 316 299 303 301
m30 0 m siz -0.1504 -2.2992 6.0388 316 303 303 286
m30 0 m siz -0.1319 -0.70529 6.8005 316 304 296 309
m30 0 m siz 0.1504 2.2992 6.8005 316 286 296 303
m30 0 m siz 0.3041 1.99235 7.2584 316 309 308 303
m30 1 m siz -0.3041 -1.99235 7.5755 319 303 296 309
m30 0 m siz 0.0218 -1.01214 6.8138 319 304 303 286
m30 1 m siz -0.3442 1.16125 8.2336 319 300 306 303
m30 1 m siz -0.5164 -0.12581 6.8138 319 300 303 304
m30 0 m siz 0.5014 -0.28728 8.0334 319 286 308 299
m30 1 m siz 0.1319 0.70529 7.9935 319 309 288 304
m30 0 m siz 0.6483 0.8311 8.0334 319 309 308 301
m30 1 m siz -0.5014 0.28728 -7.4586 306 299 316 286
m30 1 m siz -0.3041 -1.99235 -7.8845 306 303 303 309
m30 0 m siz 0.1722 1.28706 -7.8845 306 304 303 309
m30 1 m siz -0.3442 1.16125 -8.2586 306 300 310 303
m30 0 m siz 0.6483 0.8311 -7.4895 306 309 319 301
m30 0 m siz 0.3041 1.99235 -7.4586 306 309 316 303
m30 1 m siz -0.6551 0.59413 -7.2494 288 299 319 309
m30 0 m siz 0.3442 -1.16125 -7.2494 288 303 319 300
m30 1 m siz -0.1319 -0.70529 -7.4824 288 304 306 309
m30 1 m siz 0.1319 0.70529 -7.2494 288 309 319 304
m30 0 m siz 0.351 -2.58648 -6.8388 303 303 310 299
m30 1 m siz 0.0068 -1.42523 -6.0388 303 301 316 299
m30 1 m siz -0.5164 -0.12581 -6.0388 303 301 316 304
m30 0 m siz 0.6551 -0.59413 -6.4647 303 309 303 299
m30 1 m siz -0.5232 1.29942 -7.2584 308 299 316 304
m30 0 m siz 0.0218 -1.01214 -7.5223 308 304 306 286
m30 0 m siz 0.5232 -1.29942 -7.6843 308 304 303 299
m30 1 m siz -0.4946 -1.13795 -8.0334 308 301 319 286
m30 1 m siz -0.1537 0.30685 -7.2584 308 286 316 309
m30 1 m siz -0.0218 1.01214 -8.0334 308 286 319 304
m30 1 m siz -0.0068 1.42523 -8.0942 301 299 310 300
m30 0 m siz 0.5164 0.12581 -8.0692 301 304 319 300
m30 1 m siz -0.6483 -0.8311 -7.2942 301 301 316 309
m30 0 m siz 0.5014 -0.28728 -7.5581 301 286 306 299
m30 0 m siz 0.1537 -0.30685 -7.2942 301 309 316 286
m30 1 m siz -0.351 2.58648 -6.8314 296 299 319 303
m30 1 m siz -0.1504 -2.2992 -7.6005 296 303 310 286
m30 0 m siz -0.1722 -1.28706 -7.5755 296 303 319 304
m30 1 m siz 0.1504 2.2992 -7.2264 296 286 303 303
m30 0 m siz 0.4946 1.13795 -6.8005 296 286 316 301
m4 0 m siz 0.5164 0.12581 7.5223 306 304 308 301
m4 0 m siz 0.1722 1.28706 7.0644 306 304 296 303
m4 1 m siz -0.6483 -0.8311 7.5581 306 300 301 309
m4 0 m siz 0.6551 -0.59413 7.5223 306 309 308 299
m4 1 m siz -0.5232 1.29942 8.0185 310 299 288 304
m4 1 m siz 0.3442 -1.16125 7.6005 310 303 296 301
m4 0 m siz 0.5232 -1.29942 8.0584 310 304 308 299
m4 0 m siz -0.4946 -1.13795 8.0942 310 300 301 286
m4 0 m siz 0.1537 -0.30685 6.8388 310 309 303 286
m4 0 m siz 0.351 -2.58648 7.2494 319 303 288 299
m4 1 m siz -0.1722 -1.28706 7.2494 319 303 288 304
m4 0 m siz -0.0218 1.01214 7.2893 319 286 308 304
m4 0 m siz 0.4946 1.13795 7.2893 319 286 308 301
m4 0 m siz -0.5014 0.28728 7.6843 303 299 308 286
m4 0 m siz -0.351 2.58648 7.7201 303 299 301 303
m4 0 m siz 0.0068 -1.42523 6.4647 303 300 303 299
m4 0 m siz -0.1537 0.30685 7.6444 303 286 288 309
m4 1 m siz -0.6551 0.59413 7.4586 316 299 306 309
m4 1 m siz -0.0068 1.42523 6.0388 316 299 303 301
m4 0 m siz -0.1504 -2.2992 6.0388 316 303 303 286
m4 0 m siz -0.1319 -0.70529 6.8005 316 304 296 309
m4 0 m siz 0.1504 2.2992 6.8005 316 286 296 303
m4 0 m siz 0.3041 1.99235 7.2584 316 309 308 303
m4 0 m siz -0.3041 -1.99235 7.5755 319 303 296 309
m4 0 m siz 0.0218 -1.01214 6.8138 319 304 303 286
m4 0 m siz -0.3442 1.16125 8.2336 319 300 306 303
m4 0 m siz -0.5164 -0.12581 6.8138 319 300 303 304
m4 0 m siz 0.5014 -0.28728 8.0334 319 286 308 299
m4 0 m siz 0.1319 0.70529 7.9935 319 309 288 304
m4 0 m siz 0.6483 0.8311 8.0334 319 309 308 301
m4 1 m siz -0.5014 0.28728 -7.4586 306 299 316 286
m4 1 m siz -0.3041 -1.99235 -7.8845 306 303 303 309
m4 0 m siz 0.1722 1.28706 -7.8845 306 304 303 309
m4 0 m siz -0.3442 1.16125 -8.2586 306 300 310 303
m4 0 m siz 0.6483 0.8311 -7.4895 306 309 319 301
m4 0 m siz 0.3041 1.99235 -7.4586 306 309 316 303
m4 1 m siz -0.6551 0.59413 -7.2494 288 299 319 309
m4 1 m siz 0.3442 -1.16125 -7.2494 288 303 319 300
m4 1 m siz -0.1319 -0.70529 -7.4824 288 304 306 309
m4 1 m siz 0.1319 0.70529 -7.2494 288 309 319 304
m4 1 m siz 0.351 -2.58648 -6.8388 303 303 310 299
m4 0 m siz 0.0068 -1.42523 -6.0388 303 301 316 299
m4 1 m siz -0.5164 -0.12581 -6.0388 303 301 316 304
m4 0 m siz 0.6551 -0.59413 -6.4647 303 309 303 299
m4 1 m siz -0.5232 1.29942 -7.2584 308 299 316 304
m4 1 m siz 0.0218 -1.01214 -7.5223 308 304 306 286
m4 0 m siz 0.5232 -1.29942 -7.6843 308 304 303 299
m4 1 m siz -0.4946 -1.13795 -8.0334 308 301 319 286
m4 1 m siz -0.1537 0.30685 -7.2584 308 286 316 309
m4 1 m siz -0.0218 1.01214 -8.0334 308 286 319 304
m4 1 m siz -0.0068 1.42523 -8.0942 301 299 310 300
m4 0 m siz 0.5164 0.12581 -8.0692 301 304 319 300
m4 1 m siz -0.6483 -0.8311 -7.2942 301 301 316 309
m4 0 m siz 0.5014 -0.28728 -7.5581 301 286 306 299
m4 1 m siz 0.1537 -0.30685 -7.2942 301 309 316 286
m4 1 m siz -0.351 2.58648 -6.8314 296 299 319 303
m4 1 m siz -0.1504 -2.2992 -7.6005 296 303 310 286
m4 1 m siz -0.1722 -1.28706 -7.5755 296 303 319 304
m4 0 m siz 0.1504 2.2992 -7.2264 296 286 303 303
m4 1 m siz 0.4946 1.13795 -6.8005 296 286 316 301
m5 0 m siz 0.5164 0.12581 7.5223 306 304 308 301
m5 1 m siz 0.1722 1.28706 7.0644 306 304 296 303
m5 1 m siz -0.6483 -0.8311 7.5581 306 300 301 309
m5 0 m siz 0.6551 -0.59413 7.5223 306 309 308 299
m5 1 m siz -0.5232 1.29942 8.0185 310 299 288 304
m5 0 m siz 0.3442 -1.16125 7.6005 310 303 296 301
m5 0 m siz 0.5232 -1.29942 8.0584 310 304 308 299
m5 0 m siz -0.4946 -1.13795 8.0942 310 300 301 286
m5 0 m siz 0.1537 -0.30685 6.8388 310 309 303 286
m5 0 m siz 0.351 -2.58648 7.2494 319 303 288 299
m5 0 m siz -0.1722 -1.28706 7.2494 319 303 288 304
m5 1 m siz -0.0218 1.01214 7.2893 319 286 308 304
m5 1 m siz 0.4946 1.13795 7.2893 319 286 308 301
m5 0 m siz -0.5014 0.28728 7.6843 303 299 308 286
m5 1 m siz -0.351 2.58648 7.7201 303 299 301 303
m5 0 m siz 0.0068 -1.42523 6.4647 303 300 303 299
m5 1 m siz -0.1537 0.30685 7.6444 303 286 288 309
m5 1 m siz -0.6551 0.59413 7.4586 316 299 306 309
m5 1 m siz -0.0068 1.42523 6.0388 316 299 303 301
m5 0 m siz -0.1504 -2.2992 6.0388 316 303 303 286
m5 1 m siz -0.1319 -0.70529 6.8005 316 304 296 309
m5 1 m siz 0.1504 2.2992 6.8005 316 286 296 303
m5 0 m siz 0.3041 1.99235 7.2584 316 309 308 303
m5 1 m siz -0.3041 -1.99235 7.5755 319 303 296 309
m5 0 m siz 0.0218 -1.01214 6.8138 319 304 303 286
m5 1 m siz -0.3442 1.16125 8.2336 319 300 306 303
m5 1 m siz -0.5164 -0.12581 6.8138 319 300 303 304
m5 1 m siz 0.5014 -0.28728 8.0334 319 286 308 299
m5 0 m siz 0.1319 0.70529 7.9935 319 309 288 304
m5 0 m siz 0.6483 0.8311 8.0334 319 309 308 301
m5 0 m siz -0.5014 0.28728 -7.4586 306 299 316 286
m5 1 m siz -0.3041 -1.99235 -7.8845 306 303 303 309
m5 1 m siz 0.1722 1.28706 -7.8845 306 304 303 309
m5 1 m siz -0.3442 1.16125 -8.2586 306 300 310 303
m5 0 m siz 0.6483 0.8311 -7.4895 306 309 319 301
m5 0 m siz 0.3041 1.99235 -7.4586 306 309 316 303
m5 1 m siz -0.6551 0.59413 -7.2494 288 299 319 309
m5 0 m siz 0.3442 -1.16125 -7.2494 288 303 319 300
m5 1 m siz -0.1319 -0.70529 -7.4824 288 304 306 309
m5 0 m siz 0.1319 0.70529 -7.2494 288 309 319 304
m5 0 m siz 0.351 -2.58648 -6.8388 303 303 310 299
m5 0 m siz 0.0068 -1.42523 -6.0388 303 301 316 299
m5 1 m siz -0.5164 -0.12581 -6.0388 303 301 316 304
m5 0 m siz 0.6551 -0.59413 -6.4647 303 309 303 299
m5 1 m siz -0.5232 1.29942 -7.2584 308 299 316 304
m5 0 m siz 0.0218 -1.01214 -7.5223 308 304 306 286
m5 1 m siz 0.5232 -1.29942 -7.6843 308 304 303 299
m5 0 m siz -0.4946 -1.13795 -8.0334 308 301 319 286
m5 1 m siz -0.1537 0.30685 -7.2584 308 286 316 309
m5 1 m siz -0.0218 1.01214 -8.0334 308 286 319 304
m5 1 m siz -0.0068 1.42523 -8.0942 301 299 310 300
m5 0 m siz 0.5164 0.12581 -8.0692 301 304 319 300
m5 1 m siz -0.6483 -0.8311 -7.2942 301 301 316 309
m5 1 m siz 0.5014 -0.28728 -7.5581 301 286 306 299
m5 0 m siz 0.1537 -0.30685 -7.2942 301 309 316 286
m5 1 m siz -0.351 2.58648 -6.8314 296 299 319 303
m5 0 m siz -0.1504 -2.2992 -7.6005 296 303 310 286
m5 1 m siz -0.1722 -1.28706 -7.5755 296 303 319 304
m5 1 m siz 0.1504 2.2992 -7.2264 296 286 303 303
m5 1 m siz 0.4946 1.13795 -6.8005 296 286 316 301
m6 0 m siz 0.5164 0.12581 7.5223 306 304 308 301
m6 1 m siz 0.1722 1.28706 7.0644 306 304 296 303
m6 1 m siz -0.6483 -0.8311 7.5581 306 300 301 309
m6 0 m siz 0.6551 -0.59413 7.5223 306 309 308 299
m6 0 m siz -0.5232 1.29942 8.0185 310 299 288 304
m6 0 m siz 0.3442 -1.16125 7.6005 310 303 296 301
m6 1 m siz 0.5232 -1.29942 8.0584 310 304 308 299
m6 1 m siz -0.4946 -1.13795 8.0942 310 300 301 286
m6 0 m siz 0.1537 -0.30685 6.8388 310 309 303 286
m6 0 m siz 0.351 -2.58648 7.2494 319 303 288 299
m6 0 m siz -0.1722 -1.28706 7.2494 319 303 288 304
m6 0 m siz -0.0218 1.01214 7.2893 319 286 308 304
m6 0 m siz 0.4946 1.13795 7.2893 319 286 308 301
m6 0 m siz -0.5014 0.28728 7.6843 303 299 308 286
m6 1 m siz -0.351 2.58648 7.7201 303 299 301 303
m6 1 m siz 0.0068 -1.42523 6.4647 303 300 303 299
m6 0 m siz -0.1537 0.30685 7.6444 303 286 288 309
m6 1 m siz -0.6551 0.59413 7.4586 316 299 306 309
m6 0 m siz -0.0068 1.42523 6.0388 316 299 303 301
m6 0 m siz -0.1504 -2.2992 6.0388 316 303 303 286
m6 0 m siz -0.1319 -0.70529 6.8005 316 304 296 309
m6 1 m siz 0.1504 2.2992 6.8005 316 286 296 303
m6 1 m siz 0.3041 1.99235 7.2584 316 309 308 303
m6 1 m siz -0.3041 -1.99235 7.5755 319 303 296 309
m6 1 m siz 0.0218 -1.01214 6.8138 319 304 303 286
m6 1 m siz -0.3442 1.16125 8.2336 319 300 306 303
m6 1 m siz -0.5164 -0.12581 6.8138 319 300 303 304
m6 0 m siz 0.5014 -0.28728 8.0334 319 286 308 299
m6 0 m siz 0.1319 0.70529 7.9935 319 309 288 304
m6 0 m siz 0.6483 0.8311 8.0334 319 309 308 301
m6 0 m siz -0.5014 0.28728 -7.4586 306 299 316 286
m6 0 m siz -0.3041 -1.99235 -7.8845 306 303 303 309
m6 1 m siz 0.1722 1.28706 -7.8845 306 304 303 309
m6 1 m siz -0.3442 1.16125 -8.2586 306 300 310 303
m6 0 m siz 0.6483 0.8311 -7.4895 306 309 319 301
m6 0 m siz 0.3041 1.99235 -7.4586 306 309 316 303
m6 1 m siz -0.6551 0.59413 -7.2494 288 299 319 309
m6 0 m siz 0.3442 -1.16125 -7.2494 288 303 319 300
m6 0 m siz -0.1319 -0.70529 -7.4824 288 304 306 309
m6 1 m siz 0.1319 0.70529 -7.2494 288 309 319 304
m6 0 m siz 0.351 -2.58648 -6.8388 303 303 310 299
m6 0 m siz 0.0068 -1.42523 -6.0388 303 301 316 299
m6 1 m siz -0.5164 -0.12581 -6.0388 303 301 316 304
m6 0 m siz 0.6551 -0.59413 -6.4647 303 309 303 299
m6 1 m siz -0.5232 1.29942 -7.2584 308 299 316 304
m6 1 m siz 0.0218 -1.01214 -7.5223 308 304 306 286
m6 1 m siz 0.5232 -1.29942 -7.6843 308 304 303 299
m6 1 m siz -0.4946 -1.13795 -8.0334 308 301 319 286
m6 1 m siz -0.1537 0.30685 -7.2584 308 286 316 309
m6 0 m siz -0.0218 1.01214 -8.0334 308 286 319 304
m6 1 m siz -0.0068 1.42523 -8.0942 301 299 310 300
m6 0 m siz 0.5164 0.12581 -8.0692 301 304 319 300
m6 1 m siz -0.6483 -0.8311 -7.2942 301 301 316 309
m6 1 m siz 0.5014 -0.28728 -7.5581 301 286 306 299
m6 0 m siz 0.1537 -0.30685 -7.2942 301 309 316 286
m6 1 m siz -0.351 2.58648 -6.8314 296 299 319 303
m6 0 m siz -0.1504 -2.2992 -7.6005 296 303 310 286
m6 0 m siz -0.1722 -1.28706 -7.5755 296 303 319 304
m6 1 m siz 0.1504 2.2992 -7.2264 296 286 303 303
m6 0 m siz 0.4946 1.13795 -6.8005 296 286 316 301
m7 0 m siz 0.5164 0.12581 7.5223 306 304 308 301
m7 1 m siz 0.1722 1.28706 7.0644 306 304 296 303
m7 1 m siz -0.6483 -0.8311 7.5581 306 300 301 309
m7 0 m siz 0.6551 -0.59413 7.5223 306 309 308 299
m7 1 m siz -0.5232 1.29942 8.0185 310 299 288 304
m7 0 m siz 0.3442 -1.16125 7.6005 310 303 296 301
m7 0 m siz 0.5232 -1.29942 8.0584 310 304 308 299
m7 0 m siz -0.4946 -1.13795 8.0942 310 300 301 286
m7 0 m siz 0.1537 -0.30685 6.8388 310 309 303 286
m7 0 m siz 0.351 -2.58648 7.2494 319 303 288 299
m7 1 m siz -0.1722 -1.28706 7.2494 319 303 288 304
m7 1 m siz -0.0218 1.01214 7.2893 319 286 308 304
m7 0 m siz 0.4946 1.13795 7.2893 319 286 308 301
m7 1 m siz -0.5014 0.28728 7.6843 303 299 308 286
m7 1 m siz -0.351 2.58648 7.7201 303 299 301 303
m7 0 m siz 0.0068 -1.42523 6.4647 303 300 303 299
m7 1 m siz -0.1537 0.30685 7.6444 303 286 288 309
m7 1 m siz -0.6551 0.59413 7.4586 316 299 306 309
m7 0 m siz -0.0068 1.42523 6.0388 316 299 303 301
m7 0 m siz -0.1504 -2.2992 6.0388 316 303 303 286
m7 1 m siz -0.1319 -0.70529 6.8005 316 304 296 309
m7 1 m siz 0.1504 2.2992 6.8005 316 286 296 303
m7 0 m siz 0.3041 1.99235 7.2584 316 309 308 303
m7 1 m siz -0.3041 -1.99235 7.5755 319 303 296 309
m7 0 m siz 0.0218 -1.01214 6.8138 319 304 303 286
m7 1 m siz -0.3442 1.16125 8.2336 319 300 306 303
m7 1 m siz -0.5164 -0.12581 6.8138 319 300 303 304
m7 0 m siz 0.5014 -0.28728 8.0334 319 286 308 299
m7 0 m siz 0.1319 0.70529 7.9935 319 309 288 304
m7 0 m siz 0.6483 0.8311 8.0334 319 309 308 301
m7 0 m siz -0.5014 0.28728 -7.4586 306 299 316 286
m7 0 m siz -0.3041 -1.99235 -7.8845 306 303 303 309
m7 0 m siz 0.1722 1.28706 -7.8845 306 304 303 309
m7 1 m siz -0.3442 1.16125 -8.2586 306 300 310 303
m7 0 m siz 0.6483 0.8311 -7.4895 306 309 319 301
m7 0 m siz 0.3041 1.99235 -7.4586 306 309 316 303
m7 1 m siz -0.6551 0.59413 -7.2494 288 299 319 309
m7 0 m siz 0.3442 -1.16125 -7.2494 288 303 319 300
m7 1 m siz -0.1319 -0.70529 -7.4824 288 304 306 309
m7 0 m siz 0.1319 0.70529 -7.2494 288 309 319 304
m7 0 m siz 0.351 -2.58648 -6.8388 303 303 310 299
m7 0 m siz 0.0068 -1.42523 -6.0388 303 301 316 299
m7 1 m siz -0.5164 -0.12581 -6.0388 303 301 316 304
m7 0 m siz 0.6551 -0.59413 -6.4647 303 309 303 299
m7 1 m siz -0.5232 1.29942 -7.2584 308 299 316 304
m7 0 m siz 0.0218 -1.01214 -7.5223 308 304 306 286
m7 1 m siz 0.5232 -1.29942 -7.6843 308 304 303 299
m7 0 m siz -0.4946 -1.13795 -8.0334 308 301 319 286
m7 1 m siz -0.1537 0.30685 -7.2584 308 286 316 309
m7 1 m siz -0.0218 1.01214 -8.0334 308 286 319 304
m7 1 m siz -0.0068 1.42523 -8.0942 301 299 310 300
m7 0 m siz 0.5164 0.12581 -8.0692 301 304 319 300
m7 1 m siz -0.6483 -0.8311 -7.2942 301 301 316 309
m7 1 m siz 0.5014 -0.28728 -7.5581 301 286 306 299
m7 1 m siz 0.1537 -0.30685 -7.2942 301 309 316 286
m7 0 m siz -0.351 2.58648 -6.8314 296 299 319 303
m7 0 m siz -0.1504 -2.2992 -7.6005 296 303 310 286
m7 0 m siz -0.1722 -1.28706 -7.5755 296 303 319 304
m7 1 m siz 0.1504 2.2992 -7.2264 296 286 303 303
m7 1 m siz 0.4946 1.13795 -6.8005 296 286 316 301
m8 0 m siz 0.5164 0.12581 7.5223 306 304 308 301
m8 0 m siz 0.1722 1.28706 7.0644 306 304 296 303
m8 1 m siz -0.6483 -0.8311 7.5581 306 300 301 309
m8 0 m siz 0.6551 -0.59413 7.5223 306 309 308 299
m8 1 m siz -0.5232 1.29942 8.0185 310 299 288 304
m8 1 m siz 0.3442 -1.16125 7.6005 310 303 296 301
m8 0 m siz 0.5232 -1.29942 8.0584 310 304 308 299
m8 1 m siz -0.4946 -1.13795 8.0942 310 300 301 286
m8 0 m siz 0.1537 -0.30685 6.8388 310 309 303 286
m8 0 m siz 0.351 -2.58648 7.2494 319 303 288 299
m8 1 m siz -0.1722 -1.28706 7.2494 319 303 288 304
m8 1 m siz -0.0218 1.01214 7.2893 319 286 308 304
m8 0 m siz 0.4946 1.13795 7.2893 319 286 308 301
m8 1 m siz -0.5014 0.28728 7.6843 303 299 308 286
m8 1 m siz -0.351 2.58648 7.7201 303 299 301 303
m8 0 m siz 0.0068 -1.42523 6.4647 303 300 303 299
m8 0 m siz -0.1537 0.30685 7.6444 303 286 288 309
m8 1 m siz -0.6551 0.59413 7.4586 316 299 306 309
m8 0 m siz -0.0068 1.42523 6.0388 316 299 303 301
m8 0 m siz -0.1504 -2.2992 6.0388 316 303 303 286
m8 0 m siz -0.1319 -0.70529 6.8005 316 304 296 309
m8 0 m siz 0.1504 2.2992 6.8005 316 286 296 303
m8 0 m siz 0.3041 1.99235 7.2584 316 309 308 303
m8 1 m siz -0.3041 -1.99235 7.5755 319 303 296 309
m8 0 m siz 0.0218 -1.01214 6.8138 319 304 303 286
m8 1 m siz -0.3442 1.16125 8.2336 319 300 306 303
m8 1 m siz -0.5164 -0.12581 6.8138 319 300 303 304
m8 0 m siz 0.5014 -0.28728 8.0334 319 286 308 299
m8 1 m siz 0.1319 0.70529 7.9935 319 309 288 304
m8 0 m siz 0.6483 0.8311 8.0334 319 309 308 301
m8 1 m siz -0.5014 0.28728 -7.4586 306 299 316 286
m8 1 m siz -0.3041 -1.99235 -7.8845 306 303 303 309
m8 0 m siz 0.1722 1.28706 -7.8845 306 304 303 309
m8 1 m siz -0.3442 1.16125 -8.2586 306 300 310 303
m8 0 m siz 0.6483 0.8311 -7.4895 306 309 319 301
m8 0 m siz 0.3041 1.99235 -7.4586 306 309 316 303
m8 1 m siz -0.6551 0.59413 -7.2494 288 299 319 309
m8 0 m siz 0.3442 -1.16125 -7.2494 288 303 319 300
m8 0 m siz -0.1319 -0.70529 -7.4824 288 304 306 309
m8 1 m siz 0.1319 0.70529 -7.2494 288 309 319 304
m8 0 m siz 0.351 -2.58648 -6.8388 303 303 310 299
m8 1 m siz 0.0068 -1.42523 -6.0388 303 301 316 299
m8 1 m siz -0.5164 -0.12581 -6.0388 303 301 316 304
m8 0 m siz 0.6551 -0.59413 -6.4647 303 309 303 299
m8 1 m siz -0.5232 1.29942 -7.2584 308 299 316 304
m8 0 m siz 0.0218 -1.01214 -7.5223 308 304 306 286
m8 0 m siz 0.5232 -1.29942 -7.6843 308 304 303 299
m8 1 m siz -0.4946 -1.13795 -8.0334 308 301 319 286
m8 0 m siz -0.1537 0.30685 -7.2584 308 286 316 309
m8 1 m siz -0.0218 1.01214 -8.0334 308 286 319 304
m8 0 m siz -0.0068 1.42523 -8.0942 301 299 310 300
m8 0 m siz 0.5164 0.12581 -8.0692 301 304 319 300
m8 1 m siz -0.6483 -0.8311 -7.2942 301 301 316 309
m8 0 m siz 0.5014 -0.28728 -7.5581 301 286 306 299
m8 1 m siz 0.1537 -0.30685 -7.2942 301 309 316 286
m8 1 m siz -0.351 2.58648 -6.8314 296 299 319 303
m8 1 m siz -0.1504 -2.2992 -7.6005 296 303 310 286
m8 1 m siz -0.1722 -1.28706 -7.5755 296 303 319 304
m8 0 m siz 0.1504 2.2992 -7.2264 296 286 303 303
m8 0 m siz 0.4946 1.13795 -6.8005 296 286 316 301
m9 0 m siz 0.5164 0.12581 7.5223 306 304 308 301
m9 0 m siz 0.1722 1.28706 7.0644 306 304 296 303
m9 1 m siz -0.6483 -0.8311 7.5581 306 300 301 309
m9 0 m siz 0.6551 -0.59413 7.5223 306 309 308 299
m9 1 m siz -0.5232 1.29942 8.0185 310 299 288 304
m9 1 m siz 0.3442 -1.16125 7.6005 310 303 296 301
m9 0 m siz 0.5232 -1.29942 8.0584 310 304 308 299
m9 1 m siz -0.4946 -1.13795 8.0942 310 300 301 286
m9 0 m siz 0.1537 -0.30685 6.8388 310 309 303 286
m9 0 m siz 0.351 -2.58648 7.2494 319 303 288 299
m9 1 m siz -0.1722 -1.28706 7.2494 319 303 288 304
m9 1 m siz -0.0218 1.01214 7.2893 319 286 308 304
m9 0 m siz 0.4946 1.13795 7.2893 319 286 308 301
m9 1 m siz -0.5014 0.28728 7.6843 303 299 308 286
m9 0 m siz -0.351 2.58648 7.7201 303 299 301 303
m9 0 m siz 0.0068 -1.42523 6.4647 303 300 303 299
m9 1 m siz -0.1537 0.30685 7.6444 303 286 288 309
m9 1 m siz -0.6551 0.59413 7.4586 316 299 306 309
m9 1 m siz -0.0068 1.42523 6.0388 316 299 303 301
m9 1 m siz -0.1504 -2.2992 6.0388 316 303 303 286
m9 0 m siz -0.1319 -0.70529 6.8005 316 304 296 309
m9 0 m siz 0.1504 2.2992 6.8005 316 286 296 303
m9 0 m siz 0.3041 1.99235 7.2584 316 309 308 303
m9 1 m siz -0.3041 -1.99235 7.5755 319 303 296 309
m9 0 m siz 0.0218 -1.01214 6.8138 319 304 303 286
m9 0 m siz -0.3442 1.16125 8.2336 319 300 306 303
m9 1 m siz -0.5164 -0.12581 6.8138 319 300 303 304
m9 0 m siz 0.5014 -0.28728 8.0334 319 286 308 299
m9 1 m siz 0.1319 0.70529 7.9935 319 309 288 304
m9 0 m siz 0.6483 0.8311 8.0334 319 309 308 301
m9 1 m siz -0.5014 0.28728 -7.4586 306 299 316 286
m9 1 m siz -0.3041 -1.99235 -7.8845 306 303 303 309
m9 0 m siz 0.1722 1.28706 -7.8845 306 304 303 309
m9 0 m siz -0.3442 1.16125 -8.2586 306 300 310 303
m9 0 m siz 0.6483 0.8311 -7.4895 306 309 319 301
m9 0 m siz 0.3041 1.99235 -7.4586 306 309 316 303
m9 1 m siz -0.6551 0.59413 -7.2494 288 299 319 309
m9 1 m siz 0.3442 -1.16125 -7.2494 288 303 319 300
m9 0 m siz -0.1319 -0.70529 -7.4824 288 304 306 309
m9 1 m siz 0.1319 0.70529 -7.2494 288 309 319 304
m9 0 m siz 0.351 -2.58648 -6.8388 303 303 310 299
m9 0 m siz 0.0068 -1.42523 -6.0388 303 301 316 299
m9 1 m siz -0.5164 -0.12581 -6.0388 303 301 316 304
m9 0 m siz 0.6551 -0.59413 -6.4647 303 309 303 299
m9 1 m siz -0.5232 1.29942 -7.2584 308 299 316 304
m9 0 m siz 0.0218 -1.01214 -7.5223 308 304 306 286
m9 0 m siz 0.5232 -1.29942 -7.6843 308 304 303 299
m9 1 m siz -0.4946 -1.13795 -8.0334 308 301 319 286
m9 1 m siz -0.1537 0.30685 -7.2584 308 286 316 309
m9 0 m siz -0.0218 1.01214 -8.0334 308 286 319 304
m9 1 m siz -0.0068 1.42523 -8.0942 301 299 310 300
m9 0 m siz 0.5164 0.12581 -8.0692 301 304 319 300
m9 1 m siz -0.6483 -0.8311 -7.2942 301 301 316 309
m9 0 m siz 0.5014 -0.28728 -7.5581 301 286 306 299
m9 0 m siz 0.1537 -0.30685 -7.2942 301 309 316 286
m9 1 m siz -0.351 2.58648 -6.8314 296 299 319 303
m9 1 m siz -0.1504 -2.2992 -7.6005 296 303 310 286
m9 1 m siz -0.1722 -1.28706 -7.5755 296 303 319 304
m9 0 m siz 0.1504 2.2992 -7.2264 296 286 303 303
m9 0 m siz 0.4946 1.13795 -6.8005 296 286 316 301
