# Supplementary material for: Humans are not fooled by size illusions in attractiveness judgements
Source: Evol Hum Behav. 2014 Mar;35(2):133–9. doi: 10.1016/j.evolhumbehav.2013.11.007 (PMC3975338; doi:10.1016/j.evolhumbehav.2013.11.007)
Supplement: Supplementary file 3 — eye_movement_README.txt [file mmc3.txt]

Col1: participant code
Col2: horizontal eye position (helmhotz) 
Col3: vertical eye position (helmhotz)
Col4: horizontal eye position (fick)
Col5: vertical eye position (fick)
Col6: experimental condition
Col7: participant sex
