# Supplementary material for: Humans are not fooled by size illusions in attractiveness judgements
Source: Evol Hum Behav. 2014 Mar;35(2):133–9. doi: 10.1016/j.evolhumbehav.2013.11.007 (PMC3975338; doi:10.1016/j.evolhumbehav.2013.11.007)
Supplement: Supplementary file 4 — eye_movement_data.txt [file mmc4.txt]

1 -0.93781 0.19682 -0.93782 0.19679 ATT M
1 -1.038 0.059056 -1.038 0.059046 ATT M
1 -1.7816 0.19433 -1.7816 0.19424 ATT M
1 . . -1.6649 0.24873 ATT M
1 . . -1.4624 0.2947 ATT M
1 . . -1.9945 0.69774 ATT M
1 . . -1.7171 0.51605 ATT M
1 -1.8194 0.55895 -1.8194 0.55867 ATT M
1 . . -1.6794 0.49647 ATT M
1 . . -1.7608 0.37834 ATT M
1 -1.6985 0.33792 -1.6985 0.33777 ATT M
1 -1.6982 0.32421 -1.6983 0.32407 ATT M
1 -1.9558 0.26387 -1.9558 0.26372 ATT M
1 -1.871 0.31521 -1.8711 0.31505 ATT M
1 -2.1555 0.064023 -2.1555 0.063977 ATT M
1 . . 1.1295 0.59176 ATT M
1 . . 2.0578 0.65469 ATT M
1 . . 2.2934 0.48308 ATT M
1 . . 2.3041 0.43956 ATT M
1 . . 2.3775 0.53494 ATT M
1 . . 2.2109 0.48246 ATT M
1 2.5466 0.50623 2.5467 0.50573 ATT M
1 2.7401 0.27744 2.7401 0.27712 ATT M
1 . . 2.5901 0.53437 ATT M
1 . . 2.38 0.3945 ATT M
1 0 0 0 0 ATT M
1 . . 2.2565 0.47053 ATT M
1 . . 2.2769 0.43671 ATT M
1 2.6269 0.45119 2.627 0.45071 ATT M
1 . . 2.7092 0.32972 ATT M
1 . . 3.1091 0.23753 ATT M
1 . . 0 0 ATT M
1 . . 2.9921 0.44162 ATT M
1 2.901 0.23482 2.901 0.23452 ATT M
1 0 0 0 0 ATT M
1 0 0 0 0 ATT M
1 . . 2.9718 0.26874 ATT M
1 2.9384 0.30063 2.9384 0.30023 ATT M
1 . . 2.9056 0.38994 ATT M
1 . . 2.5572 0.33977 ATT M
1 . . 0 0 ATT M
1 . . 0 0 ATT M
1 . . 2.8293 0.28832 ATT M
1 2.926 0.41662 2.926 0.41608 ATT M
1 . . 2.8204 0.37357 ATT M
1 . . 2.6694 0.19206 ATT M
1 2.7638 0.52247 2.7639 0.52186 ATT M
1 2.4441 0.44058 2.4442 0.44018 ATT M
1 . . -1.059 0.77619 ATT M
1 . . -1.6514 0.89773 ATT M
1 . . -2.0608 0.65454 ATT M
1 . . -1.7641 0.90729 ATT M
1 . . -2.0279 0.89888 ATT M
1 . . -1.8632 0.89358 ATT M
1 -1.8748 0.87659 -1.875 0.87612 ATT M
1 -1.6291 0.8761 -1.6293 0.87574 ATT M
1 . . -1.8235 0.9415 ATT M
1 -1.9961 0.84469 -1.9963 0.84418 ATT M
1 -1.9379 0.75484 -1.938 0.75441 ATT M
1 . . -2.1981 0.83148 ATT M
1 . . -2.2201 0.83344 ATT M
1 -1.9687 0.60468 -1.9688 0.60432 ATT M
1 -2.2595 0.95949 -2.2598 0.95874 ATT M
1 -1.8893 1.0796 -1.8896 1.079 ATT M
1 . . -1.9633 0.78765 ATT M
1 -2.0723 0.64476 -2.0725 0.64434 ATT M
1 . . -2.0033 0.71309 ATT M
1 . . -1.9887 0.63404 ATT M
1 -2.0288 0.48392 -2.0289 0.48362 ATT M
1 -2.0909 0.90988 -2.0911 0.90927 ATT M
1 -2.1132 0.7309 -2.1134 0.7304 ATT M
1 -2.0162 0.77705 -2.0164 0.77657 ATT M
1 -2.4088 0.84797 -2.4091 0.84722 ATT M
1 . . -2.0992 0.74299 ATT M
1 -2.0872 0.14921 -2.0873 0.14911 ATT M
1 . . -2.1179 0.067397 ATT M
1 . . -2.2609 0.07251 ATT M
1 . . -2.0498 0.39073 ATT M
1 -2.0663 0.12745 -2.0663 0.12737 ATT M
1 -2.2329 0.11131 -2.2329 0.11122 ATT M
1 -2.2098 0.28951 -2.2098 0.2893 ATT M
1 -2.431 0.16937 -2.431 0.16922 ATT M
1 . . -2.4975 0.25269 ATT M
1 -2.4811 0.30786 -2.4812 0.30757 ATT M
1 -2.3072 0.076857 -2.3072 0.076795 ATT M
1 0 0 0 0 ATT M
1 . . 2.5761 0.38242 ATT M
1 . . 0 0 ATT M
1 . . 0 0 ATT M
1 2.3865 0.11013 2.3865 0.11004 ATT M
1 0 0 0 0 ATT M
1 2.6183 0.18233 2.6184 0.18214 ATT M
1 . . 2.6421 -0.036044 ATT M
1 2.4713 -0.0030862 2.4713 -0.0030833 ATT M
1 . . 0 0 ATT M
1 . . 2.6428 0.021546 ATT M
1 2.8167 0.011301 2.8167 0.011287 ATT M
1 . . 2.701 0.10334 ATT M
1 . . 2.5385 0.018937 ATT M
1 0 0 0 0 ATT M
1 . . 2.2644 0.12936 ATT M
1 . . 2.597 0.13215 ATT M
1 2.5353 -0.036221 2.5353 -0.036185 ATT M
1 . . 2.2619 0.15421 ATT M
1 2.6596 0.014016 2.6596 0.014001 ATT M
1 2.395 0.31467 2.395 0.3144 ATT M
1 . . 2.4408 0.13217 ATT M
1 2.668 0.224 2.668 0.22376 ATT M
1 2.772 0.2838 2.772 0.28347 ATT M
1 . . 2.8316 0.071636 ATT M
1 . . 2.6449 0.082245 ATT M
1 0 0 0 0 ATT M
1 . . 2.5531 0.23903 ATT M
1 2.5714 0.22814 2.5714 0.22791 ATT M
1 2.5603 0.20892 2.5603 0.20872 ATT M
1 . . 2.5334 0.093078 ATT M
1 2.5814 0.91501 2.5817 0.91409 ATT M
1 . . 1.9156 1.8701 ATT M
1 . . 1.8257 1.8655 ATT M
1 . . 0 0 ATT M
1 . . 1.8787 1.9462 ATT M
1 1.9295 1.9537 1.9306 1.9526 ATT M
1 1.8272 1.9491 1.8283 1.9481 ATT M
1 . . 1.9605 1.9673 ATT M
1 1.8448 1.6619 1.8456 1.6611 ATT M
1 2.1072 1.9411 2.1084 1.9398 ATT M
1 1.9887 1.8452 1.9897 1.8441 ATT M
1 1.6457 1.7597 1.6465 1.759 ATT M
1 1.7408 1.7606 1.7417 1.7598 ATT M
1 . . 0 0 ATT M
1 . . 2.3705 1.7483 ATT M
1 . . -0.6599 1.6968 ATT M
1 . . -1.9194 1.812 ATT M
1 . . -1.8254 1.6009 ATT M
1 . . -1.7822 1.8431 ATT M
1 . . -1.9752 1.9454 ATT M
1 -1.8804 1.9455 -1.8815 1.9445 ATT M
1 . . -1.8885 1.8814 ATT M
1 -1.903 1.7819 -1.9039 1.7809 ATT M
1 -1.9713 1.9085 -1.9724 1.9073 ATT M
1 -1.9738 1.8022 -1.9747 1.8011 ATT M
1 -2.3395 1.722 -2.3405 1.7205 ATT M
1 . . 0.49852 -0.25781 ATT M
1 . . -2.5772 0.076046 ATT M
1 . . -2.2764 -0.091776 ATT M
1 -2.1727 -0.52134 -2.1728 -0.52096 ATT M
1 . . -1.9775 -0.25756 ATT M
1 . . -2.3476 0.41649 ATT M
1 . . 0 0 ATT M
1 . . 2.4578 0.94321 ATT M
1 . . 2.2405 1.0816 ATT M
1 . . 2.5519 0.84444 ATT M
1 . . 2.6659 1.0284 ATT M
1 2.5973 1.1117 2.5978 1.1105 ATT M
1 . . 0 0 ATT M
1 . . 2.5961 0.97597 ATT M
1 2.8385 0.90963 2.8389 0.90851 ATT M
1 2.6189 1.1569 2.6194 1.1557 ATT M
1 . . 2.6535 0.65604 ATT M
1 . . 0 0 ATT M
1 . . 2.6026 1.0511 ATT M
1 0 0 0 0 ATT M
1 . . 2.5128 1.3029 ATT M
1 . . 2.7875 0.91884 ATT M
1 2.9359 0.71147 2.9362 0.71053 ATT M
1 . . 2.5683 0.78119 ATT M
1 . . 2.5722 1.1287 ATT M
1 2.2923 0.8005 2.2925 0.79986 ATT M
1 . . 2.4653 0.90576 ATT M
1 0 0 0 0 ATT M
1 . . 2.329 0.27328 ATT M
1 . . 2.3867 0.11846 ATT M
1 . . 0 0 ATT M
1 2.4201 0.33029 2.4202 0.32999 ATT M
1 2.6471 0.048936 2.6471 0.048884 ATT M
1 2.5669 0.10082 2.5669 0.10072 ATT M
1 . . 2.3649 0.15184 ATT M
1 0 0 0 0 ATT M
1 . . -2.6505 0.39824 ATT M
1 . . -2.4439 -0.23223 ATT M
1 . . -2.5547 -0.29133 ATT M
1 . . -2.513 -0.25339 ATT M
1 . . -2.3296 0.26452 ATT M
1 . . -2.1655 0.0034834 ATT M
1 . . -2.3918 -0.11843 ATT M
1 -2.2119 -0.20786 -2.2119 -0.20771 ATT M
1 . . -2.1321 -0.2532 ATT M
1 -2.0949 -0.17 -2.095 -0.16989 ATT M
1 -1.9579 -0.44771 -1.9579 -0.44744 ATT M
1 -2.1417 -0.19417 -2.1417 -0.19403 ATT M
1 -2.4157 0.26478 -2.4157 0.26454 ATT M
1 . . -2.2304 -0.16503 ATT M
1 -2.2187 -0.16429 -2.2187 -0.16417 ATT M
1 -1.8076 -0.5721 -1.8076 -0.57181 ATT M
1 . . -1.8429 -0.13162 ATT M
1 . . -2.1965 -0.2431 ATT M
1 -2.0049 -0.067432 -2.0049 -0.06739 ATT M
1 . . -1.9955 -0.074845 ATT M
1 -2.2401 -0.01015 -2.2401 -0.010142 ATT M
1 -2.2937 -0.026393 -2.2937 -0.026372 ATT M
1 -2.1129 -0.41848 -2.1129 -0.4182 ATT M
1 . . -2.5975 -0.24132 ATT M
1 . . -2.8819 0.13473 ATT M
1 . . -2.3065 1.412 ATT M
1 . . -2.3374 1.5655 ATT M
1 . . -2.5289 1.8228 ATT M
1 . . -2.0753 1.6969 ATT M
1 -1.9635 1.3957 -1.9641 1.3948 ATT M
1 . . -2.2246 1.8177 ATT M
1 . . -2.2149 1.6009 ATT M
1 -2.4039 1.7306 -2.405 1.729 ATT M
1 . . -2.3893 1.744 ATT M
1 -2.4513 2.1082 -2.453 2.1063 ATT M
1 . . -2.298 2.0181 ATT M
1 -2.5402 1.9184 -2.5416 1.9165 ATT M
1 -2.2548 1.7592 -2.2558 1.7578 ATT M
1 . . -1.8763 1.4368 ATT M
1 . . -2.1177 1.6346 ATT M
1 . . -1.9173 1.9274 ATT M
1 . . -2.1144 1.8561 ATT M
1 . . 0 0 ATT M
1 . . 2.5811 1.9693 ATT M
1 . . 3.0403 1.9395 ATT M
1 . . 0 0 ATT M
1 3.1535 1.9053 3.1553 1.9024 ATT M
1 . . 3.2773 1.8997 ATT M
1 0 0 0 0 ATT M
1 0 0 0 0 ATT M
1 . . 0 0 ATT M
1 . . 0 0 ATT M
1 3.1464 1.6899 3.1477 1.6874 ATT M
1 . . 2.9184 2.0282 ATT M
1 . . 3.1565 1.998 ATT M
1 . . 2.9297 2.0606 ATT M
1 . . 3.2099 2.0267 ATT M
1 0 0 0 0 ATT M
1 . . 2.5191 1.5359 ATT M
1 . . 0 0 ATT M
1 . . 2.3244 1.2774 ATT M
1 . . 2.3543 1.1393 ATT M
1 . . 2.793 1.3391 ATT M
1 . . 0 0 ATT M
1 . . 2.4494 1.3075 ATT M
1 2.724 1.2917 2.7247 1.2902 ATT M
1 2.8171 1.2389 2.8178 1.2375 ATT M
1 . . 2.5947 1.2695 ATT M
1 0 0 0 0 ATT M
1 . . 2.4052 1.1617 ATT M
1 . . 2.6727 1.2825 ATT M
1 2.2294 1.2498 2.2299 1.2488 ATT M
1 . . 2.2877 1.2081 ATT M
1 2.4557 0.74632 2.456 0.74564 ATT M
1 . . 0 0 ATT M
1 . . 2.3102 0.75885 ATT M
1 . . 2.7314 1.1195 ATT M
1 . . 2.4105 0.89956 ATT M
1 . . 2.4819 0.78449 ATT M
1 2.3733 0.93243 2.3737 0.93163 ATT M
1 . . 2.491 0.96291 ATT M
1 2.2242 1.0799 2.2246 1.0791 ATT M
1 2.5413 1.1837 2.5419 1.1825 ATT M
1 2.5857 1.0584 2.5861 1.0573 ATT M
1 2.4256 0.91336 2.426 0.91254 ATT M
1 2.6688 0.87521 2.6691 0.87426 ATT M
1 . . 2.8105 1.2648 ATT M
1 2.5876 1.1645 2.5881 1.1633 ATT M
1 0 0 0 0 ATT M
1 . . 2.5838 0.79798 ATT M
1 . . 0 0 ATT M
1 . . 0 0 ATT M
1 2.3887 0.6682 2.3889 0.66762 ATT M
1 2.232 1.0122 2.2323 1.0114 ATT M
1 . . 2.1279 0.87453 ATT M
1 . . -0.31841 0.51519 ATT M
1 . . -2.0154 0.083495 ATT M
1 . . -1.868 0.15332 ATT M
1 . . -1.9434 0.040742 ATT M
1 . . -1.9419 0.19846 ATT M
1 -2.1334 0.51019 -2.1335 0.50984 ATT M
1 . . -2.0445 0.3215 ATT M
1 -1.7341 0.46184 -1.7342 0.46163 ATT M
1 -2.4412 0.68341 -2.4414 0.68279 ATT M
1 . . -1.9226 0.31824 ATT M
1 -1.9419 0.55011 -1.942 0.54979 ATT M
1 -1.7687 0.5655 -1.7688 0.56523 ATT M
1 . . -2.2696 0.54394 ATT M
1 . . -1.7591 0.062912 ATT M
1 . . -1.6905 0.34455 ATT M
1 -1.9774 0.36539 -1.9774 0.36517 ATT M
1 -1.7569 0.38298 -1.7569 0.3828 ATT M
1 . . -2.1144 0.40877 ATT M
1 . . -2.0639 -0.10192 ATT M
1 0.26074 -0.3385 0.26074 -0.33849 ATT M
1 . . -2.4086 -0.18617 ATT M
1 . . -2.485 0.15319 ATT M
1 -2.5978 0.21381 -2.5978 0.21359 ATT M
1 -2.7799 0.21404 -2.78 0.21379 ATT M
1 . . -2.7847 0.092034 ATT M
1 -2.6644 0.08911 -2.6644 0.089014 ATT M
1 -2.5663 0.2888 -2.5664 0.28851 ATT M
1 -2.2302 0.17301 -2.2302 0.17288 ATT M
1 . . -2.3441 0.34503 ATT M
1 . . -2.3601 0.29522 ATT M
1 0 0 0 0 ATT M
1 . . 2.6239 0.24025 ATT M
1 . . 2.7032 0.37871 ATT M
1 . . 2.4494 -0.074808 ATT M
1 . . 2.7395 0.27311 ATT M
1 2.414 0.042666 2.414 0.042628 ATT M
1 . . 2.6794 0.17458 ATT M
1 2.5481 0.048317 2.5481 0.048269 ATT M
1 2.789 0.0681 2.789 0.068019 ATT M
1 . . 0 0 ATT M
1 . . 0 0 ATT M
1 . . 0 0 ATT M
1 . . 2.7404 0.23125 ATT M
1 . . 2.4811 0.095868 ATT M
1 . . 2.808 0.14568 ATT M
1 . . 0 0 ATT M
1 . . 2.9332 -0.039137 ATT M
1 . . 2.4569 0.30246 ATT M
1 . . 2.7312 0.18497 ATT M
1 . . 2.4991 0.13498 ATT M
1 . . 2.7118 0.063601 ATT M
1 2.5623 0.099212 2.5623 0.099113 ATT M
1 2.4401 0.13422 2.4401 0.1341 ATT M
1 2.5398 0.17046 2.5398 0.17029 ATT M
1 2.5576 0.072762 2.5576 0.07269 ATT M
1 0 0 0 0 ATT M
1 . . -2.7139 0.22024 ATT M
1 . . -2.7389 0.36979 ATT M
1 . . -2.3909 0.18938 ATT M
1 . . -2.5477 -0.026156 ATT M
1 -2.7073 0.28306 -2.7074 0.28274 ATT M
1 -2.8027 0.43041 -2.8028 0.42989 ATT M
1 . . -2.6981 0.48959 ATT M
1 . . -2.6374 0.45187 ATT M
1 -2.4063 0.21874 -2.4063 0.21855 ATT M
1 . . -2.7333 0.36048 ATT M
1 -2.6448 0.76337 -2.6451 0.76255 ATT M
1 . . -2.7052 0.40919 ATT M
1 -2.9357 0.11146 -2.9357 0.11131 ATT M
1 -2.3953 0.3266 -2.3954 0.32632 ATT M
1 . . -2.5574 0.67847 ATT M
1 -2.1701 0.29421 -2.1701 0.294 ATT M
1 . . -2.9073 0.26389 ATT M
1 . . -2.5745 0.21633 ATT M
1 . . -2.6196 0.49172 ATT M
1 . . -2.4562 0.32815 ATT M
1 . . -2.4196 0.39057 ATT M
1 -2.5455 0.33785 -2.5455 0.33752 ATT M
1 -2.657 0.17419 -2.6571 0.174 ATT M
1 -2.4187 0.41269 -2.4187 0.41232 ATT M
1 -2.6179 0.44902 -2.618 0.44855 ATT M
1 -2.5659 0.27871 -2.5659 0.27843 ATT M
1 -2.6464 0.11774 -2.6464 0.11762 ATT M
1 -2.1473 0.31696 -2.1474 0.31673 ATT M
1 . . -2.8407 0.22818 ATT M
1 -2.7116 0.45959 -2.7117 0.45908 ATT M
1 . . -2.5838 0.33648 ATT M
1 . . -2.9191 0.42745 ATT M
1 -2.9227 0.56015 -2.9229 0.55942 ATT M
1 -2.5978 0.50728 -2.5979 0.50676 ATT M
1 -2.6894 0.31138 -2.6894 0.31104 ATT M
1 -2.7231 0.33489 -2.7231 0.33451 ATT M
1 -2.6331 0.23735 -2.6331 0.2371 ATT M
1 -1.853 -0.050956 -1.853 -0.05093 ATT M
1 . . -2.1684 0.059117 ATT M
1 . . -2.1929 0.065436 ATT M
1 . . -2.1909 0.022233 ATT M
1 . . -2.1599 -0.00055529 ATT M
1 -2.1994 -0.21016 -2.1994 -0.21 ATT M
1 -2.3056 0.24417 -2.3056 0.24397 ATT M
1 -2.4681 0.35133 -2.4682 0.351 ATT M
1 . . -2.1889 0.080927 ATT M
1 -2.1976 -0.1351 -2.1976 -0.135 ATT M
1 . . -2.2343 -0.029438 ATT M
1 . . -2.1202 0.08596 ATT M
1 -2.2838 0.21616 -2.2838 0.21599 ATT M
1 . . -1.6731 0.21307 ATT M
1 . . 0 0 ATT M
1 . . 1.4184 0.26298 ATT M
1 . . 0 0 ATT M
1 . . 1.1065 0.24972 ATT M
1 . . 1.6837 0.073676 ATT M
1 0 0 0 0 ATT M
1 1.3419 0.0036052 1.3419 0.0036042 ATT M
1 1.477 0.22284 1.477 0.22277 ATT M
1 1.3723 0.11115 1.3723 0.11112 ATT M
1 . . 1.2431 0.13579 ATT M
1 1.4057 0.27193 1.4058 0.27184 ATT M
1 1.2884 0.089935 1.2884 0.089912 ATT M
1 1.6223 0.20491 1.6223 0.20483 ATT M
1 . . 1.4271 0.076672 ATT M
1 1.4852 -0.13065 1.4852 -0.1306 ATT M
1 1.5628 -0.044952 1.5628 -0.044935 ATT M
1 0 0 0 0 ATT M
1 . . 1.4568 0.17032 ATT M
1 . . 1.5329 0.025441 ATT M
1 1.2324 0.073895 1.2324 0.073878 ATT M
1 . . 1.5826 -0.051687 ATT M
1 1.4189 0.041571 1.4189 0.041558 ATT M
1 1.4559 -0.012324 1.4559 -0.01232 ATT M
1 1.5136 0.2441 1.5136 0.24402 ATT M
1 0 0 0 0 ATT M
1 . . 1.4772 0.17901 ATT M
1 1.2792 0.028841 1.2792 0.028834 ATT M
1 1.25 0.0049667 1.25 0.0049655 ATT M
1 . . 1.3598 0.31652 ATT M
1 1.5424 0.036756 1.5424 0.036742 ATT M
1 1.4291 0.13127 1.4291 0.13123 ATT M
1 1.4535 -0.036912 1.4535 -0.0369 ATT M
1 . . 1.1826 0.026985 ATT M
1 . . 2.1363 0.51494 ATT M
1 . . 2.5459 0.40939 ATT M
1 . . 2.1594 0.47722 ATT M
1 . . 2.5084 0.56509 ATT M
1 . . 2.6466 0.65952 ATT M
1 0 0 0 0 ATT M
1 . . 0 0 ATT M
1 . . 2.704 0.55006 ATT M
1 2.4093 0.7158 2.4094 0.71517 ATT M
1 . . 0 0 ATT M
1 2.4705 0.94176 2.4708 0.94088 ATT M
1 . . 2.3088 1.0037 ATT M
1 0 0 0 0 ATT M
1 2.3604 0.66882 2.3605 0.66826 ATT M
1 2.5772 1.0637 2.5776 1.0627 ATT M
1 2.3862 0.85998 2.3865 0.85924 ATT M
1 . . 2.1541 0.80876 ATT M
1 2.1289 0.80142 2.1291 0.80087 ATT M
1 . . 0 0 ATT M
1 . . 2.2609 0.99376 ATT M
1 0 0 0 0 ATT M
1 . . 2.3469 0.6936 ATT M
1 . . 2.2771 0.038407 ATT M
1 . . 2.3025 -0.040656 ATT M
1 . . 2.2878 0.14381 ATT M
1 . . 2.2623 0.079249 ATT M
1 2.4633 -0.031665 2.4633 -0.031636 ATT M
1 2.4259 -0.064057 2.4259 -0.064 ATT M
1 2.457 0.24661 2.457 0.24638 ATT M
1 0.33758 0.03252 0.33758 0.03252 ATT M
1 . . -2.1476 -0.14346 ATT M
1 -2.3113 -0.28563 -2.3113 -0.2854 ATT M
1 . . -2.1513 -0.44842 ATT M
1 . . -2.2684 -0.15928 ATT M
1 -2.025 -0.32742 -2.025 -0.32721 ATT M
1 -2.3569 -0.028684 -2.3569 -0.02866 ATT M
1 . . -1.9931 -0.28017 ATT M
1 0 0 0 0 ATT M
1 . . 0 0 ATT M
1 . . 0 0 ATT M
1 . . 2.6026 0.42183 ATT M
1 . . 2.703 0.3999 ATT M
1 . . 2.822 0.26292 ATT M
1 . . 2.7772 0.21405 ATT M
1 2.4921 0.43762 2.4921 0.43721 ATT M
1 2.9727 0.24772 2.9727 0.24738 ATT M
1 2.091 0.32921 2.091 0.32899 ATT M
1 . . 2.4625 0.36026 ATT M
1 2.7696 0.012847 2.7696 0.012832 ATT M
1 0 0 0 0 ATT M
1 . . 0 0 ATT M
1 . . 3.1275 0.4554 ATT M
1 . . 3.033 0.17035 ATT M
1 . . 0 0 ATT M
1 0 0 0 0 ATT M
1 . . 2.911 0.18225 ATT M
1 2.8687 0.40351 2.8688 0.403 ATT M
1 . . 3.1842 0.50608 ATT M
1 . . 3.1274 0.32441 ATT M
1 3.0419 0.37228 3.042 0.37176 ATT M
1 3.0768 0.61961 3.077 0.61871 ATT M
1 2.6816 0.27877 2.6816 0.27847 ATT M
1 . . 0 0 ATT M
1 . . -2.0092 0.33474 ATT M
1 . . -2.1407 0.56243 ATT M
1 . . -2.0199 0.35238 ATT M
1 . . -1.895 0.15811 ATT M
1 -2.0016 0.40005 -2.0017 0.39981 ATT M
1 -1.9231 0.27413 -1.9231 0.27398 ATT M
1 -2.1334 0.37518 -2.1335 0.37492 ATT M
1 -2.0657 0.10929 -2.0657 0.10922 ATT M
1 -2.1482 0.023417 -2.1482 0.0234 ATT M
1 -1.7791 0.27549 -1.7792 0.27536 ATT M
1 . . -1.8853 0.11621 ATT M
1 -1.8628 0.13979 -1.8628 0.13972 ATT M
1 -1.977 0.38881 -1.9771 0.38858 ATT M
1 -1.9703 0.06067 -1.9703 0.060634 ATT M
1 -1.9814 0.14265 -1.9814 0.14256 ATT M
1 -2.1508 0.38897 -2.1508 0.3887 ATT M
1 -2.5515 0.42104 -2.5516 0.42062 ATT M
1 . . -1.7153 0.20493 ATT M
1 -2.2103 0.6509 -2.2105 0.65042 ATT M
1 -2.3231 0.97482 -2.3235 0.97401 ATT M
1 . . -2.855 1.1052 ATT M
1 . . -2.8728 1.2112 ATT M
1 . . -2.4852 1.24 ATT M
1 -2.7122 1.3757 -2.713 1.3741 ATT M
1 -2.2032 1.0859 -2.2036 1.0851 ATT M
1 . . -2.5874 1.1866 ATT M
1 -2.6741 1.1345 -2.6747 1.1333 ATT M
1 -2.929 1.2782 -2.9298 1.2765 ATT M
1 . . -2.8146 1.3244 ATT M
1 -2.3198 1.9701 -2.3211 1.9685 ATT M
1 . . -2.4975 2.2794 ATT M
1 . . -2.7201 1.7343 ATT M
1 . . -2.6575 1.7934 ATT M
1 . . -2.7463 1.461 ATT M
1 . . -2.8002 1.7821 ATT M
1 -2.7977 1.7619 -2.799 1.7598 ATT M
1 -2.8182 1.6653 -2.8194 1.6633 ATT M
1 -2.6212 1.6541 -2.6223 1.6524 ATT M
1 -2.2419 1.7149 -2.2429 1.7136 ATT M
1 . . -2.483 1.7386 ATT M
1 . . -2.5063 1.5678 ATT M
1 -2.4265 0.405 -2.4266 0.40463 ATT M
1 . . -2.3873 0.13645 ATT M
1 . . -2.1397 0.35865 ATT M
1 . . -2.1824 -0.13229 ATT M
1 . . -2.1033 0.19453 ATT M
1 -2.5091 -0.11903 -2.5091 -0.11891 ATT M
1 . . -2.6778 0.37376 ATT M
1 . . -2.3824 0.0020948 ATT M
1 -2.5376 0.22218 -2.5377 0.22196 ATT M
1 . . -2.3518 0.38792 ATT M
1 . . -2.5652 -0.074471 ATT M
1 -2.1852 0.036659 -2.1852 0.036632 ATT M
1 . . -2.334 0.12203 ATT M
1 -2.61 -0.04517 -2.61 -0.045123 ATT M
1 -2.953 0.26139 -2.953 0.26104 ATT M
1 . . -3.0959 0.0045667 ATT M
1 . . -2.7417 0.089813 ATT M
1 -2.7502 -0.077596 -2.7502 -0.077507 ATT M
1 . . -2.7634 0.27639 ATT M
1 . . -2.5817 0.0065921 ATT M
1 -2.4338 0.19852 -2.4338 0.19834 ATT M
1 . . -2.559 -0.036938 ATT M
1 . . -2.5753 -0.011417 ATT M
1 -2.5608 0.13211 -2.5608 0.13198 ATT M
1 -2.7679 0.10227 -2.7679 0.10215 ATT M
1 -2.4696 0.13272 -2.4696 0.1326 ATT M
1 -2.5036 -0.056302 -2.5036 -0.056249 ATT M
1 -2.4133 -0.26147 -2.4133 -0.26124 ATT M
1 . . -2.5971 0.13277 ATT M
1 -2.4348 0.048743 -2.4348 0.048699 ATT M
1 -2.3545 -0.013619 -2.3545 -0.013608 ATT M
1 -2.19 0.11562 -2.19 0.11553 ATT M
1 . . -2.7898 0.071757 ATT M
1 . . -2.6474 0.037458 ATT M
1 -2.4811 0.22957 -2.4811 0.22935 ATT M
1 -2.7466 0.070053 -2.7466 0.069972 ATT M
1 -2.9574 -0.40322 -2.9575 -0.40269 ATT M
1 . . -2.8573 -0.4272 ATT M
1 . . -2.7957 -0.27501 ATT M
1 . . -2.546 -0.37977 ATT M
1 . . -3.0616 -0.42423 ATT M
1 -2.6064 -0.46665 -2.6065 -0.46616 ATT M
1 -2.5981 -0.41389 -2.5982 -0.41347 ATT M
1 -2.748 -0.49262 -2.7481 -0.49205 ATT M
1 . . -2.8333 -0.49639 ATT M
1 -2.6372 -0.3378 -2.6373 -0.33744 ATT M
1 -2.8578 -0.53222 -2.8579 -0.53156 ATT M
1 -2.4599 -0.46735 -2.46 -0.46692 ATT M
1 . . -2.5636 -0.23199 ATT M
1 -2.9891 -0.47678 -2.9892 -0.47614 ATT M
1 -2.7873 -0.33523 -2.7873 -0.33483 ATT M
1 . . -2.5232 -0.56349 ATT M
1 . . -2.6434 -0.30706 ATT M
1 . . -2.6868 -0.32875 ATT M
1 -3.044 -0.48732 -3.0441 -0.48663 ATT M
1 . . -2.6863 -0.31285 ATT M
1 -2.5538 -0.57009 -2.5539 -0.56952 ATT M
1 -2.9339 -0.30752 -2.934 -0.30712 ATT M
1 -2.7645 -0.38293 -2.7645 -0.38248 ATT M
1 -2.5763 -0.37988 -2.5764 -0.37949 ATT M
1 -2.7502 -0.55287 -2.7503 -0.55223 ATT M
1 -2.6615 -0.31236 -2.6615 -0.31203 ATT M
1 -2.6125 -0.5853 -2.6126 -0.58469 ATT M
1 -2.9008 -0.25021 -2.9008 -0.24989 ATT M
1 . . -3.0033 -0.34988 ATT M
1 . . -2.4898 -0.20003 ATT M
1 . . -2.7483 -0.35998 ATT M
1 -2.6774 -0.40468 -2.6774 -0.40423 ATT M
1 . . -2.581 -0.9608 ATT M
1 . . -2.7163 -1.1272 ATT M
1 . . -2.6802 -1.1236 ATT M
1 . . -2.4443 -1.0426 ATT M
1 -2.3419 -1.0942 -2.3423 -1.0933 ATT M
1 . . -2.8398 -1.3349 ATT M
1 -2.2998 -1.4623 -2.3005 -1.4611 ATT M
1 . . -2.6186 -1.0613 ATT M
1 0.55658 0.01545 0.55658 0.015449 ATT M
1 . . 1.7712 0.70734 ATT M
1 . . 1.5422 0.7372 ATT M
1 . . 0 0 ATT M
1 . . 0 0 ATT M
1 . . 1.7086 0.54792 ATT M
1 2.1764 0.59489 2.1765 0.59446 ATT M
1 . . 0 0 ATT M
1 0 0 0 0 ATT M
1 . . 2.199 0.81053 ATT M
1 0 0 0 0 ATT M
1 2.5419 0.46395 2.5419 0.4635 ATT M
1 . . 2.8432 0.43305 ATT M
1 . . 2.7247 0.2896 ATT M
1 . . 2.8564 0.2824 ATT M
1 . . 0 0 ATT M
1 . . 2.8271 0.22512 ATT M
1 2.7091 0.29289 2.7091 0.29257 ATT M
1 3.0562 0.34545 3.0562 0.34496 ATT M
1 . . 0 0 ATT M
1 . . 0 0 ATT M
1 . . 0 0 ATT M
1 . . -1.9542 0.28036 ATT M
1 . . -2.9784 0.38616 ATT M
1 . . -3.1289 0.65215 ATT M
1 . . -2.7878 0.22497 ATT M
1 . . -3.0799 0.28387 ATT M
1 -3.0575 0.29993 -3.0576 0.29951 ATT M
1 . . -2.9657 0.37108 ATT M
1 -3.2085 0.10618 -3.2085 0.10602 ATT M
1 -2.7686 0.51045 -2.7687 0.50986 ATT M
1 -2.6658 0.43231 -2.6658 0.43185 ATT M
1 -2.7389 0.62913 -2.739 0.62841 ATT M
1 . . -2.5886 0.12524 ATT M
1 . . -2.3412 0.45041 ATT M
1 . . -2.5944 0.19397 ATT M
1 . . -2.3931 0.37038 ATT M
1 -2.8978 0.488 -2.8979 0.48737 ATT M
1 . . -2.4862 0.36992 ATT M
1 -2.4353 0.33569 -2.4354 0.33539 ATT M
1 -2.7318 0.42747 -2.7319 0.42699 ATT M
1 -2.2811 0.38378 -2.2812 0.38347 ATT M
1 -2.7042 0.33311 -2.7043 0.33274 ATT M
1 -2.8536 0.45386 -2.8537 0.4533 ATT M
1 -2.7968 0.44565 -2.7968 0.44512 ATT M
1 . . -2.7246 0.39619 ATT M
1 -2.625 0.24607 -2.625 0.24581 ATT M
1 -2.7001 0.38986 -2.7002 0.38943 ATT M
1 -2.851 0.27077 -2.851 0.27043 ATT M
1 -2.6365 0.35098 -2.6365 0.35061 ATT M
1 -2.7899 0.06935 -2.7899 0.069268 ATT M
1 . . -2.6904 0.4358 ATT M
1 -2.9854 0.13773 -2.9854 0.13754 ATT M
1 . . -2.8191 -0.61228 ATT M
1 . . -2.7171 -0.68526 ATT M
1 . . -2.8646 -0.61642 ATT M
1 . . -2.8561 -0.93118 ATT M
1 . . -3.1113 -1.2783 ATT M
1 . . -3.1677 -0.8348 ATT M
1 . . -2.9374 -1.1088 ATT M
1 -3.2093 -0.83293 -3.2096 -0.83162 ATT M
1 . . -2.8175 -0.95912 ATT M
1 . . -2.6533 -0.9884 ATT M
1 -2.8362 -0.98829 -2.8366 -0.98708 ATT M
1 . . -2.9251 -1.212 ATT M
1 -2.8234 -1.3546 -2.8242 -1.3529 ATT M
1 . . -3.0882 -1.4745 ATT M
1 . . -3.1407 -1.1383 ATT M
1 -3.2641 -1.2465 -3.2648 -1.2445 ATT M
1 . . -2.7557 -1.3557 ATT M
1 . . -2.948 -1.3287 ATT M
1 -2.9563 -1.4312 -2.9573 -1.4293 ATT M
1 . . -2.8403 -1.2881 ATT M
1 -3.1151 -1.1913 -3.1158 -1.1896 ATT M
1 -2.9034 -1.2056 -2.904 -1.204 ATT M
1 -3.0914 -1.1362 -3.092 -1.1345 ATT M
1 -3.1068 -1.3872 -3.1078 -1.3852 ATT M
1 -3.0804 -1.162 -3.081 -1.1604 ATT M
1 -2.8641 -1.4525 -2.865 -1.4507 ATT M
1 . . -3.2264 -1.2335 ATT M
1 -2.9725 -1.3854 -2.9734 -1.3835 ATT M
1 -2.8675 -1.1662 -2.8681 -1.1648 ATT M
1 -2.9129 -1.3048 -2.9137 -1.3031 ATT M
1 . . -2.7781 -1.2023 ATT M
1 -2.8372 -1.3255 -2.8379 -1.3238 ATT M
1 -2.5992 -1.1573 -2.5997 -1.1561 ATT M
1 . . -2.8751 -1.2526 ATT M
1 -2.7601 -1.1436 -2.7607 -1.1422 ATT M
1 -3.0532 -1.3784 -3.0541 -1.3764 ATT M
1 . . -2.7341 -1.2035 ATT M
1 -3.0904 -1.3417 -3.0912 -1.3398 ATT M
1 . . -2.9803 -1.3797 ATT M
1 -2.8195 -1.276 -2.8202 -1.2745 ATT M
1 -3.0558 -1.2119 -3.0565 -1.2102 ATT M
1 -2.8796 -1.2991 -2.8803 -1.2975 ATT M
1 -2.6817 -1.4341 -2.6826 -1.4325 ATT M
1 -2.9742 -1.5205 -2.9752 -1.5185 ATT M
1 . . 0 0 ATT M
1 . . 0 0 ATT M
1 . . 0 0 ATT M
1 . . 0 0 ATT M
1 0 0 0 0 ATT M
1 0 0 0 0 ATT M
1 0 0 0 0 ATT M
1 0 0 0 0 ATT M
1 0 0 0 0 ATT M
1 0 0 0 0 ATT M
1 0 0 0 0 ATT M
1 0 0 0 0 ATT M
1 0 0 0 0 ATT M
1 0 0 0 0 ATT M
1 0 0 0 0 ATT M
1 0 0 0 0 ATT M
1 0 0 0 0 ATT M
1 0 0 0 0 ATT M
1 0 0 0 0 ATT M
1 -1.2409 0.7921 -1.241 0.79191 ATT M
1 . . -1.0669 0.69369 ATT M
1 . . -1.275 0.62515 ATT M
1 . . -1.3026 1.0648 ATT M
1 -1.2703 0.64889 -1.2704 0.64873 ATT M
1 -1.4453 0.67368 -1.4454 0.67347 ATT M
1 -1.1005 0.59358 -1.1006 0.59347 ATT M
1 . . -1.2631 0.55743 ATT M
1 -1.4302 0.95648 -1.4304 0.95618 ATT M
1 -1.4533 0.68317 -1.4534 0.68295 ATT M
1 . . -1.4013 1.1028 ATT M
1 . . -2.5868 0.35614 ATT M
1 . . -2.6223 0.12781 ATT M
1 . . -2.5756 0.36012 ATT M
1 . . -2.6381 0.37743 ATT M
1 -2.6953 0.62152 -2.6954 0.62083 ATT M
1 . . -2.6248 0.10848 ATT M
1 -2.7304 0.38397 -2.7304 0.38353 ATT M
1 -2.5591 0.40093 -2.5591 0.40053 ATT M
1 -2.7075 0.47826 -2.7076 0.47772 ATT M
1 . . -2.5921 0.55562 ATT M
1 -2.9517 0.48525 -2.9518 0.48461 ATT M
1 . . -2.5819 0.37366 ATT M
1 -2.892 0.39212 -2.8921 0.39162 ATT M
1 . . -2.5637 0.36819 ATT M
1 . . -2.5929 0.58293 ATT M
1 -3.0286 0.058913 -3.0286 0.058831 ATT M
1 . . -3.029 0.44042 ATT M
1 . . -2.8328 0.48329 ATT M
1 -2.6034 0.20723 -2.6034 0.20702 ATT M
1 . . -2.7208 0.71559 ATT M
1 . . -2.823 0.28653 ATT M
1 -2.6351 0.31013 -2.6351 0.30981 ATT M
1 -2.8195 0.61722 -2.8197 0.61648 ATT M
1 -2.8615 0.38192 -2.8616 0.38144 ATT M
1 0.19329 -0.0086958 0.19329 -0.0086958 ATT M
1 0 0 0 0 ATT M
1 . . -2.498 -0.36322 ATT M
1 . . -2.3977 -0.14785 ATT M
1 . . -2.4671 0.2407 ATT M
1 . . -3.0124 -0.14269 ATT M
1 . . -2.5693 -0.17909 ATT M
1 -2.2368 -0.23083 -2.2368 -0.23066 ATT M
1 . . -2.7118 -0.11275 ATT M
1 . . -2.7272 0.008055 ATT M
1 -2.3761 -0.12325 -2.3761 -0.12315 ATT M
1 -2.3858 -0.29435 -2.3858 -0.29409 ATT M
1 . . -2.6442 -0.17448 ATT M
1 -2.6608 -0.094071 -2.6608 -0.093969 ATT M
1 -2.4214 -0.30938 -2.4214 -0.3091 ATT M
1 -2.3717 -0.22875 -2.3718 -0.22856 ATT M
1 -2.4217 -0.16632 -2.4217 -0.16617 ATT M
1 -2.5217 -0.14059 -2.5217 -0.14045 ATT M
1 -2.4245 -0.12345 -2.4245 -0.12334 ATT M
1 -2.5232 -0.1387 -2.5232 -0.13857 ATT M
1 -2.702 -0.028501 -2.702 -0.02847 ATT M
1 -2.7705 -0.18624 -2.7705 -0.18603 ATT M
1 . . -2.7897 -0.089702 ATT M
1 -2.1718 -0.27855 -2.1718 -0.27835 ATT M
1 . . -2.3944 -0.13538 ATT M
1 . . -2.4464 -0.2434 ATT M
1 . . -0.6744 0.40568 ATT M
1 . . 0 0 ATT M
1 . . 0 0 ATT M
1 . . 2.7851 0.46496 ATT M
1 . . 0 0 ATT M
1 2.4442 0.2248 2.4442 0.2246 ATT M
1 . . 0 0 ATT M
1 . . 2.6014 0.47622 ATT M
1 . . 2.7471 0.10083 ATT M
1 . . 2.7065 0.46446 ATT M
1 . . 2.8922 0.32276 ATT M
1 2.5244 0.21355 2.5245 0.21334 ATT M
1 2.546 -0.074083 2.546 -0.07401 ATT M
1 . . 2.7068 0.32403 ATT M
1 2.898 0.38438 2.8981 0.38389 ATT M
1 . . 2.6689 0.23423 ATT M
1 . . 0 0 ATT M
1 . . 2.7009 0.54808 ATT M
1 2.686 0.39816 2.686 0.39772 ATT M
1 2.6422 0.252 2.6423 0.25173 ATT M
1 . . 2.6146 0.52063 ATT M
1 2.7 0.33969 2.7001 0.33931 ATT M
1 2.5139 -0.16274 2.514 -0.16258 ATT M
1 . . 2.6661 -0.24511 ATT M
1 . . 2.5609 -0.70092 ATT M
1 . . 0 0 ATT M
1 . . 2.6231 -0.28972 ATT M
1 2.5634 -0.93254 2.5637 -0.93161 ATT M
1 2.4652 -0.46582 2.4653 -0.46539 ATT M
1 . . 2.5282 -0.55747 ATT M
1 2.7086 -0.2767 2.7086 -0.27639 ATT M
1 . . 2.3236 -0.42637 ATT M
1 2.749 -0.56606 2.7492 -0.56541 ATT M
1 2.5464 -0.31288 2.5465 -0.31257 ATT M
1 2.5732 -0.34969 2.5733 -0.34934 ATT M
1 2.3578 -0.39025 2.3579 -0.38992 ATT M
1 . . 0 0 ATT M
1 . . 2.4977 -0.5146 ATT M
1 2.5832 -0.64841 2.5834 -0.64775 ATT M
1 2.6498 -0.53759 2.65 -0.53701 ATT M
1 . . 2.5045 -0.38455 ATT M
1 2.5284 -0.57625 2.5285 -0.57569 ATT M
1 2.8645 -0.3679 2.8646 -0.36744 ATT M
1 2.5364 -0.38658 2.5364 -0.3862 ATT M
1 2.5358 -0.63645 2.536 -0.63583 ATT M
1 2.6147 -0.55095 2.6149 -0.55038 ATT M
1 2.5341 -0.54617 2.5342 -0.54564 ATT M
1 2.5388 0.55419 2.539 0.55365 ATT M
1 . . 3.1531 1.5986 ATT M
1 . . 2.9129 1.7874 ATT M
1 . . 3.1121 1.6444 ATT M
1 . . 0 0 ATT M
1 . . 0 0 ATT M
1 . . 2.8606 1.4783 ATT M
1 2.8076 1.4564 2.8085 1.4546 ATT M
1 . . 3.0873 1.4695 ATT M
1 . . 0 0 ATT M
1 . . 0 0 ATT M
1 . . 2.6562 1.6169 ATT M
1 . . 2.4813 1.5955 ATT M
1 . . 2.7041 1.4715 ATT M
1 . . 2.7231 1.6791 ATT M
1 2.7775 1.6848 2.7787 1.6828 ATT M
1 2.8927 1.6339 2.8938 1.6318 ATT M
1 0 0 0 0 ATT M
1 . . 2.4214 1.7444 ATT M
1 . . 2.5617 1.9089 ATT M
1 . . 2.2863 2.0069 ATT M
1 . . -1.0721 1.6221 ATT M
1 . . -2.39 1.0827 ATT M
1 . . -2.2711 0.71092 ATT M
1 . . -2.673 0.90253 ATT M
1 . . -2.4898 1.0046 ATT M
1 -2.5172 1.4065 -2.518 1.4051 ATT M
1 . . -2.2237 1.3551 ATT M
1 . . -2.2873 1.1193 ATT M
1 -2.2995 1.272 -2.3001 1.271 ATT M
1 -2.3455 1.0248 -2.3459 1.024 ATT M
1 . . -2.5444 1.238 ATT M
1 -2.4458 1.2621 -2.4464 1.261 ATT M
1 -2.8254 1.2518 -2.8261 1.2503 ATT M
1 . . -2.6968 1.31 ATT M
1 -2.7921 1.3544 -2.7929 1.3528 ATT M
1 . . -2.6143 1.2217 ATT M
1 -2.509 1.2277 -2.5095 1.2265 ATT M
1 -2.4812 1.2836 -2.4819 1.2824 ATT M
1 . . -2.3563 1.5139 ATT M
1 -2.6008 1.1524 -2.6013 1.1512 ATT M
1 -2.6058 1.6066 -2.6068 1.605 ATT M
1 . . -2.3785 1.3464 ATT M
1 -2.8901 1.3861 -2.891 1.3843 ATT M
1 -2.4452 1.4892 -2.446 1.4879 ATT M
1 -2.8409 1.4261 -2.8418 1.4243 ATT M
1 . . -2.7221 1.4845 ATT M
1 -2.5536 1.5078 -2.5545 1.5063 ATT M
1 -2.7178 0.81581 -2.7181 0.81489 ATT M
1 . . -3.042 0.079453 ATT M
1 . . -3.0081 0.22844 ATT M
1 . . -2.9118 0.22645 ATT M
1 . . -2.9909 0.34178 ATT M
1 -2.9726 0.13508 -2.9726 0.1349 ATT M
1 -2.9833 0.23792 -2.9833 0.2376 ATT M
1 -2.714 0.14232 -2.714 0.14216 ATT M
1 -3.0059 0.30632 -3.006 0.3059 ATT M
1 -2.7096 0.38652 -2.7097 0.38609 ATT M
1 -2.7454 0.25941 -2.7454 0.25911 ATT M
1 -3.0401 0.45407 -3.0402 0.45343 ATT M
1 -2.7788 0.13252 -2.7788 0.13237 ATT M
1 -2.9093 0.081172 -2.9093 0.081067 ATT M
1 -3.0357 0.20809 -3.0358 0.2078 ATT M
1 -2.7505 0.042303 -2.7505 0.042254 ATT M
1 -2.5365 0.12709 -2.5365 0.12696 ATT M
1 . . -2.8656 0.32934 ATT M
1 -3.1089 0.14388 -3.1089 0.14366 ATT M
1 . . -2.6068 0.096263 ATT M
1 -2.6341 0.023109 -2.6341 0.023085 ATT M
1 . . -2.6954 0.22777 ATT M
1 . . -1.1984 -0.055343 ATT M
1 . . 0 0 ATT M
1 . . 0 0 ATT M
1 . . 2.5154 -0.25587 ATT M
1 . . 2.6126 0.053456 ATT M
1 . . 2.3519 0.08903 ATT M
1 . . 2.3134 -0.1146 ATT M
1 0 0 0 0 ATT M
1 0 0 0 0 ATT M
1 -2.6208 0.061777 -2.6208 0.061712 ATT M
1 -2.78 0.30951 -2.78 0.30915 ATT M
1 -2.2493 0.13591 -2.2493 0.13581 ATT M
1 . . -2.6736 -0.20155 ATT M
1 -1.8339 0.50851 -1.8339 0.50825 ATT M
1 . . 0 0 ATT M
1 . . 0 0 ATT M
1 . . 0 0 ATT M
1 . . 0 0 ATT M
1 2.9851 0.5411 2.9852 0.54037 ATT M
1 . . 3.0447 0.73035 ATT M
1 . . 2.9733 0.60114 ATT M
1 . . 0 0 ATT M
1 . . 2.7297 0.47237 ATT M
1 . . 3.0611 0.4505 ATT M
1 2.8681 0.67661 2.8683 0.67576 ATT M
1 . . 2.5695 0.69827 ATT M
1 0 0 0 0 ATT M
1 . . 2.5265 0.43209 ATT M
1 . . 2.6767 0.52663 ATT M
1 0 0 0 0 ATT M
1 0 0 0 0 ATT M
1 . . 0 0 ATT M
1 . . 2.8675 0.67941 ATT M
1 . . 2.2538 0.55912 ATT M
1 . . 2.6461 0.45803 ATT M
1 . . 0 0 ATT M
1 . . 0 0 ATT M
1 . . -1.6664 1.2647 ATT M
1 . . -2.0649 1.4959 ATT M
1 . . -1.7981 1.1833 ATT M
1 . . -1.9414 1.3512 ATT M
1 -1.6641 1.1724 -1.6644 1.1719 ATT M
1 . . -1.8477 1.0665 ATT M
1 -2.179 0.96718 -2.1793 0.96648 ATT M
1 . . -1.605 0.89327 ATT M
1 -2.3648 1.0847 -2.3652 1.0838 ATT M
1 . . -2.1593 1.4969 ATT M
1 . . -2.3055 1.3897 ATT M
1 . . -2.3839 1.6346 ATT M
1 . . -2.2724 1.371 ATT M
1 -2.2302 1.2968 -2.2308 1.2958 ATT M
1 -2.1231 1.3888 -2.1238 1.3878 ATT M
1 -2.317 1.335 -2.3176 1.3339 ATT M
1 -2.2232 1.232 -2.2238 1.2311 ATT M
1 -2.6337 1.3717 -2.6345 1.3703 ATT M
1 . . -2.277 1.3753 ATT M
1 -2.2091 1.1343 -2.2095 1.1335 ATT M
1 -2.3332 1.1431 -2.3337 1.1421 ATT M
1 . . -2.4539 1.2691 ATT M
1 -2.2195 1.4074 -2.2202 1.4064 ATT M
1 -2.3011 1.3433 -2.3018 1.3422 ATT M
1 -2.3311 1.364 -2.3318 1.3628 ATT M
1 0 0 0 0 ATT M
1 . . 2.6203 1.4499 ATT M
1 . . 2.5538 1.5481 ATT M
1 . . 2.6531 1.2963 ATT M
1 . . 2.6556 1.3025 ATT M
1 2.8245 1.3734 2.8253 1.3717 ATT M
1 0 0 0 0 ATT M
1 . . 0 0 ATT M
1 . . 2.6961 1.4827 ATT M
1 2.6084 1.4964 2.6093 1.4948 ATT M
1 . . 2.6617 1.2798 ATT M
1 . . 0 0 ATT M
1 . . 2.5903 1.3015 ATT M
1 0 0 0 0 ATT M
1 . . 0 0 ATT M
1 2.8108 1.2451 2.8114 1.2436 ATT M
1 0 0 0 0 ATT M
1 0 0 0 0 ATT M
1 2.6108 1.3975 2.6115 1.396 ATT M
1 2.583 1.2008 2.5836 1.1996 ATT M
1 . . 2.6423 1.7531 ATT M
1 . . 0 0 ATT M
1 . . 2.4525 1.5388 ATT M
1 . . 2.4599 1.4737 ATT M
1 0 0 0 0 ATT M
1 0 0 0 0 ATT M
1 . . 2.6356 1.3112 ATT M
1 2.6876 1.6259 2.6887 1.6241 ATT M
1 . . 2.4784 1.4571 ATT M
1 . . 0 0 ATT M
1 . . 2.7343 1.2999 ATT M
1 . . 2.7553 1.3444 ATT M
1 2.4922 1.2545 2.4928 1.2533 ATT M
1 . . 2.6176 0.39524 ATT M
1 . . 0 0 ATT M
1 . . 2.8238 0.32065 ATT M
1 . . 3.0188 0.44094 ATT M
1 . . 0 0 ATT M
1 0 0 0 0 ATT M
1 . . 2.7547 0.34494 ATT M
1 2.5083 0.31882 2.5083 0.31852 ATT M
1 . . 2.7586 0.24881 ATT M
1 . . 2.6805 0.19211 ATT M
1 2.9544 0.51689 2.9546 0.51621 ATT M
1 . . 2.8774 0.41835 ATT M
1 2.5696 0.57927 2.5697 0.57869 ATT M
1 . . 2.8207 0.37122 ATT M
1 0 0 0 0 ATT M
1 . . 2.7086 -0.029042 ATT M
1 . . -0.98122 0.31973 ATT M
1 . . -2.2377 0.056357 ATT M
1 . . -2.3002 0.17961 ATT M
1 . . -2.4511 0.46538 ATT M
1 . . -2.258 0.32881 ATT M
1 -2.3033 0.032185 -2.3033 0.032159 ATT M
1 -2.2263 0.34234 -2.2264 0.34208 ATT M
1 -2.7081 0.05272 -2.7081 0.052661 ATT M
1 . . -2.4165 -0.023334 ATT M
1 -2.3713 0.42992 -2.3714 0.42955 ATT M
1 -2.6859 0.13294 -2.6859 0.13279 ATT M
1 -2.1558 0.26123 -2.1558 0.26104 ATT M
1 -2.4069 0.29568 -2.407 0.29542 ATT M
1 -2.1449 -0.071803 -2.1449 -0.071753 ATT M
1 . . -2.3538 0.14185 ATT M
1 -2.2239 0.10246 -2.2239 0.10238 ATT M
1 -2.1894 0.16036 -2.1894 0.16024 ATT M
1 -2.2477 0.1381 -2.2477 0.13799 ATT M
1 -2.2248 -0.1054 -2.2248 -0.10532 ATT M
1 -2.6275 -0.19624 -2.6275 -0.19604 ATT M
1 . . -2.1114 -0.2188 ATT M
1 . . -2.2582 -0.25044 ATT M
1 -2.2588 -0.27791 -2.2588 -0.27769 ATT M
1 . . -2.2839 0.0061628 ATT M
1 -2.0434 -0.076844 -2.0434 -0.076795 ATT M
1 -2.3536 -0.11452 -2.3536 -0.11442 ATT M
1 -2.265 0.15491 -2.265 0.15479 ATT M
1 -2.1621 0.05403 -2.1621 0.053992 ATT M
1 -2.167 -0.10988 -2.167 -0.1098 ATT M
1 -2.2336 -0.42906 -2.2337 -0.42874 ATT M
1 . . -2.499 -0.21312 ATT M
1 . . -1.97 -0.10873 ATT M
1 -2.0965 -0.0019211 -2.0965 -0.0019198 ATT M
1 . . -2.0782 -0.21863 ATT M
1 . . -2.1529 -0.1847 ATT M
1 -2.0788 -0.13876 -2.0788 -0.13866 ATT M
1 -0.090452 0.16149 -0.090453 0.16149 ATT M
1 . . 2.5585 0.23951 ATT M
1 . . 2.706 0.21039 ATT M
1 . . 2.4149 0.46077 ATT M
1 . . 0 0 ATT M
1 . . 0 0 ATT M
1 . . 0 0 ATT M
1 . . 0 0 ATT M
1 0 0 0 0 ATT M
1 2.5227 0.063062 2.5227 0.063001 ATT M
1 . . 0 0 ATT M
1 -0.23474 -0.010191 -0.23474 -0.010191 ATT M
1 -2.9485 0.039864 -2.9485 0.039811 ATT M
1 -2.8515 -0.083509 -2.8515 -0.083405 ATT M
1 -2.679 -0.073006 -2.6791 -0.072927 ATT M
1 0 0 0 0 ATT M
1 . . 2.0423 -0.27381 ATT M
1 . . 2.0532 0.043291 ATT M
1 . . 2.2858 0.19215 ATT M
1 . . 2.0656 0.19127 ATT M
1 . . 2.3603 -0.11845 ATT M
1 . . 2.0248 0.15746 ATT M
1 2.3584 0.43566 2.3585 0.43529 ATT M
1 2.269 0.056362 2.269 0.056318 ATT M
1 2.5099 0.3363 2.5099 0.33597 ATT M
1 . . 2.2178 -0.067448 ATT M
1 . . 2.3675 0.075478 ATT M
1 2.26 0.083269 2.26 0.083205 ATT M
1 2.1202 0.13356 2.1202 0.13347 ATT M
1 2.1292 0.47945 2.1292 0.47912 ATT M
1 . . 2.4232 -0.25029 ATT M
1 . . 2.2605 0.010064 ATT M
1 -0.11808 0.74343 -0.11809 0.74342 ATT M
1 . . -3.2126 1.0202 ATT M
1 . . -3.4616 0.90385 ATT M
1 . . -3.1749 0.93759 ATT M
1 . . -3.0824 1.0991 ATT M
1 -3.124 1.2951 -3.1248 1.2931 ATT M
1 . . -3.2617 1.4277 ATT M
1 . . -3.0746 1.0645 ATT M
1 -3.1691 1.2475 -3.1699 1.2456 ATT M
1 -3.0229 1.4774 -3.0239 1.4754 ATT M
1 -3.3176 1.2363 -3.3184 1.2342 ATT M
1 -3.1537 1.2256 -3.1544 1.2237 ATT M
1 -3.2158 1.6916 -3.2172 1.6889 ATT M
1 -3.2425 1.3596 -3.2434 1.3574 ATT M
1 -3.3336 1.1011 -3.3343 1.0992 ATT M
1 -2.9944 1.041 -2.9949 1.0396 ATT M
1 . . -2.9207 1.1335 ATT M
1 . . -2.8089 1.3146 ATT M
1 . . -3.1739 1.3858 ATT M
1 . . -2.785 1.472 ATT M
1 . . -2.5208 0.96383 ATT M
1 . . -2.6616 0.73295 ATT M
1 . . -2.5383 0.49938 ATT M
1 . . -2.9183 1.0025 ATT M
1 . . -2.6544 0.93797 ATT M
1 -2.8733 0.66333 -2.8735 0.66249 ATT M
1 . . -2.8272 0.94853 ATT M
1 -3.0155 1.2486 -3.0162 1.2468 ATT M
1 . . -2.5712 0.86905 ATT M
1 . . -2.9302 0.77693 ATT M
1 -2.8098 0.78519 -2.8101 0.78424 ATT M
1 . . -2.3936 0.95483 ATT M
1 -2.5914 0.79076 -2.5916 0.78995 ATT M
1 . . -2.3868 0.58072 ATT M
1 . . -2.5895 0.75789 ATT M
1 -2.6085 0.82116 -2.6088 0.8203 ATT M
1 -2.7544 0.9573 -2.7547 0.9562 ATT M
1 . . -2.8349 2.1292 ATT M
1 . . -2.8813 1.967 ATT M
1 . . -2.9153 1.8395 ATT M
1 . . -2.7525 1.9645 ATT M
1 -2.7715 2.1009 -2.7733 2.0984 ATT M
1 -2.7737 2.081 -2.7755 2.0786 ATT M
1 -2.6547 1.6867 -2.6558 1.6849 ATT M
1 -3.1033 1.9281 -3.1051 1.9252 ATT M
1 . . -3.0741 1.9168 ATT M
1 -2.8403 1.8981 -2.8418 1.8958 ATT M
1 -2.7449 1.8958 -2.7464 1.8936 ATT M
1 . . -2.7592 2.0131 ATT M
1 . . -2.5969 2.0974 ATT M
1 -2.5687 1.841 -2.57 1.8391 ATT M
1 -2.7048 2.0069 -2.7065 2.0047 ATT M
1 -2.572 1.9952 -2.5735 1.9932 ATT M
1 -2.5049 1.839 -2.5062 1.8373 ATT M
1 -2.5552 2.0653 -2.5568 2.0633 ATT M
1 -2.4412 2.2315 -2.4431 2.2295 ATT M
1 -2.4815 1.9205 -2.4829 1.9187 ATT M
1 -2.6285 1.7775 -2.6298 1.7757 ATT M
1 -2.0583 2.0407 -2.0596 2.0394 ATT M
1 . . -2.8487 1.8474 ATT M
1 . . -2.7286 2.056 ATT M
1 -2.6577 1.9693 -2.6593 1.9671 ATT M
1 . . -2.4097 2.1061 ATT M
1 . . -2.6638 1.9685 ATT M
1 -2.6682 1.7822 -2.6694 1.7803 ATT M
1 -2.5362 1.7649 -2.5374 1.7632 ATT M
1 . . -2.568 2.2965 ATT M
1 . . -2.5635 1.8391 ATT M
1 -2.6274 1.815 -2.6287 1.8131 ATT M
1 -2.8113 1.1711 -2.8119 1.1697 ATT M
1 . . -2.6935 0.27264 ATT M
1 . . -2.547 0.30569 ATT M
1 . . -2.7398 0.30967 ATT M
1 . . -2.3288 0.27193 ATT M
1 . . -2.6833 0.36205 ATT M
1 -2.5223 0.40027 -2.5224 0.39988 ATT M
1 -2.5908 0.42883 -2.5909 0.42839 ATT M
1 -2.5202 0.092996 -2.5202 0.092906 ATT M
1 -2.6324 0.45734 -2.6325 0.45686 ATT M
1 -2.9795 0.42227 -2.9796 0.4217 ATT M
1 . . -2.4507 0.31465 ATT M
1 -2.1205 0.40242 -2.1205 0.40214 ATT M
1 . . -2.5433 0.46744 ATT M
1 . . -2.4963 0.54647 ATT M
1 -2.629 0.28299 -2.6291 0.28269 ATT M
1 . . -2.5984 0.26352 ATT M
1 -2.4354 0.33329 -2.4355 0.33299 ATT M
1 -2.9907 0.43187 -2.9908 0.43128 ATT M
1 . . -2.4634 0.52407 ATT M
1 -2.3867 0.13693 -2.3867 0.13681 ATT M
1 -2.7708 0.35023 -2.7708 0.34982 ATT M
1 -2.8553 0.2709 -2.8553 0.27057 ATT M
1 . . -2.6739 0.14566 ATT M
1 -2.603 0.10971 -2.603 0.1096 ATT M
1 -2.8163 -0.30383 -2.8163 -0.30347 ATT M
1 . . -2.4825 -0.5611 ATT M
1 . . -2.3561 0.023168 ATT M
1 -2.4748 -0.091056 -2.4748 -0.090971 ATT M
1 . . -2.4074 0.069082 ATT M
1 . . -2.5649 -0.20388 ATT M
1 -2.2717 -0.15978 -2.2717 -0.15966 ATT M
1 -2.3177 0.28351 -2.3177 0.28328 ATT M
1 -2.5035 -0.055104 -2.5035 -0.055051 ATT M
1 -2.6072 -0.12588 -2.6072 -0.12575 ATT M
1 . . -2.4437 -0.12529 ATT M
1 . . -2.4558 -0.072859 ATT M
1 -2.1148 -0.064947 -2.1148 -0.064903 ATT M
1 . . -2.6005 0.10928 ATT M
1 -1.9025 -0.63013 -1.9026 -0.62978 ATT M
1 . . -0.9268 -0.33608 ATT M
1 . . -1.1691 -0.36553 ATT M
1 . . -0.92486 -0.27176 ATT M
1 . . -0.69964 -0.072774 ATT M
1 -0.76888 -0.45875 -0.76891 -0.45871 ATT M
1 . . -1.0702 -0.38502 ATT M
1 -0.96235 -0.39669 -0.96238 -0.39664 ATT M
1 . . -1.0805 -0.46306 ATT M
1 . . -0.83156 -0.20956 ATT M
1 -0.97677 -0.28738 -0.97678 -0.28734 ATT M
1 0 0 0 0 ATT M
1 . . 0 0 ATT M
1 . . 0 0 ATT M
1 . . 0 0 ATT M
1 0 0 0 0 ATT M
1 0 0 0 0 ATT M
1 0 0 0 0 ATT M
1 0 0 0 0 ATT M
1 0 0 0 0 ATT M
1 0 0 0 0 ATT M
1 -0.10209 0.095638 -0.10209 0.095638 ATT M
1 -2.0459 0.92783 -2.0462 0.92724 ATT M
1 -2.2141 0.82845 -2.2143 0.82783 ATT M
1 -2.0242 0.79718 -2.0244 0.79668 ATT M
1 -2.2413 0.55729 -2.2414 0.55686 ATT M
1 . . -2.2726 0.67224 ATT M
1 -2.1297 0.48588 -2.1298 0.48555 ATT M
1 . . 1.3846 0.6445 ATT M
1 . . 2.6202 0.31036 ATT M
1 . . 2.631 0.24133 ATT M
1 . . 2.417 0.37183 ATT M
1 . . 2.6732 0.43346 ATT M
1 2.5711 0.55032 2.5712 0.54977 ATT M
1 . . 2.4107 0.033966 ATT M
1 . . 2.6388 0.25116 ATT M
1 2.3746 0.048067 2.3746 0.048026 ATT M
1 . . 2.6136 0.18705 ATT M
1 0 0 0 0 ATT M
1 . . 2.4906 0.25333 ATT M
1 2.4916 0.01426 2.4916 0.014247 ATT M
1 2.3729 0.25218 2.3729 0.25197 ATT M
1 . . 2.774 0.0059808 ATT M
1 2.3025 0.14564 2.3025 0.14552 ATT M
1 2.4234 0.19464 2.4235 0.19446 ATT M
1 2.4695 0.021524 2.4695 0.021504 ATT M
1 . . 2.2247 -0.040853 ATT M
1 2.1972 0.016523 2.1972 0.016511 ATT M
1 0 0 0 0 ATT M
1 . . 2.4253 0.20222 ATT M
1 2.4492 -0.45227 2.4493 -0.45185 ATT M
1 . . 0 0 ATT M
1 0 0 0 0 ATT M
1 . . -2.2455 0.94621 ATT M
1 . . -2.6002 0.84312 ATT M
1 . . -2.6057 1.0264 ATT M
1 . . -2.5317 1.243 ATT M
1 -2.376 0.70052 -2.3762 0.69991 ATT M
1 -2.3253 0.61479 -2.3254 0.61428 ATT M
1 . . -2.6273 0.77845 ATT M
1 . . -2.1783 0.73165 ATT M
1 -2.2218 1.1607 -2.2223 1.1599 ATT M
1 . . -2.4541 0.77676 ATT M
1 -2.2575 0.6541 -2.2576 0.65359 ATT M
1 -2.4323 0.9398 -2.4327 0.93895 ATT M
1 -2.3398 0.76703 -2.34 0.76639 ATT M
1 -2.4529 0.84426 -2.4532 0.84349 ATT M
1 -2.4422 0.55706 -2.4424 0.55655 ATT M
1 . . -2.605 0.91431 ATT M
1 -2.2226 0.93458 -2.2229 0.93388 ATT M
1 -2.5504 0.9878 -2.5508 0.98682 ATT M
1 . . -2.3701 0.90666 ATT M
1 -2.3624 0.83868 -2.3627 0.83797 ATT M
1 -2.4607 0.59235 -2.4609 0.5918 ATT M
1 . . -2.2501 0.75642 ATT M
1 -2.4158 0.82766 -2.4161 0.82692 ATT M
1 -2.3316 0.81846 -2.3318 0.81779 ATT M
1 -2.4461 0.63286 -2.4463 0.63228 ATT M
1 -2.3567 0.95762 -2.357 0.95681 ATT M
1 -2.2008 0.71626 -2.201 0.71574 ATT M
1 -2.398 0.62723 -2.3982 0.62668 ATT M
1 -2.4124 0.90466 -2.4127 0.90385 ATT M
1 -2.3755 0.53772 -2.3756 0.53726 ATT M
1 -2.0443 1.0131 -2.0446 1.0125 ATT M
1 . . 0 0 ATT M
1 . . 2.5589 0.45001 ATT M
1 . . 2.2004 0.34612 ATT M
1 . . 2.7195 0.48821 ATT M
1 . . 2.509 0.19737 ATT M
1 2.4172 0.16391 2.4172 0.16376 ATT M
1 2.4204 -0.011975 2.4204 -0.011965 ATT M
1 . . 2.4804 -0.00716 ATT M
1 2.1505 0.22836 2.1505 0.2282 ATT M
1 2.2274 0.342 2.2275 0.34174 ATT M
1 . . 2.4398 0.11355 ATT M
1 2.2814 0.32285 2.2814 0.3226 ATT M
1 2.3844 0.26058 2.3845 0.26035 ATT M
1 2.3036 0.21482 2.3037 0.21465 ATT M
1 2.5472 0.37556 2.5473 0.37519 ATT M
1 2.3438 0.44328 2.3439 0.44291 ATT M
1 2.6139 0.45967 2.614 0.45919 ATT M
1 . . 2.3742 0.22092 ATT M
1 2.2939 0.19565 2.2939 0.19549 ATT M
1 2.3275 0.40693 2.3275 0.4066 ATT M
1 2.2169 0.24907 2.2169 0.24888 ATT M
1 2.2342 0.25014 2.2342 0.24995 ATT M
1 2.6532 0.058228 2.6532 0.058165 ATT M
1 . . 2.2848 0.28536 ATT M
1 2.5247 -0.013484 2.5247 -0.013471 ATT M
1 1.7551 0.16365 1.7551 0.16358 ATT M
1 . . 0.95874 0.49116 ATT M
1 . . 1.1545 0.3928 ATT M
1 . . 0.93171 0.27537 ATT M
1 . . 1.2565 0.3427 ATT M
1 1.1959 0.7668 1.1961 0.76663 ATT M
1 . . 1.2648 0.44681 ATT M
1 . . 0 0 ATT M
1 . . 0 0 ATT M
1 . . 0 0 ATT M
1 . . 1.2753 0.44263 ATT M
1 . . 0.96249 0.33067 ATT M
1 . . 1.2099 0.23646 ATT M
1 . . 1.2529 0.44091 ATT M
1 1.2359 0.37728 1.2359 0.37719 ATT M
1 1.0746 0.45685 1.0746 0.45677 ATT M
1 0 0 0 0 ATT M
1 . . 1.2687 0.39518 ATT M
1 1.2085 0.39926 1.2086 0.39918 ATT M
1 0.52763 0.17474 0.52763 0.17473 ATT M
1 . . -1.6782 0.39095 ATT M
1 . . -2.7513 0.057777 ATT M
1 . . -2.7851 0.094665 ATT M
1 . . -2.6551 0.12834 ATT M
1 . . -2.623 -0.019461 ATT M
1 -2.3804 0.16234 -2.3804 0.1622 ATT M
1 . . -2.6526 0.24047 ATT M
1 -2.55 0.30814 -2.55 0.30784 ATT M
1 . . -2.5177 0.15946 ATT M
1 -2.6403 0.10494 -2.6403 0.10483 ATT M
1 -3.2813 -0.062837 -3.2813 -0.062734 ATT M
1 . . -3.6582 -0.23664 ATT M
1 . . -3.6678 -0.54527 ATT M
1 . . -3.6619 -0.2531 ATT M
1 . . -3.6538 -0.23978 ATT M
1 -3.4571 -0.086127 -3.4571 -0.08597 ATT M
1 . . -3.5904 -0.45228 ATT M
1 -3.6864 -0.17935 -3.6864 -0.17898 ATT M
1 -3.6205 -0.23134 -3.6205 -0.23087 ATT M
1 -3.2341 -0.29708 -3.2342 -0.2966 ATT M
1 . . -3.5186 -0.065183 ATT M
1 -3.2881 -0.47045 -3.2882 -0.46967 ATT M
1 . . -3.5065 -0.062237 ATT M
1 -3.6615 -0.21652 -3.6615 -0.21608 ATT M
1 -1.4843 -0.059287 -1.4843 -0.059267 ATT M
1 . . -0.74622 -0.34928 ATT M
1 . . -0.87885 0.065154 ATT M
1 . . -0.82202 -0.094279 ATT M
1 . . -0.90747 -0.15997 ATT M
1 -0.57371 -0.17306 -0.57372 -0.17305 ATT M
1 . . -1.1859 0.11414 ATT M
1 . . -0.74347 -0.43712 ATT M
1 -0.67928 -0.3328 -0.67929 -0.33278 ATT M
1 -0.49758 -0.0020245 -0.49758 -0.0020244 ATT M
1 . . -0.49415 -0.14638 ATT M
1 -0.47075 -0.029413 -0.47075 -0.029412 ATT M
1 . . -0.68435 -0.18293 ATT M
1 -0.62763 0.011481 -0.62763 0.01148 ATT M
1 -0.77738 -0.31122 -0.77739 -0.31119 ATT M
1 . . -0.83816 -0.32022 ATT M
1 -0.59181 -0.092607 -0.59181 -0.092602 ATT M
1 -0.70402 -0.1596 -0.70402 -0.15959 ATT M
1 -0.69034 -0.46595 -0.69036 -0.46592 ATT M
1 -0.030057 0.034655 -0.030057 0.034655 ATT M
1 . . -2.8879 0.051497 ATT M
1 -2.7502 -0.48078 -2.7503 -0.48023 ATT M
1 -3.249 -0.20184 -3.249 -0.20151 ATT M
1 . . -1.9796 0.058717 ATT M
1 . . 1.9541 0.35656 ATT M
1 . . 2.5314 0.069047 ATT M
1 . . 0 0 ATT M
1 . . 2.2454 0.29425 ATT M
1 2.5222 0.26702 2.5222 0.26676 ATT M
1 2.2804 0.3655 2.2805 0.36521 ATT M
1 . . 0 0 ATT M
1 . . 2.2857 0.2145 ATT M
1 2.4454 0.12935 2.4454 0.12923 ATT M
1 0 0 0 0 ATT M
1 0 0 0 0 ATT M
1 . . 0 0 ATT M
1 . . 1.9493 0.18128 ATT M
1 . . 2.2196 0.013748 ATT M
1 . . 2.2866 0.15847 ATT M
1 . . 2.6362 0.21993 ATT M
1 . . 2.139 0.14361 ATT M
1 2.1285 0.24938 2.1285 0.24921 ATT M
1 2.3651 -0.070616 2.3651 -0.070556 ATT M
1 2.3018 0.1971 2.3018 0.19694 ATT M
1 2.1298 0.52325 2.1299 0.52288 ATT M
1 0.88676 0.097587 0.88676 0.097575 ATT M
1 . . 1.0836 0.36929 ATT M
1 . . 0 0 ATT M
1 . . 1.0201 0.36058 ATT M
1 0.98181 0.29446 0.98182 0.29442 ATT M
1 1.0309 0.25029 1.0309 0.25025 ATT M
1 . . 1.0722 0.422 ATT M
1 0.70659 0.35509 0.70661 0.35507 ATT M
1 0.97425 -0.0378 0.97425 -0.037795 ATT M
1 0.78363 0.32053 0.78364 0.3205 ATT M
1 0.97382 0.44064 0.97384 0.44057 ATT M
1 1.1738 0.31976 1.1738 0.31969 ATT M
1 . . 0.99051 0.28574 ATT M
1 1.3848 0.066804 1.3848 0.066785 ATT M
1 . . 1.0755 -0.0026167 ATT M
1 . . 2.0076 0.21098 ATT M
1 . . 2.0807 0.51947 ATT M
1 . . 2.2387 0.20281 ATT M
1 . . 2.5001 0.16086 ATT M
1 . . 2.3072 0.28068 ATT M
1 2.5035 -0.0064973 2.5035 -0.0064911 ATT M
1 0 0 0 0 ATT M
1 . . 1.9306 0.14555 ATT M
1 . . 2.23 0.16148 ATT M
1 0 0 0 0 ATT M
1 0 0 0 0 ATT M
1 . . 2.4078 0.37191 ATT M
1 0 0 0 0 ATT M
1 -2.7864 0.080643 -2.7864 0.080548 ATT M
1 . . -3.5334 0.067331 ATT M
1 . . -3.4375 -0.28319 ATT M
1 . . -3.2714 0.31981 ATT M
1 . . -3.0237 0.15526 ATT M
1 . . -3.6211 0.027483 ATT M
1 . . -3.7045 -0.14059 ATT M
1 . . -3.3748 -0.11812 ATT M
1 . . -3.7332 -0.12012 ATT M
1 -3.4245 0.074536 -3.4245 0.074402 ATT M
1 -3.8203 -0.075905 -3.8203 -0.075737 ATT M
1 . . -3.4529 0.023864 ATT M
1 -2.8808 -0.078207 -2.8808 -0.078108 ATT M
1 . . -2.8122 0.30265 ATT M
1 . . -2.6339 0.26009 ATT M
1 . . -2.7221 0.44619 ATT M
1 . . -3.1447 0.23401 ATT M
1 . . -2.7518 0.11655 ATT M
1 -2.9375 0.29075 -2.9376 0.29036 ATT M
1 -2.8704 0.035563 -2.8704 0.035518 ATT M
1 -3.0792 0.24152 -3.0792 0.24117 ATT M
1 . . -2.6898 0.32143 ATT M
1 -2.8981 -0.095622 -2.8981 -0.095499 ATT M
1 -2.9065 0.3734 -2.9065 0.37292 ATT M
1 -3.0665 0.18942 -3.0665 0.18915 ATT M
1 . . -3.0494 0.21025 ATT M
1 . . -2.9789 -0.29456 ATT M
1 . . -2.8396 0.054944 ATT M
1 -2.8255 0.14235 -2.8255 0.14218 ATT M
1 -2.6229 -0.0040671 -2.6229 -0.0040628 ATT M
1 . . -2.8833 0.10717 ATT M
1 -2.6882 0.040205 -2.6882 0.040161 ATT M
1 -2.5252 0.15742 -2.5253 0.15727 ATT M
1 -2.5809 0.30749 -2.5809 0.30718 ATT M
1 . . -2.6195 0.61766 ATT M
1 . . -2.845 0.4939 ATT M
1 . . -2.5335 0.067631 ATT M
1 -2.7405 0.45724 -2.7405 0.45672 ATT M
1 -2.6407 0.62193 -2.6409 0.62127 ATT M
1 -2.2607 0.90827 -2.261 0.90756 ATT M
1 . . -2.708 0.11185 ATT M
1 . . -2.9421 0.60638 ATT M
1 . . -2.6923 1.5584 ATT M
1 . . -2.1685 1.4731 ATT M
1 . . -2.1487 1.6024 ATT M
1 . . -2.3744 1.6575 ATT M
1 . . -2.0393 1.6255 ATT M
1 -2.17 1.6841 -2.171 1.6829 ATT M
1 -2.4535 1.6654 -2.4546 1.6638 ATT M
1 -2.6623 1.581 -2.6633 1.5793 ATT M
1 . . -2.4022 1.4292 ATT M
1 -2.5603 1.8407 -2.5617 1.8388 ATT M
1 -2.3878 1.532 -2.3886 1.5307 ATT M
1 -2.6084 1.3782 -2.6092 1.3768 ATT M
1 0 0 0 0 ATT M
1 . . 0 0 ATT M
1 . . 0 0 ATT M
1 . . 2.6043 1.0845 ATT M
1 . . 2.8303 0.89966 ATT M
1 . . 0 0 ATT M
1 2.5071 1.3762 2.5078 1.3749 ATT M
1 2.4525 1.0162 2.4529 1.0152 ATT M
1 . . 2.4748 0.87429 ATT M
1 . . 2.4832 1.302 ATT M
1 2.5728 0.91931 2.5732 0.91839 ATT M
1 0 0 0 0 ATT M
1 . . 0 0 ATT M
1 . . 0 0 ATT M
1 . . 2.5773 0.36753 ATT M
1 . . 0 0 ATT M
1 0 0 0 0 ATT M
1 0 0 0 0 ATT M
1 . . 2.5149 0.57708 ATT M
1 . . 0 0 ATT M
1 2.1967 0.53331 2.1968 0.53292 ATT M
1 . . 2.4244 0.56895 ATT M
1 2.3002 0.42913 2.3003 0.42878 ATT M
1 . . 2.2537 0.64744 ATT M
1 2.4546 0.73007 2.4548 0.7294 ATT M
1 2.613 0.46884 2.6131 0.46836 ATT M
1 . . 1.2432 0.61712 ATT M
1 . . 0.95011 0.53834 ATT M
1 . . 1.1843 0.45392 ATT M
1 . . 0.85626 0.3039 ATT M
1 . . 0.72443 0.29239 ATT M
1 1.0584 0.46187 1.0584 0.46179 ATT M
1 0.86725 0.63383 0.86731 0.63376 ATT M
1 . . 0.94193 0.41324 ATT M
1 0.91904 0.41202 0.91907 0.41197 ATT M
1 0.71236 0.19312 0.71236 0.1931 ATT M
1 . . 1.1652 0.29652 ATT M
1 0 0 0 0 ATT M
1 . . 0.80725 0.36366 ATT M
1 0.87611 0.48182 0.87614 0.48176 ATT M
1 0.87817 0.22085 0.87817 0.22083 ATT M
1 . . 0.98819 0.4757 ATT M
1 0.32299 -0.27138 0.32299 -0.27137 ATT M
1 -2.5067 -0.021867 -2.5067 -0.021846 ATT M
1 -2.2822 -0.045033 -2.2822 -0.044997 ATT M
1 -2.6268 0.30068 -2.6268 0.30037 ATT M
1 . . 0 0 ATT M
1 . . 2.5535 0.15014 ATT M
1 . . 2.5111 0.47538 ATT M
1 . . 2.4915 0.33342 ATT M
1 . . 2.4733 0.3094 ATT M
1 2.4273 -0.11983 2.4273 -0.11973 ATT M
1 . . 2.4493 0.20311 ATT M
1 2.0595 0.21135 2.0595 0.21121 ATT M
1 . . 2.2775 0.46624 ATT M
1 . . 2.2735 0.37478 ATT M
1 2.1382 0.42986 2.1383 0.42956 ATT M
1 2.2401 0.29643 2.2401 0.2962 ATT M
1 2.3241 0.29321 2.3241 0.29297 ATT M
1 2.2137 0.30739 2.2137 0.30716 ATT M
1 2.209 0.17181 2.209 0.17168 ATT M
1 2.2266 0.035842 2.2266 0.035815 ATT M
1 2.4671 0.36728 2.4672 0.36694 ATT M
1 2.2405 0.15708 2.2405 0.15696 ATT M
1 0 0 0 0 ATT M
1 . . 2.4661 0.21032 ATT M
1 0 0 0 0 ATT M
1 . . 2.7581 0.12037 ATT M
1 . . 2.847 0.05607 ATT M
1 . . 0 0 ATT M
1 2.7908 0.14149 2.7908 0.14132 ATT M
1 2.7671 0.20198 2.7671 0.20175 ATT M
1 2.5483 0.34354 2.5483 0.3432 ATT M
1 . . 2.9034 0.16429 ATT M
1 3.0003 0.23238 3.0003 0.23207 ATT M
1 2.8797 0.39412 2.8798 0.39362 ATT M
1 . . 2.8965 0.34158 ATT M
1 2.974 0.035372 2.974 0.035324 ATT M
1 2.7042 0.0881 2.7042 0.088002 ATT M
1 . . 2.8247 0.22793 ATT M
1 2.8962 0.29932 2.8963 0.29893 ATT M
1 2.9506 0.45244 2.9507 0.45184 ATT M
1 . . 2.3307 0.40791 ATT M
1 . . -1.0142 0.43208 ATT M
1 . . -2.7644 0.40526 ATT M
1 . . -2.8898 0.74764 ATT M
1 . . -2.7881 0.32512 ATT M
1 . . -2.6751 0.64674 ATT M
1 -2.7738 0.71237 -2.7741 0.71154 ATT M
1 -2.9252 0.65057 -2.9254 0.64972 ATT M
1 . . -2.7242 0.72268 ATT M
1 -2.6328 0.77981 -2.633 0.77899 ATT M
1 -2.7414 0.55148 -2.7415 0.55085 ATT M
1 -2.8495 0.44262 -2.8495 0.44208 ATT M
1 -2.7355 0.47481 -2.7356 0.47427 ATT M
1 . . -2.9972 0.55718 ATT M
1 -3.0461 0.57664 -3.0463 0.57582 ATT M
1 -2.9309 0.78476 -2.9311 0.78374 ATT M
1 . . -3.1824 0.48927 ATT M
1 -2.557 0.63276 -2.5571 0.63213 ATT M
1 . . -2.7037 0.76848 ATT M
1 -2.7402 0.52321 -2.7403 0.52261 ATT M
1 . . -2.7931 0.63759 ATT M
1 -2.506 0.58474 -2.5061 0.58418 ATT M
1 -3.0236 0.70396 -3.0238 0.70298 ATT M
1 -2.2967 0.41313 -2.2968 0.4128 ATT M
1 . . -2.8114 0.37425 ATT M
1 . . -2.5656 0.57569 ATT M
1 . . -2.5649 0.54462 ATT M
1 -2.9458 0.87207 -2.9461 0.87092 ATT M
1 . . -3.829 0.38251 ATT M
1 . . -3.784 0.53942 ATT M
1 . . -3.9677 0.32397 ATT M
1 . . -3.9083 0.73614 ATT M
1 . . -3.8704 0.37552 ATT M
1 -4.1222 0.42993 -4.1223 0.42881 ATT M
1 -4.0362 0.58964 -4.0365 0.58818 ATT M
1 -3.8894 0.82162 -3.8898 0.81972 ATT M
1 . . -3.9966 0.48518 ATT M
1 -4.0789 0.64512 -4.0792 0.64349 ATT M
1 -3.7021 0.94213 -3.7026 0.94016 ATT M
1 -3.9413 0.73909 -3.9416 0.73734 ATT M
1 -1.2541 0.48232 -1.2542 0.4822 ATT M
1 . . -0.7333 0.82264 ATT M
1 . . -0.65672 0.73103 ATT M
1 . . -0.89791 0.85043 ATT M
1 . . -1.3186 0.51141 ATT M
1 . . -0.65196 0.84343 ATT M
1 -0.86116 0.88076 -0.86126 0.88066 ATT M
1 -0.591 0.91466 -0.59107 0.91461 ATT M
1 . . -0.90965 0.78374 ATT M
1 -0.72696 0.87113 -0.72704 0.87106 ATT M
1 -0.92898 0.58806 -0.92903 0.58799 ATT M
1 . . -0.45554 0.95036 ATT M
1 . . 0.085891 0.83511 ATT M
1 . . 3.7492 0.40597 ATT M
1 . . 3.8207 0.38351 ATT M
1 . . 3.7971 0.42058 ATT M
1 . . 3.8088 0.51193 ATT M
1 4.0902 0.45835 4.0904 0.45719 ATT M
1 3.836 0.51495 3.8362 0.5138 ATT M
1 3.8506 0.10572 3.8506 0.10548 ATT M
1 . . 3.899 0.53647 ATT M
1 3.6562 0.4904 3.6563 0.4894 ATT M
1 3.9529 0.57581 3.9531 0.57444 ATT M
1 . . 3.7831 0.48014 ATT M
1 3.5951 0.46557 3.5953 0.46466 ATT M
1 3.7481 0.7655 3.7484 0.76386 ATT M
1 3.8466 0.50681 3.8467 0.50567 ATT M
1 3.6533 0.52924 3.6535 0.52816 ATT M
1 4.065 0.73538 4.0654 0.73353 ATT M
1 . . 3.809 0.54513 ATT M
1 3.8449 0.58654 3.8451 0.58522 ATT M
1 0 0 0 0 ATT M
1 . . 0.75186 0.40003 ATT M
1 . . 0.99738 0.3865 ATT M
1 . . 0 0 ATT M
1 0.97713 0.028893 0.97713 0.028888 ATT M
1 . . 1.0722 0.26205 ATT M
1 1.1512 0.33097 1.1512 0.3309 ATT M
1 . . 1.0592 0.2618 ATT M
1 1.3019 0.35066 1.3019 0.35057 ATT M
1 1.3091 0.40592 1.3091 0.40581 ATT M
1 1.0071 0.21181 1.0071 0.21178 ATT M
1 1.0155 0.4577 1.0156 0.45762 ATT M
1 1.3164 0.27419 1.3164 0.27412 ATT M
1 1.1454 0.35303 1.1454 0.35296 ATT M
1 0.78042 0.29578 0.78043 0.29575 ATT M
1 1.0912 0.30655 1.0912 0.3065 ATT M
1 1.1251 0.28058 1.1251 0.28052 ATT M
1 1.0151 0.086329 1.0151 0.086315 ATT M
1 1.1045 0.34717 1.1045 0.3471 ATT M
1 1.0472 0.22587 1.0472 0.22584 ATT M
1 1.0938 0.45035 1.0938 0.45027 ATT M
1 . . 0 0 ATT M
1 . . 0 0 ATT M
1 . . 0 0 ATT M
1 . . 1.1299 0.32604 ATT M
1 . . 0.8936 0.32888 ATT M
1 . . 0.98519 0.1559 ATT M
1 . . 1.0818 0.53841 ATT M
1 1.2356 0.83547 1.2357 0.83528 ATT M
1 . . 0.81671 0.61558 ATT M
1 . . 0.91496 0.54371 ATT M
1 1.1463 0.42473 1.1463 0.42465 ATT M
1 . . 0.95388 0.35705 ATT M
1 1.0634 0.45062 1.0635 0.45054 ATT M
1 1.1188 0.45393 1.1188 0.45385 ATT M
1 0.8868 0.74313 0.88688 0.74304 ATT M
1 . . 1.0973 0.55516 ATT M
1 1.0022 0.47717 1.0023 0.4771 ATT M
1 1.203 0.55557 1.2031 0.55545 ATT M
1 0.32938 0.11153 0.32938 0.11152 ATT M
1 -2.3853 0.5371 -2.3854 0.53663 ATT M
1 -2.417 0.38681 -2.4171 0.38647 ATT M
1 -1.8434 0.62967 -1.8435 0.62934 ATT M
1 . . -2.2718 0.25868 ATT M
1 -2.4315 0.40824 -2.4316 0.40788 ATT M
1 -2.3431 0.29176 -2.3431 0.29151 ATT M
1 . . -0.97616 0.1524 ATT M
1 . . 0 0 ATT M
1 . . 3.5395 0.20614 ATT M
1 . . 0 0 ATT M
1 . . 3.1403 0.33834 ATT M
1 . . 2.9633 0.29916 ATT M
1 . . 2.8609 0.076847 ATT M
1 . . 0 0 ATT M
1 . . 0 0 ATT M
1 . . 0 0 ATT M
1 . . 3.0492 0.17642 ATT M
1 . . 2.5842 0.22992 ATT M
1 . . 3.1034 0.12558 ATT M
1 . . 3.0853 0.1094 ATT M
1 0 0 0 0 ATT M
1 . . 3.1768 0.18515 ATT M
1 2.9379 -0.048733 2.9379 -0.048669 ATT M
1 2.9296 0.23043 2.9296 0.23012 ATT M
1 . . 3.254 0.18851 ATT M
1 2.7733 -0.11606 2.7733 -0.11592 ATT M
1 2.9768 0.19493 2.9768 0.19467 ATT M
1 2.8668 0.12263 2.8668 0.12248 ATT M
1 . . 2.8945 0.081353 ATT M
1 2.815 0.16411 2.815 0.16392 ATT M
1 3.0134 0.11819 3.0134 0.11802 ATT M
1 2.6855 0.3851 2.6856 0.38468 ATT M
1 . . 3.0199 0.28737 ATT M
1 0.51444 0.79732 0.51449 0.79729 ATT M
1 . . -1.9886 1.4956 ATT M
1 . . -2.2562 1.2261 ATT M
1 . . -1.5635 1.3983 ATT M
1 . . -1.7339 0.86507 ATT M
1 . . -2.1178 1.2938 ATT M
1 -1.8323 1.4499 -1.8329 1.4492 ATT M
1 -2.0172 1.4019 -2.0178 1.401 ATT M
1 . . -1.9391 1.0397 ATT M
1 -2.3334 0.93053 -2.3337 0.92975 ATT M
1 . . -1.8442 1.1195 ATT M
1 -2.097 1.144 -2.0974 1.1432 ATT M
1 -2.1085 0.92498 -2.1088 0.92435 ATT M
1 -2.1314 1.2364 -2.1319 1.2355 ATT M
1 -1.8745 1.4685 -1.8751 1.4678 ATT M
1 . . -1.8837 1.1359 ATT M
1 -1.8053 1.1284 -1.8057 1.1279 ATT M
1 . . -1.8826 1.3045 ATT M
1 -1.9295 1.0099 -1.9298 1.0094 ATT M
1 -2.3151 0.84727 -2.3154 0.84658 ATT M
1 . . -2.0122 1.0456 ATT M
1 -1.729 1.297 -1.7294 1.2964 ATT M
1 -1.6164 0.96687 -1.6166 0.96649 ATT M
1 . . -1.8459 1.0886 ATT M
1 -2.168 1.022 -2.1684 1.0213 ATT M
1 . . -2.0203 1.1503 ATT M
1 . . 1.5653 1.0664 ATT M
1 . . 2.9069 0.97803 ATT M
1 . . 2.857 0.7113 ATT M
1 . . 2.5298 0.72826 ATT M
1 . . 2.6397 0.79406 ATT M
1 0 0 0 0 ATT M
1 . . 0 0 ATT M
1 . . 0 0 ATT M
1 . . 0 0 ATT M
1 0 0 0 0 ATT M
1 0 0 0 0 ATT M
1 0 0 0 0 ATT M
1 0 0 0 0 ATT M
1 3.0829 0.92984 3.0833 0.9285 ATT M
1 . . 2.7031 0.89043 ATT M
1 . . 2.8511 0.95586 ATT M
1 . . 2.4657 0.94825 ATT M
1 . . 2.7861 1.0448 ATT M
1 2.8834 0.83728 2.8837 0.83622 ATT M
1 2.8126 1.1615 2.8132 1.1601 ATT M
1 . . 2.6461 1.02 ATT M
1 2.9703 0.85959 2.9706 0.85844 ATT M
1 2.6376 0.82952 2.6379 0.82864 ATT M
1 . . 2.8988 0.78205 ATT M
1 0 0 0 0 ATT M
1 . . 2.7039 0.93582 ATT M
1 2.5745 0.62795 2.5746 0.62731 ATT M
1 . . 2.5767 0.8801 ATT M
1 . . 0 0 ATT M
1 . . -1.5674 0.92377 ATT M
1 . . -2.8827 0.94633 ATT M
1 . . -2.8117 1.0776 ATT M
1 . . -2.7145 0.91953 ATT M
1 . . -2.9805 0.97975 ATT M
1 -2.7748 0.56964 -2.7749 0.56897 ATT M
1 . . -2.6038 0.96271 ATT M
1 -2.7026 0.89894 -2.7029 0.89794 ATT M
1 -2.5734 0.63107 -2.5736 0.63043 ATT M
1 -2.7694 0.59926 -2.7695 0.59856 ATT M
1 . . -2.9295 0.74872 ATT M
1 -2.524 0.59514 -2.5242 0.59457 ATT M
1 -2.6547 0.65901 -2.6548 0.65831 ATT M
1 -2.7893 0.75981 -2.7896 0.75891 ATT M
1 -2.5921 0.62554 -2.5922 0.6249 ATT M
1 -2.6974 0.82163 -2.6977 0.82072 ATT M
1 -2.9459 0.64448 -2.9461 0.64362 ATT M
1 -2.9582 0.50294 -2.9583 0.50227 ATT M
1 . . -2.7633 0.87627 ATT M
1 -2.8515 0.56526 -2.8516 0.56456 ATT M
1 -2.6691 0.7001 -2.6693 0.69934 ATT M
1 -2.6916 0.47974 -2.6917 0.47921 ATT M
1 . . -2.6582 0.5341 ATT M
1 -2.7115 0.68052 -2.7117 0.67976 ATT M
1 -2.5553 0.36989 -2.5553 0.36952 ATT M
1 -2.7509 0.19762 -2.7509 0.19739 ATT M
1 . . -2.148 0.13384 ATT M
1 . . -2.5962 0.14456 ATT M
1 -2.67 -0.016394 -2.67 -0.016376 ATT M
1 -2.999 0.05979 -2.999 0.059708 ATT M
1 . . -2.6436 0.48461 ATT M
1 . . -2.6403 0.086424 ATT M
1 -2.5352 -0.0016212 -2.5352 -0.0016196 ATT M
1 . . -2.4426 -0.055866 ATT M
1 . . -2.3641 0.084483 ATT M
1 -2.6103 0.0051741 -2.6103 0.0051687 ATT M
1 -2.3672 0.27436 -2.3672 0.27413 ATT M
1 . . -2.6125 0.10275 ATT M
1 -2.5678 0.15797 -2.5678 0.15782 ATT M
1 -2.5461 0.16202 -2.5461 0.16186 ATT M
1 -2.5185 0.24395 -2.5185 0.24371 ATT M
1 -2.761 0.19422 -2.761 0.19399 ATT M
1 -2.4555 0.25829 -2.4555 0.25806 ATT M
1 -2.7059 0.13566 -2.7059 0.13551 ATT M
1 -2.7669 0.41443 -2.7669 0.41395 ATT M
1 -1.4945 0.14711 -1.4945 0.14706 ATT M
1 . . 2.3579 -0.23452 ATT M
1 . . 0 0 ATT M
1 . . 2.8242 -0.12559 ATT M
1 . . 2.2672 -0.28487 ATT M
1 0 0 0 0 ATT M
1 0 0 0 0 ATT M
1 . . 0 0 ATT M
1 . . 2.6024 0.23605 ATT M
1 . . 2.4362 -0.11557 ATT M
1 . . 0 0 ATT M
1 2.4254 -0.33935 2.4254 -0.33904 ATT M
1 . . 2.5962 -0.17074 ATT M
1 2.6822 0.025887 2.6822 0.025858 ATT M
1 . . 2.5828 0.13802 ATT M
1 . . 2.6058 0.1393 ATT M
1 . . 0.54867 0.011515 ATT M
1 -2.3077 0.91095 -2.308 0.91021 ATT M
1 . . -2.1967 0.80748 ATT M
1 . . -2.2736 0.23002 ATT M
1 . . -1.7337 0.98151 ATT M
1 . . 0 0 ATT M
1 . . 3.2843 0.28257 ATT M
1 . . 2.914 0.20546 ATT M
1 . . 2.9217 0.2654 ATT M
1 . . 2.9719 0.12248 ATT M
1 . . 0 0 ATT M
1 . . 2.7941 0.15357 ATT M
1 0 0 0 0 ATT M
1 . . 2.7182 0.41513 ATT M
1 . . 2.7065 0.2637 ATT M
1 3.0951 0.036681 3.0951 0.036627 ATT M
1 . . 2.9527 0.016999 ATT M
1 . . 2.636 0.065136 ATT M
1 2.7994 -0.053422 2.7994 -0.053358 ATT M
1 2.6538 0.10929 2.6538 0.10917 ATT M
1 2.7601 -0.40887 2.7602 -0.4084 ATT M
1 . . 2.6023 -0.19335 ATT M
1 2.9334 -0.0027664 2.9334 -0.0027628 ATT M
1 2.7556 -0.18578 2.7556 -0.18557 ATT M
1 2.5932 -0.3485 2.5933 -0.34815 ATT M
1 2.5443 -0.18912 2.5443 -0.18894 ATT M
1 . . 2.752 -0.1202 ATT M
1 2.7206 -0.67932 2.7208 -0.67855 ATT M
1 . . 2.8079 -0.43795 ATT M
1 2.8801 0.0038641 2.8801 0.0038592 ATT M
1 2.9523 -0.27928 2.9523 -0.27891 ATT M
1 . . 2.8464 -0.24539 ATT M
1 2.5268 -0.14053 2.5268 -0.1404 ATT M
1 . . 0 0 ATT M
1 . . 2.6392 -0.0727 ATT M
1 0 0 0 0 ATT M
1 . . 0 0 ATT M
1 -2.2232 0.30676 -2.2232 0.30653 ATT M
1 . . -2.7548 0.43712 ATT M
1 . . -2.8328 0.28954 ATT M
1 . . -2.6606 0.19623 ATT M
1 . . -2.7609 0.45619 ATT M
1 -2.514 0.86103 -2.5143 0.8602 ATT M
1 . . -2.5975 0.32501 ATT M
1 -2.6807 0.46999 -2.6808 0.46948 ATT M
1 -2.5843 0.22019 -2.5844 0.21997 ATT M
1 . . -2.8738 0.33346 ATT M
1 -2.7517 0.29224 -2.7517 0.2919 ATT M
1 -2.5623 0.54314 -2.5624 0.54259 ATT M
1 . . -2.7616 0.43848 ATT M
1 -2.5206 0.24551 -2.5206 0.24527 ATT M
1 -2.7502 0.43667 -2.7503 0.43616 ATT M
1 -3.0404 0.6287 -3.0406 0.62781 ATT M
1 -2.3632 0.57715 -2.3633 0.57666 ATT M
1 . . -2.1838 0.57832 ATT M
1 . . 1.262 0.3248 ATT M
1 . . 1.8917 -0.070853 ATT M
1 . . 0 0 ATT M
1 . . 2.4422 0.30906 ATT M
1 . . 2.2392 -0.0061513 ATT M
1 . . 2.284 -0.26379 ATT M
1 . . 2.2288 0.076302 ATT M
1 2.18 0.12425 2.18 0.12416 ATT M
1 0 0 0 0 ATT M
1 . . 2.441 0.14781 ATT M
1 2.2931 -0.035783 2.2931 -0.035754 ATT M
1 0 0 0 0 ATT M
1 2.2528 -0.10633 2.2528 -0.10625 ATT M
1 2.4855 -0.24571 2.4855 -0.24548 ATT M
1 2.3122 0.01283 2.3122 0.01282 ATT M
1 . . 2.3523 0.28844 ATT M
1 . . 2.2528 -0.20335 ATT M
1 2.3548 -0.48518 2.3549 -0.48477 ATT M
1 . . 0 0 ATT M
1 . . 0 0 ATT M
1 . . 0 0 ATT M
1 . . 2.3323 0.011693 ATT M
1 . . 2.5336 0.33025 ATT M
1 . . 2.3492 -0.011584 ATT M
1 . . 2.3309 0.11014 ATT M
1 2.3297 0.077601 2.3297 0.077537 ATT M
1 2.5323 -0.2695 2.5323 -0.26923 ATT M
1 0 0 0 0 ATT M
1 . . 2.4152 0.028075 ATT M
1 2.4228 -0.014201 2.4228 -0.014188 ATT M
1 2.3201 0.14217 2.3201 0.14205 ATT M
1 . . 2.4333 0.11622 ATT M
1 0 0 0 0 ATT M
1 . . 2.4931 0.44798 ATT M
1 . . 0 0 ATT M
1 . . 2.3402 0.089353 ATT M
1 . . 2.442 0.32153 ATT M
1 2.5241 0.32351 2.5242 0.3232 ATT M
1 . . 2.2684 0.33133 ATT M
1 2.8586 -0.176 2.8586 -0.17578 ATT M
1 . . 2.913 -0.14614 ATT M
1 . . 2.8101 -0.049951 ATT M
1 . . 0 0 ATT M
1 . . 2.7988 -0.10069 ATT M
1 2.6468 -0.039147 2.6468 -0.039106 ATT M
1 2.4941 0.15054 2.4941 0.15039 ATT M
1 . . 0 0 ATT M
1 . . 0 0 ATT M
1 . . 2.8362 0.17109 ATT M
1 . . 2.5813 0.18793 ATT M
1 . . 3.0771 -0.039666 ATT M
1 . . 3.1049 0.26254 ATT M
1 0 0 0 0 ATT M
1 . . 2.7571 0.045896 ATT M
1 . . 3.1031 0.08846 ATT M
1 0 0 0 0 ATT M
1 3.0764 -0.058691 3.0764 -0.058607 ATT M
1 . . 2.886 0.21717 ATT M
1 1.8117 0.30363 1.8117 0.30348 ATT M
1 . . 1.0049 0.4442 ATT M
1 . . 1.1393 0.48028 ATT M
1 . . 0 0 ATT M
1 . . 1.1801 0.52296 ATT M
1 1.225 0.26463 1.225 0.26457 ATT M
1 0 0 0 0 ATT M
1 0 0 0 0 ATT M
1 . . 0.91103 0.4713 ATT M
1 . . 1.0932 0.51509 ATT M
1 . . 0.94366 0.32413 ATT M
1 . . 0.76556 0.40045 ATT M
1 1.0517 0.66634 1.0517 0.66622 ATT M
1 1.114 0.42547 1.1141 0.42538 ATT M
1 0.87287 0.50893 0.8729 0.50887 ATT M
1 -1.0552 0.24164 -1.0552 0.2416 ATT M
1 . . -1.4969 -0.071701 ATT M
1 . . -1.5331 0.37633 ATT M
1 . . -1.3833 0.36159 ATT M
1 . . -1.2581 0.31112 ATT M
1 . . -1.5573 0.37343 ATT M
1 -1.5112 0.10677 -1.5112 0.10673 ATT M
1 -1.2738 0.038481 -1.2738 0.038471 ATT M
1 -1.6065 0.29114 -1.6065 0.29103 ATT M
1 -1.2844 0.40696 -1.2845 0.40686 ATT M
1 . . -1.5208 0.12003 ATT M
1 -1.4483 0.28375 -1.4484 0.28366 ATT M
1 -1.4895 0.44852 -1.4896 0.44837 ATT M
1 -1.2233 0.18989 -1.2233 0.18985 ATT M
1 -1.3458 0.59746 -1.3459 0.59729 ATT M
1 . . -1.3159 0.39452 ATT M
1 -1.3746 0.4459 -1.3746 0.44577 ATT M
1 -1.2219 0.27042 -1.2219 0.27036 ATT M
1 . . -1.1877 0.43937 ATT M
1 -1.2007 0.29899 -1.2007 0.29893 ATT M
1 -1.3198 0.67526 -1.3199 0.67508 ATT M
1 . . -1.1888 0.26362 ATT M
1 . . -0.27678 0.0016266 ATT M
1 . . 1.7437 0.073809 ATT M
1 . . 2.3876 0.15044 ATT M
1 . . 2.7792 0.24237 ATT M
1 . . 2.7988 -0.095358 ATT M
1 . . 2.5718 0.10496 ATT M
1 2.7971 0.31572 2.7971 0.31534 ATT M
1 2.964 0.31417 2.9641 0.31375 ATT M
1 . . 0 0 ATT M
1 . . 2.7664 0.38913 ATT M
1 0 0 0 0 ATT M
1 . . 2.7122 0.2447 ATT M
1 . . 2.7914 0.13969 ATT M
1 2.7593 0.23801 2.7593 0.23773 ATT M
1 . . 2.4681 0.23572 ATT M
1 2.6334 0.39482 2.6335 0.3944 ATT M
1 0 0 0 0 ATT M
1 . . 0 0 ATT M
1 . . 2.847 0.12417 ATT M
1 0 0 0 0 ATT M
1 0 0 0 0 ATT M
1 2.4832 0.28144 2.4832 0.28117 ATT M
1 . . 2.3256 0.26035 ATT M
1 . . 2.2975 0.2705 ATT M
1 . . 2.382 0.26062 ATT M
1 2.487 0.24748 2.487 0.24725 ATT M
1 2.7619 0.39824 2.762 0.39778 ATT M
1 . . 2.5133 0.17415 ATT M
1 2.6013 0.39148 2.6013 0.39108 ATT M
1 2.3335 0.28642 2.3336 0.28618 ATT M
1 . . 2.6828 0.14492 ATT M
1 2.6168 0.23483 2.6168 0.23458 ATT M
1 2.5814 0.14879 2.5814 0.14864 ATT M
1 2.4506 1.5004 2.4514 1.4991 ATT M
1 . . 2.4936 1.8108 ATT M
1 . . 2.5011 1.3492 ATT M
1 . . 2.7312 1.6297 ATT M
1 2.6942 1.4836 2.6951 1.482 ATT M
1 . . 0 0 ATT M
1 . . 2.5496 1.483 ATT M
1 2.8134 1.5578 2.8144 1.556 ATT M
1 2.7744 1.4656 2.7753 1.4638 ATT M
1 . . 2.6628 1.5293 ATT M
1 2.7696 1.701 2.7709 1.6991 ATT M
1 2.977 1.395 2.9779 1.3931 ATT M
1 0 0 0 0 ATT M
1 . . 0 0 ATT M
1 . . 2.6031 1.2339 ATT M
1 . . 2.6124 1.3816 ATT M
1 . . 2.811 1.3417 ATT M
1 . . 2.7639 1.3823 ATT M
1 2.6577 1.2663 2.6583 1.2649 ATT M
1 1.3214 0.55023 1.3215 0.55009 ATT M
1 . . 1.3364 0.18729 ATT M
1 . . 1.0801 0.32163 ATT M
1 . . 0.9408 0.38425 ATT M
1 . . 1.1791 0.5418 ATT M
1 . . 1.1869 0.43071 ATT M
1 0.97328 0.50843 0.97331 0.50835 ATT M
1 1.018 0.18639 1.018 0.18636 ATT M
1 . . 1.2729 0.15557 ATT M
1 1.1471 0.42916 1.1471 0.42908 ATT M
1 1.01 0.17483 1.01 0.1748 ATT M
1 0.87181 0.31755 0.87183 0.31752 ATT M
1 . . 0.91323 0.48893 ATT M
1 0 0 0 0 ATT M
1 . . 1.1207 0.28231 ATT M
1 0.85265 -0.11352 0.85265 -0.11351 ATT M
1 . . 0.92783 0.083999 ATT M
1 . . 1.024 0.52411 ATT M
1 0.80498 0.1383 0.80498 0.13828 ATT M
1 1.1362 0.17748 1.1362 0.17744 ATT M
1 1.0067 -0.056248 1.0067 -0.056239 ATT M
1 . . 0 0 ATT M
1 . . 1.1664 -0.059324 ATT M
1 0.90319 0.098805 0.90319 0.098793 ATT M
1 1.4049 0.16113 1.4049 0.16108 ATT M
1 . . 1.6313 0.11667 ATT M
1 . . 0 0 ATT M
1 . . 0 0 ATT M
1 . . 0 0 ATT M
1 . . 0 0 ATT M
1 2.0531 -0.058027 2.0531 -0.05799 ATT M
1 . . 2.5188 0.11313 ATT M
1 . . 2.6045 0.00048291 ATT M
1 . . 2.1053 0.0032967 ATT M
1 0 0 0 0 ATT M
1 . . 2.1989 0.024649 ATT M
1 . . 0 0 ATT M
1 . . 2.1627 0.12577 ATT M
1 . . 2.2506 0.076391 ATT M
1 2.1643 -0.50269 2.1644 -0.50233 ATT M
1 . . 0 0 ATT M
1 . . -1.074 -0.39824 ATT M
1 . . -2.1138 -0.27857 ATT M
1 . . -2.217 -0.61064 ATT M
1 . . -2.3958 -0.19144 ATT M
1 . . -2.2744 -0.27842 ATT M
1 -2.295 -0.41567 -2.295 -0.41533 ATT M
1 -2.2169 -0.36255 -2.2169 -0.36228 ATT M
1 -2.2558 -0.5124 -2.2559 -0.51201 ATT M
1 -2.3898 -0.13653 -2.3898 -0.13641 ATT M
1 -2.0557 -0.22374 -2.0557 -0.2236 ATT M
1 -2.2644 -0.40297 -2.2644 -0.40266 ATT M
1 -2.406 -0.2036 -2.4061 -0.20342 ATT M
1 -2.4608 -0.65019 -2.4609 -0.64959 ATT M
1 . . -2.1061 -0.47368 ATT M
1 -2.8824 -0.43306 -2.8825 -0.43251 ATT M
1 . . -2.8105 -0.32023 ATT M
1 . . -2.7773 -0.39484 ATT M
1 . . -2.7876 -0.22304 ATT M
1 -2.5536 -0.4617 -2.5537 -0.46124 ATT M
1 -2.5239 -0.29421 -2.524 -0.29392 ATT M
1 -2.6255 -0.45734 -2.6256 -0.45686 ATT M
1 -2.7545 -0.44163 -2.7546 -0.44112 ATT M
1 -2.7666 -0.1874 -2.7667 -0.18718 ATT M
1 -2.7662 -0.42528 -2.7663 -0.42478 ATT M
1 -2.3827 0.079816 -2.3827 0.079747 ATT M
1 . . -2.6217 -0.17598 ATT M
1 -2.9369 -0.46927 -2.937 -0.46865 ATT M
1 -2.5622 -0.019669 -2.5622 -0.019649 ATT M
1 -2.9584 -0.28936 -2.9584 -0.28897 ATT M
1 . . -2.4172 -0.46195 ATT M
1 . . -2.8422 -0.40313 ATT M
1 . . -2.8212 -0.37838 ATT M
1 -2.8401 -0.37026 -2.8402 -0.3698 ATT M
1 . . -2.8318 -0.52421 ATT M
1 -2.498 -0.41717 -2.498 -0.41677 ATT M
1 . . -2.741 -0.38357 ATT M
1 -2.5408 -0.17405 -2.5408 -0.17388 ATT M
1 . . -2.5658 -0.21363 ATT M
1 -2.4535 -0.24147 -2.4535 -0.24125 ATT M
1 -2.3625 -0.35797 -2.3626 -0.35767 ATT M
1 -2.836 -0.47755 -2.8361 -0.47697 ATT M
1 -3.035 -0.37622 -3.0351 -0.37569 ATT M
1 . . -2.6195 -0.45373 ATT M
1 -2.7101 -0.37964 -2.7101 -0.37921 ATT M
1 -2.6114 -0.39072 -2.6115 -0.39031 ATT M
1 . . -2.4459 -0.20282 ATT M
1 -2.4745 -0.36376 -2.4745 -0.36342 ATT M
1 -2.44 -0.0098862 -2.44 -0.0098773 ATT M
1 . . -2.533 -0.2626 ATT M
1 -2.5344 0.18543 -2.5344 0.18525 ATT M
1 . . -2.6471 0.011085 ATT M
1 -2.8423 -0.23291 -2.8423 -0.23262 ATT M
1 . . -2.555 0.12138 ATT M
1 -2.7558 -0.46463 -2.7559 -0.46409 ATT M
1 . . -2.9911 -0.12883 ATT M
1 -2.4751 0.11505 -2.4751 0.11494 ATT M
1 -2.7289 -0.29978 -2.7289 -0.29944 ATT M
1 0.11957 -0.40259 0.11957 -0.40259 ATT M
1 -2.7569 0.15854 -2.7569 0.15836 ATT M
1 . . -3.0233 -0.30379 ATT M
1 -3.0983 -0.17199 -3.0983 -0.17174 ATT M
1 -3.003 -0.32229 -3.0031 -0.32185 ATT M
1 . . -1.0563 0.58667 ATT M
1 . . 2.4278 0.073537 ATT M
1 . . 0 0 ATT M
1 . . 2.7306 0.13703 ATT M
1 . . 2.6914 0.43466 ATT M
1 . . 2.5851 0.092614 ATT M
1 . . 2.4419 0.1577 ATT M
1 2.2595 -0.074752 2.2595 -0.074694 ATT M
1 . . 2.2689 -0.041169 ATT M
1 . . 2.3749 -0.079124 ATT M
1 2.3887 0.40426 2.3887 0.40391 ATT M
1 . . 2.2141 0.42338 ATT M
1 . . 2.2671 0.082688 ATT M
1 2.2052 -0.0029339 2.2052 -0.0029317 ATT M
1 . . 2.1392 0.18466 ATT M
1 2.1127 0.16507 2.1128 0.16496 ATT M
1 2.4092 0.017364 2.4092 0.017348 ATT M
1 2.2443 0.07146 2.2443 0.071405 ATT M
1 2.4767 0.014727 2.4767 0.014714 ATT M
1 . . 2.3351 0.10179 ATT M
1 2.2193 -0.016983 2.2193 -0.016971 ATT M
1 2.3889 0.029622 2.3889 0.029597 ATT M
1 2.561 0.0033256 2.561 0.0033222 ATT M
1 0 0 0 0 ATT M
1 . . -2.3748 0.76596 ATT M
1 . . -3.0051 0.48483 ATT M
1 . . -2.9766 0.3457 ATT M
1 . . -2.8733 0.2435 ATT M
1 . . -2.8838 0.4437 ATT M
1 -2.8666 0.5363 -2.8667 0.53563 ATT M
1 -2.8408 0.30984 -2.8408 0.30946 ATT M
1 -2.9705 0.48826 -2.9706 0.4876 ATT M
1 -3.252 0.51705 -3.2522 0.51622 ATT M
1 . . -2.6016 0.49036 ATT M
1 -3.022 0.60246 -3.0222 0.60162 ATT M
1 -2.9828 0.43729 -2.9829 0.4367 ATT M
1 -2.7292 0.54471 -2.7294 0.54409 ATT M
1 -2.5462 0.3852 -2.5462 0.38482 ATT M
1 . . -2.6179 0.67308 ATT M
1 . . -2.8082 0.3815 ATT M
1 -2.7087 0.70286 -2.709 0.70208 ATT M
1 . . -2.7067 0.53989 ATT M
1 -2.8299 0.74213 -2.8302 0.74122 ATT M
1 . . -2.9689 0.71313 ATT M
1 -2.4984 0.34734 -2.4985 0.34701 ATT M
1 -2.5604 0.64314 -2.5605 0.64249 ATT M
1 -2.4774 0.24396 -2.4774 0.24373 ATT M
1 . . -2.68 0.43543 ATT M
1 -2.5548 0.80162 -2.5551 0.80082 ATT M
1 -2.5167 0.48635 -2.5168 0.48588 ATT M
1 -2.5939 0.39639 -2.594 0.39598 ATT M
1 -2.7439 0.55657 -2.744 0.55593 ATT M
1 -2.7793 0.36378 -2.7793 0.36335 ATT M
1 -2.6535 0.32401 -2.6535 0.32366 ATT M
1 -2.8278 0.37294 -2.8279 0.37248 ATT M
1 -2.5101 0.48124 -2.5102 0.48078 ATT M
1 -2.5058 0.72657 -2.506 0.72588 ATT M
1 . . -1.1971 1.1417 ATT M
1 . . 0 0 ATT M
1 . . 2.3483 0.8887 ATT M
1 . . 0 0 ATT M
1 . . 2.6397 0.51223 ATT M
1 . . 2.6637 0.49993 ATT M
1 . . 0 0 ATT M
1 2.7615 0.76902 2.7617 0.76813 ATT M
1 0 0 0 0 ATT M
1 . . 2.7297 0.44495 ATT M
1 . . 2.2153 0.66261 ATT M
1 . . 2.816 0.20747 ATT M
1 . . 2.5882 0.58366 ATT M
1 2.7875 0.32298 2.7875 0.3226 ATT M
1 . . 2.6066 0.77855 ATT M
1 . . 2.501 0.44851 ATT M
1 2.0967 0.80991 2.0969 0.80937 ATT M
1 . . 2.7471 0.33676 ATT M
1 . . 0 0 ATT M
1 . . 0 0 ATT M
1 . . 0 0 ATT M
1 . . 3.0875 0.86526 ATT M
1 . . 2.7021 0.31039 ATT M
1 . . 2.517 0.90017 ATT M
1 . . 2.4992 0.64516 ATT M
1 . . 0 0 ATT M
1 . . 2.5431 0.63572 ATT M
1 2.5017 0.80221 2.5019 0.80145 ATT M
1 2.7429 0.92175 2.7432 0.92069 ATT M
1 . . 2.8605 0.53573 ATT M
1 . . 3.0237 0.51465 ATT M
1 . . 2.6725 0.43726 ATT M
1 . . 0 0 ATT M
1 . . 0 0 ATT M
1 . . 0 0 ATT M
1 . . 2.7308 -0.21727 ATT M
1 . . 0 0 ATT M
1 2.4418 -0.21412 2.4418 -0.21393 ATT M
1 . . 2.7133 -0.3246 ATT M
1 2.6576 -0.17273 2.6576 -0.17255 ATT M
1 . . 2.6177 -0.96382 ATT M
1 . . 2.652 -0.13237 ATT M
1 0 0 0 0 ATT M
1 . . 2.4989 -0.47294 ATT M
1 . . 0 0 ATT M
1 . . 2.4237 -0.09102 ATT M
1 . . 0 0 ATT M
1 . . 2.6399 -0.60044 ATT M
1 . . 2.6665 -0.5291 ATT M
1 . . 2.5941 -0.51089 ATT M
1 . . 2.7943 -0.66047 ATT M
1 2.744 -0.58878 2.7441 -0.5881 ATT M
1 0 0 0 0 ATT M
1 . . 0 0 ATT M
1 . . 2.5734 -0.47525 ATT M
1 0 0 0 0 ATT M
1 -1.5838 -0.25786 -1.5838 -0.25776 ATT M
1 . . -1.378 -0.21665 ATT M
1 . . -1.8818 -0.10395 ATT M
1 . . -1.8186 -0.065293 ATT M
1 -2.0163 -0.3075 -2.0163 -0.30731 ATT M
1 . . -1.8222 -0.4411 ATT M
1 . . -1.8677 -0.27279 ATT M
1 -2.0518 -0.2976 -2.0518 -0.29741 ATT M
1 -1.9667 0.15813 -1.9667 0.15804 ATT M
1 . . -2.2307 -0.13539 ATT M
1 . . -1.8088 0.12255 ATT M
1 . . -1.8049 -0.40584 ATT M
1 . . -2.0596 0.062204 ATT M
1 -1.9854 -0.21919 -1.9854 -0.21906 ATT M
1 . . -2.0802 0.0099284 ATT M
1 . . -2.1085 0.067508 ATT M
1 -1.7425 0.37921 -1.7426 0.37904 ATT M
1 . . -1.0627 -0.34787 ATT M
1 . . -1.0727 -0.38672 ATT M
1 . . -1.2078 -0.12904 ATT M
1 . . -1.3767 -0.29375 ATT M
1 . . -1.0395 -0.28738 ATT M
1 -0.96813 -0.58926 -0.96818 -0.58918 ATT M
1 . . -1.2737 -0.19569 ATT M
1 -0.95463 -0.87489 -0.95474 -0.87476 ATT M
1 . . -1.4214 -0.23478 ATT M
1 . . -0.90513 -0.54333 ATT M
1 . . -1.5117 -0.16146 ATT M
1 . . -1.0718 -0.60789 ATT M
1 . . -1.1436 -0.33688 ATT M
1 -1.254 -0.66861 -1.2541 -0.66845 ATT M
1 . . -0.93302 -0.49475 ATT M
1 0 0 0 0 ATT M
1 -2.5272 0.066928 -2.5272 0.066863 ATT M
1 -0.59558 0.61626 -0.59561 0.61623 ATT M
1 . . 2.3855 -0.64307 ATT M
1 . . 2.6087 0.024544 ATT M
1 . . 2.7664 -0.42557 ATT M
1 . . 2.3774 -0.071062 ATT M
1 . . 2.4807 -0.2502 ATT M
1 2.7758 -0.062699 2.7758 -0.062625 ATT M
1 . . 2.5128 -0.24415 ATT M
1 2.3133 -0.062889 2.3133 -0.062837 ATT M
1 2.7217 -0.43811 2.7218 -0.43761 ATT M
1 . . 2.4059 -0.0059561 ATT M
1 2.7654 -0.52116 2.7655 -0.52055 ATT M
1 . . 2.5013 -0.053026 ATT M
1 . . 2.6272 -0.21639 ATT M
1 2.6037 -0.66449 2.6039 -0.66381 ATT M
1 2.4027 -0.071929 2.4027 -0.071866 ATT M
1 2.4946 -0.32923 2.4946 -0.32892 ATT M
1 2.6363 0.025225 2.6363 0.025199 ATT M
1 . . 2.5693 -0.1364 ATT M
1 -0.90189 0.29891 -0.9019 0.29887 ATT M
1 . . -2.8476 -0.30019 ATT M
1 . . -2.7315 0.028949 ATT M
1 . . -2.6077 -0.11679 ATT M
1 . . -2.5213 0.17191 ATT M
1 . . -2.607 0.19408 ATT M
1 -2.4842 0.094682 -2.4842 0.094593 ATT M
1 -2.3374 -0.14159 -2.3374 -0.14147 ATT M
1 . . -2.5649 -0.26525 ATT M
1 . . -2.6347 0.13741 ATT M
1 -2.4523 0.16864 -2.4523 0.16849 ATT M
1 . . -2.5384 0.25642 ATT M
1 . . -2.4209 0.12882 ATT M
1 -2.4927 -0.054892 -2.4927 -0.05484 ATT M
1 -2.5977 -0.12922 -2.5977 -0.12909 ATT M
1 . . -2.5797 0.10501 ATT M
1 -2.5003 -0.23794 -2.5004 -0.23771 ATT M
1 -2.1999 0.15257 -2.2 0.15246 ATT M
1 . . -2.4454 0.20799 ATT M
1 -2.6121 0.40607 -2.6121 0.40565 ATT M
1 . . -2.4697 0.43966 ATT M
1 -2.7101 0.61665 -2.7102 0.61596 ATT M
1 . . -2.7436 0.63779 ATT M
1 -2.8262 0.63371 -2.8264 0.63294 ATT M
1 . . -2.5596 0.64485 ATT M
1 -2.3074 0.4332 -2.3075 0.43285 ATT M
1 . . -2.6821 0.89501 ATT M
1 -2.5051 0.69089 -2.5053 0.69023 ATT M
1 -2.686 0.69143 -2.6862 0.69067 ATT M
1 . . -2.6239 0.83383 ATT M
1 -2.6546 0.72054 -2.6548 0.71976 ATT M
1 -2.5974 0.60407 -2.5975 0.60345 ATT M
1 -2.6789 0.6012 -2.679 0.60054 ATT M
1 -2.4599 0.41057 -2.46 0.41019 ATT M
1 . . -2.5825 0.61458 ATT M
1 -2.7646 0.30098 -2.7646 0.30063 ATT M
1 . . -2.6317 0.34002 ATT M
1 -2.6194 0.48089 -2.6195 0.48039 ATT M
1 -2.7026 0.47789 -2.7027 0.47735 ATT M
1 -2.6463 0.36112 -2.6464 0.36073 ATT M
1 -2.575 0.41209 -2.575 0.41167 ATT M
1 -2.6433 0.30055 -2.6433 0.30023 ATT M
1 -2.4647 0.4641 -2.4647 0.46367 ATT M
1 -2.2928 0.5636 -2.2929 0.56315 ATT M
1 -2.4999 0.56141 -2.5 0.56088 ATT M
1 -2.3436 0.52715 -2.3437 0.52671 ATT M
1 -2.3011 0.87568 -2.3014 0.87498 ATT M
1 . . -2.614 0.76917 ATT M
1 -2.471 0.69686 -2.4712 0.69621 ATT M
1 -2.2956 0.65312 -2.2957 0.65259 ATT M
1 -2.3597 0.76096 -2.3599 0.76031 ATT M
1 -2.0808 0.56192 -2.0809 0.56155 ATT M
1 . . -2.2178 0.95761 ATT M
1 . . -2.3485 0.89157 ATT M
1 -2.4788 0.7286 -2.479 0.72792 ATT M
1 . . -2.5427 0.73091 ATT M
1 . . -2.2975 1.0532 ATT M
1 1.1981 0.17821 1.1981 0.17817 ATT M
1 . . 2.7612 0.019711 ATT M
1 . . 2.9225 0.2707 ATT M
1 . . 2.6386 0.47606 ATT M
1 . . 0 0 ATT M
1 . . 2.7542 0.28158 ATT M
1 2.7828 0.5874 2.7829 0.58671 ATT M
1 2.6306 0.1662 2.6307 0.16602 ATT M
1 . . 0 0 ATT M
1 . . 3.1316 0.14425 ATT M
1 . . 3.1042 0.24863 ATT M
1 . . 2.7301 0.37612 ATT M
1 . . 2.7159 0.4785 ATT M
1 . . 2.8855 0.12452 ATT M
1 2.4604 0.12195 2.4604 0.12184 ATT M
1 2.6925 0.23436 2.6925 0.23411 ATT M
1 2.3709 -0.40247 2.3709 -0.40213 ATT M
1 . . 2.6209 -0.32761 ATT M
1 . . 2.2725 -0.8308 ATT M
1 . . 2.4212 -0.71991 ATT M
1 . . 0 0 ATT M
1 . . 2.3789 -0.36425 ATT M
1 . . 2.1662 -0.39985 ATT M
1 . . 2.5654 -0.59504 ATT M
1 . . 2.4316 -0.53214 ATT M
1 2.4483 -0.4039 2.4484 -0.40354 ATT M
1 2.3387 -0.19561 2.3387 -0.19545 ATT M
1 . . 2.376 -0.23111 ATT M
1 . . 2.7439 -0.20069 ATT M
1 2.4215 -0.37982 2.4216 -0.37948 ATT M
1 2.3271 -0.1516 2.3271 -0.15147 ATT M
1 -0.74511 0.6253 -0.74515 0.62525 ATT M
1 . . -2.6596 0.1771 ATT M
1 . . -2.5341 0.36571 ATT M
1 . . -2.3619 0.26086 ATT M
1 . . -2.8012 0.38474 ATT M
1 -2.3483 0.58051 -2.3484 0.58002 ATT M
1 -2.5562 -0.069103 -2.5562 -0.069034 ATT M
1 . . -2.4861 0.27935 ATT M
1 . . -2.5209 -0.070623 ATT M
1 . . -2.3579 0.39828 ATT M
1 . . -2.8097 0.46239 ATT M
1 . . -2.6069 0.16262 ATT M
1 -2.481 -0.018571 -2.481 -0.018554 ATT M
1 . . -2.5892 0.25698 ATT M
1 -2.4843 0.46469 -2.4844 0.46426 ATT M
1 . . -2.3766 0.35114 ATT M
1 . . -2.3234 0.35556 ATT M
1 -2.7853 0.39959 -2.7853 0.39912 ATT M
1 . . -2.4455 -0.014671 ATT M
1 . . -2.3845 0.29699 ATT M
1 -2.4407 0.34246 -2.4407 0.34215 ATT M
1 . . -2.5071 0.29952 ATT M
1 . . -2.3974 0.3752 ATT M
1 -2.389 0.14564 -2.389 0.14552 ATT M
1 -2.5362 0.4088 -2.5363 0.4084 ATT M
1 -2.2951 0.34039 -2.2952 0.34011 ATT M
1 -2.5168 0.2521 -2.5169 0.25185 ATT M
1 -2.4043 0.26905 -2.4043 0.26881 ATT M
1 -2.4525 0.20756 -2.4525 0.20737 ATT M
1 -2.4371 0.4529 -2.4371 0.45249 ATT M
1 -2.5004 0.28955 -2.5005 0.28928 ATT M
1 -2.6564 0.016309 -2.6564 0.016291 ATT M
1 -2.6036 0.68813 -2.6038 0.68742 ATT M
1 -2.2329 0.18898 -2.2329 0.18884 ATT M
1 -2.3897 0.48196 -2.3898 0.48154 ATT M
1 . . -2.8629 -0.2876 ATT M
1 . . -2.5524 -0.59889 ATT M
1 . . -2.8435 -0.36575 ATT M
1 . . -2.9267 -0.39611 ATT M
1 -2.5798 -0.42662 -2.5799 -0.42618 ATT M
1 -2.8052 -0.79274 -2.8054 -0.7918 ATT M
1 0 0 0 0 ATT M
1 -2.2564 0.12437 -2.2564 0.12427 ATT M
1 -2.287 0.30094 -2.2871 0.3007 ATT M
1 . . 1.3032 0.39241 ATT M
1 . . 0 0 ATT M
1 . . 2.865 0.68309 ATT M
1 . . 2.6883 0.61863 ATT M
1 . . 2.5068 0.42397 ATT M
1 . . 2.689 0.52666 ATT M
1 2.6352 0.46803 2.6353 0.46754 ATT M
1 2.4687 0.66076 2.4688 0.66014 ATT M
1 2.604 0.49929 2.6041 0.49877 ATT M
1 2.6821 0.59616 2.6822 0.59551 ATT M
1 2.6157 0.51994 2.6158 0.5194 ATT M
1 2.6882 0.26669 2.6882 0.2664 ATT M
1 0 0 0 0 ATT M
1 . . 2.6725 0.78179 ATT M
1 2.6715 0.39827 2.6716 0.39783 ATT M
1 2.4464 0.32248 2.4465 0.32218 ATT M
1 . . 2.3006 0.36905 ATT M
1 . . 2.7046 0.431 ATT M
1 2.4916 0.30262 2.4916 0.30234 ATT M
1 2.3992 0.37332 2.3992 0.37299 ATT M
1 2.4429 -0.015998 2.4429 -0.015983 ATT M
1 . . 2.5372 0.54178 ATT M
1 2.2774 1.2261 2.278 1.2251 ATT M
1 . . 2.2883 1.3423 ATT M
1 . . 2.3919 1.0484 ATT M
1 . . 2.3091 1.3949 ATT M
1 2.2474 1.5003 2.2482 1.4991 ATT M
1 2.2049 1.1476 2.2054 1.1468 ATT M
1 2.2652 1.0784 2.2656 1.0775 ATT M
1 . . 0 0 ATT M
1 . . 2.0991 1.1313 ATT M
1 1.8587 1.3384 1.8592 1.3377 ATT M
1 . . 2.4125 1.2515 ATT M
1 . . 0 0 ATT M
1 . . 2.1376 1.2328 ATT M
1 2.2053 1.3444 2.2059 1.3434 ATT M
1 1.9003 1.4821 1.9009 1.4813 ATT M
1 . . 2.468 1.267 ATT M
1 . . 0 0 ATT M
1 . . 0 0 ATT M
1 . . 2.485 1.204 ATT M
1 2.2341 1.0478 2.2344 1.0471 ATT M
1 . . 0 0 ATT M
1 -1.2753 0.62711 -1.2753 0.62695 ATT M
1 . . -1.8204 0.84789 ATT M
1 . . -1.4795 1.0157 ATT M
1 . . -1.5811 1.0738 ATT M
1 . . -1.7524 1.101 ATT M
1 -1.869 0.90605 -1.8693 0.90557 ATT M
1 . . -1.846 0.87965 ATT M
1 -1.4114 0.73509 -1.4115 0.73486 ATT M
1 . . -1.7742 0.85105 ATT M
1 -2.083 0.88269 -2.0833 0.88211 ATT M
1 -2.9555 0.53491 -2.9557 0.5342 ATT M
1 . . -2.7721 0.55639 ATT M
1 . . -2.7148 0.78718 ATT M
1 . . -2.5463 0.61687 ATT M
1 . . -2.5264 0.48794 ATT M
1 -2.8568 0.90455 -2.8572 0.90343 ATT M
1 -2.3793 0.39487 -2.3794 0.39453 ATT M
1 -2.6578 0.83649 -2.6581 0.83559 ATT M
1 . . -2.7934 0.53354 ATT M
1 . . -2.6466 0.93114 ATT M
1 . . -2.4972 0.8258 ATT M
1 -2.6574 0.92858 -2.6578 0.92758 ATT M
1 . . -2.467 0.78346 ATT M
1 -2.8924 0.44232 -2.8925 0.44176 ATT M
1 . . -2.9394 0.99599 ATT M
1 -2.4165 0.71031 -2.4167 0.70968 ATT M
1 -2.3363 0.62922 -2.3364 0.6287 ATT M
1 . . -2.5149 0.52879 ATT M
1 . . -2.5207 0.43867 ATT M
1 -1.3079 0.30674 -1.3079 0.30666 ATT M
1 . . 0 0 ATT M
1 . . 0 0 ATT M
1 . . 2.7278 0.6808 ATT M
1 . . 2.8456 0.65433 ATT M
1 . . 2.2719 0.90381 ATT M
1 . . 2.444 0.83628 ATT M
1 2.5649 0.77428 2.5651 0.77351 ATT M
1 2.6813 0.84346 2.6816 0.84254 ATT M
1 . . 2.6793 0.49716 ATT M
1 . . 2.4303 0.7856 ATT M
1 2.4704 0.65216 2.4705 0.65155 ATT M
1 2.3292 0.77592 2.3294 0.77528 ATT M
1 . . 2.612 0.59085 ATT M
1 2.4455 0.36455 2.4456 0.36422 ATT M
1 2.5448 0.50412 2.5449 0.50362 ATT M
1 2.6208 0.11806 2.6208 0.11794 ATT M
1 . . 2.3893 0.80412 ATT M
1 . . 2.1757 0.59093 ATT M
1 . . 2.3761 0.53398 ATT M
1 . . 2.4949 0.4185 ATT M
1 . . 2.9866 0.68827 ATT M
1 . . 2.5344 0.5904 ATT M
1 0 0 0 0 ATT M
1 . . 2.5306 0.6861 ATT M
1 . . 2.7862 0.28223 ATT M
1 . . 2.7156 0.79309 ATT M
1 . . 2.6773 0.55692 ATT M
1 2.272 0.66989 2.2721 0.66937 ATT M
1 . . 2.6677 0.31835 ATT M
1 . . 2.5912 0.75284 ATT M
1 2.9068 0.73724 2.907 0.73629 ATT M
1 . . 2.8073 0.81965 ATT M
1 . . 2.6976 0.60897 ATT M
1 0 0 0 0 ATT M
1 . . 0 0 ATT M
1 . . 2.8855 0.52216 ATT M
1 2.8465 0.51733 2.8466 0.5167 ATT M
1 . . 2.7432 0.19217 ATT M
1 . . 2.6021 0.19351 ATT M
1 . . 0 0 ATT M
1 . . 2.8587 -0.1239 ATT M
1 . . 2.8769 0.4099 ATT M
1 2.7376 0.38136 2.7377 0.38093 ATT M
1 . . 3.4053 0.0053005 ATT M
1 . . 3.0996 0.11729 ATT M
1 2.752 0.54803 2.7521 0.5474 ATT M
1 2.8736 0.36556 2.8737 0.3651 ATT M
1 . . 2.6295 1.2558 ATT M
1 . . 2.8713 1.718 ATT M
1 . . 2.8257 1.7174 ATT M
1 . . 0 0 ATT M
1 . . 2.5742 1.6766 ATT M
1 2.5435 1.5317 2.5444 1.5302 ATT M
1 2.5353 1.6761 2.5364 1.6745 ATT M
1 . . 3.0183 1.6214 ATT M
1 . . 2.7243 1.666 ATT M
1 2.7405 1.7451 2.7418 1.7431 ATT M
1 2.6885 1.7425 2.6897 1.7406 ATT M
1 . . 2.8873 2.0369 ATT M
1 . . 2.7376 1.4715 ATT M
1 2.9702 1.4596 2.9712 1.4576 ATT M
1 2.6648 1.4779 2.6657 1.4763 ATT M
1 . . 2.8785 1.5782 ATT M
1 2.5994 1.8063 2.6007 1.8045 ATT M
1 . . 2.4697 1.6461 ATT M
1 0 0 0 0 ATT M
1 . . 2.8575 1.393 ATT M
1 . . 0 0 ATT M
1 . . 2.5974 1.7506 ATT M
1 . . 0.8022 1.4332 ATT M
1 . . 0.41071 1.8204 ATT M
1 . . 0.10848 1.6878 ATT M
1 . . 0.43016 1.6953 ATT M
1 . . 0 0 ATT M
1 0 0 0 0 ATT M
1 -2.6538 -0.038911 -2.6538 -0.038869 ATT M
1 . . -2.3829 0.09803 ATT M
1 . . -2.8227 -0.11865 ATT M
1 . . -2.3751 -0.26037 ATT M
1 -1.4812 0.58026 -1.4813 0.58006 ATT M
1 . . 0 0 ATT M
1 . . 2.7166 0.25993 ATT M
1 . . 3.0601 0.06124 ATT M
1 . . 2.9772 0.23136 ATT M
1 . . 0 0 ATT M
1 . . 3.1139 0.17907 ATT M
1 0 0 0 0 ATT M
1 . . 3.0117 0.40818 ATT M
1 . . 3.2505 -0.044629 ATT M
1 2.9903 -0.19726 2.9904 -0.19699 ATT M
1 . . 3.1536 0.052891 ATT M
1 . . 0 0 ATT M
1 . . 3.0664 0.21806 ATT M
1 . . 3.1132 0.068988 ATT M
1 3.2611 0.16078 3.2612 0.16052 ATT M
1 . . 3.3144 -0.25449 ATT M
1 . . 3.3613 -0.048304 ATT M
1 2.9962 -0.18548 2.9962 -0.18523 ATT M
1 . . 3.0734 -0.22594 ATT M
1 3.1786 -0.024754 3.1786 -0.024716 ATT M
1 3.2589 0.045061 3.2589 0.044988 ATT M
1 3.1488 -0.038792 3.1488 -0.038733 ATT M
1 2.9944 0.17734 2.9944 0.1771 ATT M
1 3.1182 0.27481 3.1182 0.2744 ATT M
1 3.0251 -0.21162 3.0252 -0.21132 ATT M
1 3.0236 0.12747 3.0236 0.12729 ATT M
1 3.0786 0.019716 3.0786 0.019687 ATT M
1 2.7778 0.48056 2.7779 0.48 ATT M
1 . . 2.5444 1.0274 ATT M
1 . . 0 0 ATT M
1 . . 2.5253 0.65462 ATT M
1 2.736 0.72366 2.7362 0.72284 ATT M
1 . . 2.2411 1.0407 ATT M
1 . . 2.7444 1.7145 ATT M
1 . . 3.147 1.9288 ATT M
1 . . 2.613 1.8828 ATT M
1 . . 2.751 2.2755 ATT M
1 . . 0 0 ATT M
1 . . 0 0 ATT M
1 . . 0 0 ATT M
1 . . 0 0 ATT M
1 -2.2294 1.3658 -2.23 1.3648 ATT M
1 . . -3.2474 1.4504 ATT M
1 . . -3.0048 1.3864 ATT M
1 . . -3.1505 0.99754 ATT M
1 . . -3.328 1.0278 ATT M
1 . . -2.9947 1.2528 ATT M
1 -3.2663 0.84942 -3.2667 0.84804 ATT M
1 -3.1678 1.0517 -3.1684 1.0501 ATT M
1 -3.1481 1.0198 -3.1486 1.0183 ATT M
1 -3.1648 1.2557 -3.1656 1.2537 ATT M
1 . . -3.0174 1.4741 ATT M
1 . . -2.4667 1.0485 ATT M
1 . . -2.8077 1.0868 ATT M
1 . . -2.2714 1.2187 ATT M
1 . . -2.3965 0.98899 ATT M
1 -2.643 0.84616 -2.6432 0.84526 ATT M
1 -2.2387 0.97231 -2.239 0.97157 ATT M
1 -2.3116 0.95661 -2.3119 0.95583 ATT M
1 -2.5339 1.087 -2.5344 1.0859 ATT M
1 -2.3241 1.0202 -2.3244 1.0193 ATT M
1 -2.5641 1.0017 -2.5645 1.0007 ATT M
1 -2.4288 1.0665 -2.4293 1.0655 ATT M
1 -2.4283 1.2625 -2.4289 1.2614 ATT M
1 -2.292 0.61809 -2.2921 0.61759 ATT M
1 . . -2.569 0.52578 ATT M
1 . . -2.6145 0.29686 ATT M
1 . . -2.5461 0.74608 ATT M
1 -2.3056 0.38766 -2.3057 0.38735 ATT M
1 -2.1618 0.44222 -2.1619 0.44191 ATT M
1 . . -2.5626 0.80639 ATT M
1 -2.858 0.85885 -2.8583 0.85778 ATT M
1 . . -2.7494 0.60655 ATT M
1 . . -2.3918 0.64822 ATT M
1 -2.4794 0.55779 -2.4795 0.55726 ATT M
1 . . -2.5373 0.68806 ATT M
1 -2.6108 0.96027 -2.6112 0.95928 ATT M
1 . . -2.376 0.7791 ATT M
1 -2.539 0.18688 -2.539 0.18669 ATT M
1 . . -2.4317 0.466 ATT M
1 . . -2.3964 0.76402 ATT M
1 -2.6678 0.56953 -2.668 0.56892 ATT M
1 . . -2.5128 0.82972 ATT M
1 . . -2.6201 0.67553 ATT M
1 -2.1403 0.37024 -2.1403 0.36999 ATT M
1 . . -2.6054 0.54762 ATT M
1 -2.3621 0.15529 -2.3621 0.15516 ATT M
1 . . -2.3535 0.28756 ATT M
1 -2.5251 0.52709 -2.5252 0.52657 ATT M
1 -2.2386 0.44715 -2.2387 0.44681 ATT M
1 -2.5979 0.54824 -2.598 0.54768 ATT M
1 -2.3596 0.42817 -2.3597 0.4278 ATT M
1 -2.4733 0.21957 -2.4733 0.21937 ATT M
1 -2.2659 0.45092 -2.266 0.45057 ATT M
1 . . -2.4789 0.16774 ATT M
1 -2.5218 0.39669 -2.5219 0.39631 ATT M
1 -1.5473 0.74249 -1.5474 0.74221 ATT M
1 . . -0.84891 0.30581 ATT M
1 . . -1.0844 0.2705 ATT M
1 . . -1.0983 0.52668 ATT M
1 . . -1.1526 0.51199 ATT M
1 . . -0.76429 0.32382 ATT M
1 . . -1.2137 0.23199 ATT M
1 -1.1396 0.27393 -1.1396 0.27388 ATT M
1 -0.937 0.44446 -0.93703 0.4444 ATT M
1 -0.98177 0.37056 -0.98179 0.3705 ATT M
1 -0.82478 0.23015 -0.82479 0.23012 ATT M
1 . . -0.85688 0.3297 ATT M
1 -1.0537 0.63457 -1.0537 0.63446 ATT M
1 -1.2248 0.4504 -1.2248 0.4503 ATT M
1 . . -1.0577 0.49997 ATT M
1 -0.94915 0.42351 -0.94917 0.42345 ATT M
1 0.14591 0.27489 0.14591 0.27489 ATT M
1 . . 0 0 ATT M
1 . . 1.2731 0.0996 ATT M
1 . . 1.7733 -0.084551 ATT M
1 . . 1.1547 -0.1911 ATT M
1 . . 0 0 ATT M
1 . . 1.0023 0.25576 ATT M
1 . . 1.0619 0.002586 ATT M
1 0.98507 -0.019807 0.98507 -0.019804 ATT M
1 . . 1.1974 -0.21214 ATT M
1 . . 1.2438 -0.029732 ATT M
1 0.88954 0.20247 0.88954 0.20245 ATT M
1 0.91484 0.063017 0.91484 0.063009 ATT M
1 0.93749 -0.012928 0.93749 -0.012927 ATT M
1 . . 0.80477 -0.078466 ATT M
1 1.4436 -0.070681 1.4436 -0.070659 ATT M
1 . . 1.3826 -0.042998 ATT M
1 . . 0 0 ATT M
1 . . -1.6675 -0.051877 ATT M
1 . . -1.5239 -0.21145 ATT M
1 . . -1.5496 0.10965 ATT M
1 . . -1.0124 -0.10152 ATT M
1 . . -1.3819 0.28367 ATT M
1 . . -1.5641 0.30445 ATT M
1 -1.4259 0.52732 -1.4259 0.52716 ATT M
1 . . -1.0969 0.48893 ATT M
1 -1.2173 0.33706 -1.2173 0.33698 ATT M
1 . . -1.5858 0.3631 ATT M
1 -1.1234 0.49155 -1.1235 0.49146 ATT M
1 -1.3744 0.52634 -1.3744 0.52619 ATT M
1 0 0 0 0 ATT M
1 . . 1.6723 0.11435 ATT M
1 . . 0.58871 -0.63304 ATT M
1 -2.469 0.0014869 -2.469 0.0014855 ATT M
1 . . 0.72116 -0.21242 ATT M
1 . . 2.8168 -0.40225 ATT M
1 . . 2.7442 -0.60776 ATT M
1 . . 2.8464 0.16617 ATT M
1 . . 2.6821 -0.093316 ATT M
1 . . 2.5914 -0.041613 ATT M
1 . . 2.9188 -0.45896 ATT M
1 . . 0 0 ATT M
1 . . 0 0 ATT M
1 . . 2.992 -0.30132 ATT M
1 2.9487 -0.29328 2.9487 -0.29289 ATT M
1 . . 2.9932 -0.15565 ATT M
1 . . 2.9952 -0.26942 ATT M
1 0 0 0 0 ATT M
1 . . 2.6062 0.2226 ATT M
1 . . 2.7666 -0.19603 ATT M
1 0 0 0 0 ATT M
1 2.3829 0.17415 2.3829 0.174 ATT M
1 0 0 0 0 ATT M
1 . . 2.5234 0.96678 ATT M
1 . . 2.8901 1.2224 ATT M
1 . . 2.7664 1.5616 ATT M
1 . . 2.8199 1.281 ATT M
1 . . 2.7751 1.6637 ATT M
1 . . 2.6091 1.0957 ATT M
1 . . 2.9653 1.2794 ATT M
1 2.8658 1.1461 2.8664 1.1446 ATT M
1 . . 2.9023 1.156 ATT M
1 2.922 1.0937 2.9225 1.0923 ATT M
1 2.8905 1.1917 2.8911 1.1902 ATT M
1 2.8779 0.77216 2.8781 0.77119 ATT M
1 . . 2.7891 1.0663 ATT M
1 2.5203 0.9127 2.5206 0.91182 ATT M
1 . . 0 0 ATT M
1 . . 0 0 ATT M
1 . . 2.7942 0.84599 ATT M
1 2.7755 0.84894 2.7758 0.84795 ATT M
1 . . 1.0806 0.36136 ATT M
1 . . 0.87703 0.46667 ATT M
1 . . 0.90583 0.087788 ATT M
1 . . 0.85835 0.57835 ATT M
1 0.95047 0.52717 0.95051 0.5271 ATT M
1 0.76346 -0.089136 0.76346 -0.089128 ATT M
1 0.70071 -0.046239 0.70071 -0.046236 ATT M
1 . . 0 0 ATT M
1 . . 0.98889 0.021993 ATT M
1 0 0 0 0 ATT M
1 . . 0.79745 -0.0053398 ATT M
1 . . 0.527 0.55194 ATT M
1 . . 0.7882 -0.075085 ATT M
1 . . 0.80267 0.18686 ATT M
1 0 0 0 0 ATT M
1 . . 0.788 0.17363 ATT M
1 0.78609 0.56279 0.78612 0.56274 ATT M
1 . . 0.89705 0.43697 ATT M
1 . . 0 0 ATT M
1 . . 0.90839 -0.01315 ATT M
1 . . 0.83064 0.50919 ATT M
1 1.0209 0.38232 1.0209 0.38226 ATT M
1 . . 0 0 ATT M
1 . . 0.29287 -0.42309 ATT M
1 . . 0.29739 -0.81281 ATT M
1 . . 0.019757 -0.72544 ATT M
1 . . -0.088636 -0.4513 ATT M
1 . . -0.17131 -0.56478 ATT M
1 . . 0.14778 -0.67956 ATT M
1 -0.093001 -0.66973 -0.093007 -0.66973 ATT M
1 -0.095134 -1.0483 -0.09515 -1.0483 ATT M
1 . . -0.18646 -0.74891 ATT M
1 . . -0.47963 -1.0171 ATT M
1 . . -0.27596 -0.94873 ATT M
1 -1.3699 -0.78588 -1.37 -0.78565 ATT M
1 . . -1.6589 -0.77133 ATT M
1 . . -1.6881 -0.66826 ATT M
1 . . -1.4938 -0.91477 ATT M
1 -1.5705 -0.48615 -1.5705 -0.48597 ATT M
1 -1.4828 -0.5639 -1.4828 -0.56371 ATT M
1 -1.7209 -0.78915 -1.721 -0.78879 ATT M
1 -1.6617 -0.63728 -1.6618 -0.63701 ATT M
1 -1.3079 -0.68373 -1.308 -0.68355 ATT M
1 -1.6434 -1.1339 -1.6437 -1.1334 ATT M
1 . . -1.4782 -0.74127 ATT M
1 -1.5323 -0.82321 -1.5325 -0.82291 ATT M
1 -1.568 -1.1753 -1.5683 -1.1749 ATT M
1 -1.3864 -1.4534 -1.3869 -1.453 ATT M
1 . . -1.7295 -1.0173 ATT M
1 -1.4238 -1.4909 -1.4243 -1.4904 ATT M
1 . . -1.4048 -1.0507 ATT M
1 . . -1.1981 -1.3059 ATT M
1 . . -1.6734 -1.4241 ATT M
1 -1.487 -1.3569 -1.4874 -1.3565 ATT M
1 . . -1.2794 -1.4468 ATT M
1 -1.3416 -1.4782 -1.342 -1.4778 ATT M
1 . . -1.1071 -1.425 ATT M
1 . . -1.3521 -1.3641 ATT M
1 -1.5986 -1.4468 -1.5991 -1.4462 ATT M
1 -1.3984 -1.269 -1.3987 -1.2686 ATT M
1 -1.3196 -1.562 -1.3201 -1.5616 ATT M
1 -1.0684 -1.2094 -1.0687 -1.2092 ATT M
1 . . 0 0 ATT M
1 . . 2.2386 -0.92704 ATT M
1 . . 2.1152 -0.50051 ATT M
1 . . 2.3497 -0.41084 ATT M
1 . . 2.6965 -0.449 ATT M
1 . . 2.2856 -0.56524 ATT M
1 2.5014 -0.87647 2.5017 -0.87563 ATT M
1 . . 2.5071 -0.58429 ATT M
1 2.4198 -0.45406 2.4199 -0.45365 ATT M
1 2.4812 -0.77608 2.4814 -0.77536 ATT M
1 0 0 0 0 ATT M
1 . . 2.6273 -0.45679 ATT M
1 0 0 0 0 ATT M
1 . . 2.5219 -0.46061 ATT M
1 . . 2.1572 -0.41343 ATT M
1 . . 0 0 ATT M
1 0 0 0 0 ATT M
1 . . 0 0 ATT M
1 . . 0.96603 -0.19558 ATT M
1 . . 0.96318 -0.20312 ATT M
1 . . 1.1654 -0.35774 ATT M
1 . . 0 0 ATT M
1 . . 1.0971 -0.066272 ATT M
1 0.93948 -0.21599 0.93948 -0.21596 ATT M
1 1.114 -0.16999 1.114 -0.16996 ATT M
1 . . 0 0 ATT M
1 . . 1.272 -0.12043 ATT M
1 . . 1.0299 0.051038 ATT M
1 0.52966 -0.38551 0.52967 -0.38549 ATT M
1 . . -2.2039 0.11785 ATT M
1 . . -2.238 -0.22504 ATT M
1 . . -2.4459 -0.57483 ATT M
1 . . -2.3581 -0.17677 ATT M
1 -2.396 0.13158 -2.396 0.13147 ATT M
1 . . -2.2853 -0.051532 ATT M
1 . . -2.2218 -0.24666 ATT M
1 -2.4005 -0.27513 -2.4005 -0.27489 ATT M
1 . . -2.2627 -0.0088107 ATT M
1 -2.8914 -0.11564 -2.8914 -0.11549 ATT M
1 . . -4.0013 -0.14874 ATT M
1 . . -4.1147 -0.29797 ATT M
1 . . -4.2348 -0.53709 ATT M
1 . . -4.1382 -0.10284 ATT M
1 -4.0788 -0.24535 -4.0789 -0.24473 ATT M
1 -4.3151 -0.59192 -4.3153 -0.59024 ATT M
1 -4.1861 -0.14504 -4.1861 -0.14465 ATT M
1 -4.388 0.24167 -4.388 0.24096 ATT M
1 . . -3.8602 -0.15154 ATT M
1 . . -4.0254 -0.096081 ATT M
1 0 0 0 0 ATT M
1 . . -2.5242 -0.57425 ATT M
1 . . -2.5151 0.042955 ATT M
1 . . 0 0 ATT M
1 . . 2.2116 0.15267 ATT M
1 . . 0 0 ATT M
1 . . 0 0 ATT M
1 2.1624 0.31036 2.1624 0.31014 ATT M
1 2.4291 0.080083 2.4291 0.080011 ATT M
1 . . 2.5321 0.18883 ATT M
1 . . 2.2212 -0.12513 ATT M
1 . . 2.2536 0.081283 ATT M
1 2.301 -0.18408 2.301 -0.18394 ATT M
1 . . 2.3353 -0.088692 ATT M
1 2.5818 0.10251 2.5818 0.1024 ATT M
1 . . 2.6395 -0.2795 ATT M
1 . . 2.8794 0.02383 ATT M
1 . . 2.7492 -0.16929 ATT M
1 2.5895 -0.30833 2.5895 -0.30802 ATT M
1 2.3879 -0.10794 2.3879 -0.10785 ATT M
1 . . 2.6374 0.03073 ATT M
1 2.6281 -0.30665 2.6282 -0.30632 ATT M
1 2.6969 -0.1024 2.6969 -0.10229 ATT M
1 . . 2.8077 -0.06473 ATT M
1 2.417 0.24337 2.417 0.24315 ATT M
1 . . 0 0 ATT M
1 . . 2.5982 0.11317 ATT M
1 2.0242 0.21197 2.0242 0.21184 ATT M
1 . . -2.0525 0.0082122 ATT M
1 . . -2.9137 -0.13341 ATT M
1 . . -2.8333 -0.026937 ATT M
1 . . -2.4776 0.018391 ATT M
1 . . -2.6943 0.1941 ATT M
1 . . -2.5527 0.31603 ATT M
1 . . -2.7461 0.14211 ATT M
1 -2.7314 -0.20765 -2.7314 -0.20742 ATT M
1 . . -2.7136 -0.058007 ATT M
1 . . -2.5487 0.0091177 ATT M
1 -2.8765 0.19068 -2.8765 0.19044 ATT M
1 . . -2.8503 0.16949 ATT M
1 -2.5637 0.071564 -2.5637 0.071492 ATT M
1 -2.932 0.15289 -2.932 0.15269 ATT M
1 -2.5761 -0.12608 -2.5761 -0.12595 ATT M
1 -2.8569 0.097782 -2.8569 0.09766 ATT M
1 -2.1839 0.27242 -2.1839 0.27223 ATT M
1 . . -2.6531 -0.075524 ATT M
1 -2.7385 -0.10857 -2.7385 -0.10845 ATT M
1 -2.6918 0.10771 -2.6918 0.10759 ATT M
1 . . -2.6153 -0.23151 ATT M
1 -1.6238 0.21122 -1.6238 0.21113 ATT M
1 . . -1.4469 0.19372 ATT M
1 . . -1.3523 0.056189 ATT M
1 . . -1.7665 0.12507 ATT M
1 -1.4412 0.57025 -1.4413 0.57007 ATT M
1 . . -1.5677 0.20626 ATT M
1 -1.7709 -0.19221 -1.7709 -0.19211 ATT M
1 . . -1.6239 0.22691 ATT M
1 . . -1.7067 -0.081714 ATT M
1 -1.7487 0.53201 -1.7488 0.53176 ATT M
1 . . -1.6694 0.2321 ATT M
1 -1.7287 0.31619 -1.7288 0.31605 ATT M
1 . . -1.671 0.10797 ATT M
1 . . -1.6411 0.26356 ATT M
1 -1.6427 0.31775 -1.6427 0.31762 ATT M
1 -0.31333 0.52033 -0.31335 0.52032 ATT M
1 . . 0 0 ATT M
1 . . 1.0767 0.70379 ATT M
1 . . 0 0 ATT M
1 . . 1.1686 0.90445 ATT M
1 . . 1.2716 0.84293 ATT M
1 0.94211 0.7223 0.94218 0.7222 ATT M
1 . . 0.85838 0.92907 ATT M
1 . . 1.0532 0.43947 ATT M
1 . . 1.1039 0.77224 ATT M
1 1.3119 1.1064 1.3121 1.1062 ATT M
1 . . 0 0 ATT M
1 . . 0.96949 0.81149 ATT M
1 1.1832 0.83313 1.1834 0.83295 ATT M
1 0.97871 0.72135 0.97879 0.72125 ATT M
1 . . 1.7623 0.41807 ATT M
1 . . 2.7476 -0.089398 ATT M
1 . . 2.6049 -0.0021282 ATT M
1 . . 0 0 ATT M
1 . . 2.8348 -0.11131 ATT M
1 2.7614 0.1371 2.7614 0.13694 ATT M
1 2.6901 -0.18819 2.6902 -0.18798 ATT M
1 . . 2.6585 0.0068823 ATT M
1 2.6032 -0.23134 2.6032 -0.23111 ATT M
1 . . 2.8793 0.12732 ATT M
1 . . 2.6509 -0.3298 ATT M
1 . . 0 0 ATT M
1 . . 0 0 ATT M
1 . . 2.687 -0.40735 ATT M
1 0 0 0 0 ATT M
1 2.7719 0.199 2.772 0.19877 ATT M
1 . . 2.64 0.23665 ATT M
1 . . 2.5371 0.046079 ATT M
1 . . 2.4582 0.30401 ATT M
1 . . 2.7353 -0.31763 ATT M
1 . . 2.8792 -0.36083 ATT M
1 . . 0 0 ATT M
1 . . 0 0 ATT M
1 . . -1.5529 0.036182 ATT M
1 . . -2.4375 0.10902 ATT M
1 . . -2.3958 -0.41317 ATT M
1 . . -2.6351 -0.074486 ATT M
1 . . -2.8358 -0.060328 ATT M
1 . . -2.4618 0.17038 ATT M
1 . . -2.7611 0.454 ATT M
1 . . -2.6698 0.21176 ATT M
1 -2.6173 0.056722 -2.6173 0.056663 ATT M
1 -2.7098 -0.22026 -2.7099 -0.22001 ATT M
1 . . -2.5657 0.35874 ATT M
1 -2.6434 -0.26195 -2.6434 -0.26168 ATT M
1 . . -2.6426 0.2497 ATT M
1 . . -2.7179 0.15996 ATT M
1 -2.6003 0.29154 -2.6004 0.29124 ATT M
1 . . -2.6689 0.046022 ATT M
1 -2.5966 0.24666 -2.5966 0.2464 ATT M
1 -2.6531 0.13301 -2.6531 0.13287 ATT M
1 -2.6556 0.094779 -2.6556 0.094677 ATT M
1 -2.3662 0.1585 -2.3662 0.15836 ATT M
1 -2.6701 0.23784 -2.6701 0.23758 ATT M
1 -2.5243 0.8923 -2.5246 0.89144 ATT M
1 . . -2.6838 1.0547 ATT M
1 . . -2.7903 0.61099 ATT M
1 . . -2.5405 0.88641 ATT M
1 -2.7054 1.0129 -2.7059 1.0117 ATT M
1 -2.5668 0.87443 -2.5671 0.87355 ATT M
1 -2.3441 0.69983 -2.3443 0.69924 ATT M
1 -2.2759 0.80423 -2.2761 0.8036 ATT M
1 . . -2.4796 0.67342 ATT M
1 -2.3562 0.88657 -2.3565 0.88582 ATT M
1 -2.7064 0.58791 -2.7066 0.58725 ATT M
1 . . -2.6257 0.71125 ATT M
1 -2.5975 0.69535 -2.5977 0.69464 ATT M
1 -2.5255 0.95581 -2.5258 0.95488 ATT M
1 . . -2.5513 0.68016 ATT M
1 -2.4611 0.7815 -2.4613 0.78078 ATT M
1 -2.5642 0.94273 -2.5645 0.94179 ATT M
1 -2.6681 0.78812 -2.6683 0.78727 ATT M
1 -2.769 0.70259 -2.7693 0.70177 ATT M
1 . . -2.7045 0.33102 ATT M
1 . . -2.4614 0.0040697 ATT M
1 . . -2.7321 0.2011 ATT M
1 . . -2.7643 -0.28739 ATT M
1 . . -2.4866 0.26642 ATT M
1 -2.6926 0.037766 -2.6926 0.037724 ATT M
1 -2.8511 0.14566 -2.8511 0.14548 ATT M
1 . . -0.74185 -0.29195 ATT M
1 . . -2.6878 0.045562 ATT M
1 . . -2.6533 -0.004355 ATT M
1 . . -2.9743 -0.11187 ATT M
1 -2.6705 0.072801 -2.6705 0.072722 ATT M
1 -2.7432 0.11675 -2.7432 0.11662 ATT M
1 -2.8342 -0.051766 -2.8342 -0.051702 ATT M
1 -2.685 0.1577 -2.685 0.15753 ATT M
1 -2.831 0.10636 -2.831 0.10623 ATT M
1 -2.7664 0.38741 -2.7664 0.38696 ATT M
1 . . -2.798 0.15956 ATT M
1 -2.5241 0.051378 -2.5241 0.051329 ATT M
1 . . -2.1653 0.10113 ATT M
1 . . -1.1105 0.17006 ATT M
1 . . -1.2733 0.029198 ATT M
1 . . 0 0 ATT M
1 . . 2.7193 -0.30517 ATT M
1 . . 3.1486 -0.14988 ATT M
1 . . 3.2451 -0.46574 ATT M
1 . . 3.3405 -0.32521 ATT M
1 . . 3.1547 -0.4614 ATT M
1 . . 3.3363 -0.37298 ATT M
1 3.2062 -0.36108 3.2062 -0.36052 ATT M
1 0 0 0 0 ATT M
1 . . 3.2562 -0.35994 ATT M
1 3.115 -0.25948 3.115 -0.2591 ATT M
1 3.1663 -0.20592 3.1663 -0.20561 ATT M
1 . . 0 0 ATT M
1 . . 3.0462 -0.65822 ATT M
1 . . 3.2365 -0.19228 ATT M
1 3.1205 -0.55265 3.1207 -0.55183 ATT M
1 . . 3.1714 -0.2126 ATT M
1 . . 3.0777 -0.15177 ATT M
1 2.8134 -0.47788 2.8135 -0.4773 ATT M
1 . . 3.1649 -0.22246 ATT M
1 0 0 0 0 ATT M
1 . . -3.2292 -0.028805 ATT M
1 . . -3.1559 -0.031447 ATT M
1 . . -3.198 0.10827 ATT M
1 . . -3.3125 0.0032108 ATT M
1 -3.0755 0.0095986 -3.0755 0.0095847 ATT M
1 -3.2508 0.051542 -3.2508 0.05146 ATT M
1 -2.9569 0.29223 -2.9569 0.29184 ATT M
1 . . -3.1122 -0.10115 ATT M
1 -3.0739 -0.010705 -3.0739 -0.010689 ATT M
1 -3.0487 -0.094197 -3.0487 -0.094063 ATT M
1 . . -2.782 0.22568 ATT M
1 . . -2.6873 0.2814 ATT M
1 . . -2.6047 0.32012 ATT M
1 . . -2.5034 -0.022779 ATT M
1 -2.6041 0.40235 -2.6042 0.40193 ATT M
1 -2.7441 0.1113 -2.7441 0.11117 ATT M
1 -2.915 0.25521 -2.915 0.25488 ATT M
1 . . -2.5471 0.26184 ATT M
1 -2.7999 0.10369 -2.7999 0.10357 ATT M
1 -2.8435 0.22592 -2.8436 0.22564 ATT M
1 -2.6501 0.29845 -2.6501 0.29813 ATT M
1 -2.4529 -0.02218 -2.4529 -0.022159 ATT M
1 . . -2.2077 0.11998 ATT M
1 . . -2.606 0.19149 ATT M
1 -2.8372 0.35837 -2.8373 0.35793 ATT M
1 . . -2.5964 0.14231 ATT M
1 . . -2.4286 -0.11023 ATT M
1 . . -2.5341 0.25949 ATT M
1 . . -2.5172 0.17653 ATT M
1 -2.7696 -0.10136 -2.7696 -0.10124 ATT M
1 . . -2.4954 0.027724 ATT M
1 -2.7184 0.10613 -2.7184 0.10601 ATT M
1 -2.7147 0.20638 -2.7147 0.20615 ATT M
1 . . -2.6029 -0.055167 ATT M
1 -2.7867 0.16204 -2.7867 0.16185 ATT M
1 -2.7059 0.32762 -2.7059 0.32725 ATT M
1 -2.806 -0.00048181 -2.806 -0.00048123 ATT M
1 -2.7998 0.20662 -2.7998 0.20637 ATT M
1 -2.5296 -0.029837 -2.5296 -0.029808 ATT M
1 . . -2.7255 0.1389 ATT M
1 -2.7549 -0.046945 -2.7549 -0.046891 ATT M
1 -2.9816 0.34692 -2.9816 0.34645 ATT M
1 . . -2.7498 -0.085645 ATT M
1 -3.0051 0.49852 -3.0052 0.49783 ATT M
1 . . -2.7205 1.3232 ATT M
1 . . -2.5208 1.5242 ATT M
1 . . -2.5713 1.4242 ATT M
1 . . -2.3773 1.4308 ATT M
1 . . -2.651 1.7141 ATT M
1 -2.5936 1.4786 -2.5945 1.4771 ATT M
1 -2.4046 1.5321 -2.4054 1.5307 ATT M
1 -2.3916 1.367 -2.3923 1.3659 ATT M
1 . . -2.926 1.7413 ATT M
1 . . -2.4838 1.6271 ATT M
1 -2.399 1.552 -2.3999 1.5506 ATT M
1 -2.531 1.8293 -2.5323 1.8275 ATT M
1 . . -2.2966 1.6262 ATT M
1 -2.8756 -0.4982 -2.8757 -0.49757 ATT M
1 . . -2.4245 -1.2504 ATT M
1 . . -2.9677 -1.3471 ATT M
1 . . -2.7634 -1.4463 ATT M
1 . . -2.7597 -1.3146 ATT M
1 . . -2.8634 -1.4418 ATT M
1 -2.8525 -1.4438 -2.8534 -1.442 ATT M
1 -2.6513 -1.1514 -2.6519 -1.1501 ATT M
1 -2.9873 -1.3607 -2.9881 -1.3588 ATT M
1 -2.7368 -1.2028 -2.7374 -1.2014 ATT M
1 -2.8154 -1.3695 -2.8162 -1.3678 ATT M
1 -2.7218 -1.2531 -2.7225 -1.2517 ATT M
1 -2.8876 -1.3883 -2.8885 -1.3865 ATT M
1 -2.7485 -1.1783 -2.7491 -1.177 ATT M
1 -2.7555 -1.2777 -2.7562 -1.2763 ATT M
1 -2.5483 -1.0938 -2.5487 -1.0927 ATT M
1 . . -2.6559 -1.3876 ATT M
1 -2.6259 -1.2702 -2.6265 -1.2689 ATT M
1 -2.3874 -1.8755 -2.3887 -1.8739 ATT M
1 . . -2.4451 -1.728 ATT M
1 . . -1.9887 -1.7084 ATT M
1 . . -2.1932 -1.7506 ATT M
1 -2.243 -1.822 -2.2442 -1.8206 ATT M
1 -2.3601 -1.8687 -2.3613 -1.8671 ATT M
1 . . -2.3253 -2.1033 ATT M
1 . . -2.3592 -1.8622 ATT M
1 -2.1749 -1.7956 -2.176 -1.7943 ATT M
1 -2.5299 -2.0151 -2.5314 -2.0131 ATT M
1 -2.3089 -1.7423 -2.3099 -1.7409 ATT M
1 -2.4958 -1.7729 -2.497 -1.7712 ATT M
1 . . -2.267 -1.7279 ATT M
1 -2.5431 -1.5563 -2.544 -1.5548 ATT M
1 -1.4011 -0.67705 -1.4012 -0.67685 ATT M
1 . . -1.0619 0.22281 ATT M
1 . . -1.2126 0.342 ATT M
1 . . -1.2176 0.24851 ATT M
1 . . -1.4618 0.35612 ATT M
1 . . -0.91154 0.13313 ATT M
1 . . -1.2576 -0.11329 ATT M
1 . . -1.5589 0.060628 ATT M
1 -1.3163 0.28547 -1.3163 0.28539 ATT M
1 . . -1.406 0.12244 ATT M
1 -1.1405 0.55062 -1.1406 0.55051 ATT M
1 . . -1.4062 0.46824 ATT M
1 -1.197 0.23149 -1.197 0.23143 ATT M
1 0.82231 0.41448 0.82234 0.41443 ATT M
1 . . 1.3855 0.33967 ATT M
1 . . 1.5464 0.10882 ATT M
1 . . 1.8041 0.18414 ATT M
1 . . 1.7303 0.37332 ATT M
1 . . 0 0 ATT M
1 . . 0 0 ATT M
1 . . 1.9266 0.17265 ATT M
1 0.13298 0.34178 0.13298 0.34178 ATT M
1 . . 0 0 ATT M
1 . . 0 0 ATT M
1 . . 0 0 ATT M
1 . . 3.1399 0.19988 ATT M
1 . . 3.5005 0.46758 ATT M
1 . . 3.2592 0.5588 ATT M
1 . . 3.1524 0.10343 ATT M
1 0 0 0 0 ATT M
1 . . 3.2384 0.23217 ATT M
1 . . 3.1945 0.25485 ATT M
1 0 0 0 0 ATT M
1 3.0736 0.096288 3.0736 0.096149 ATT M
1 3.1318 0.17595 3.1318 0.17568 ATT M
1 3.4345 -0.203 3.4345 -0.20264 ATT M
1 . . 3.4712 0.35848 ATT M
1 . . 3.3996 0.0013756 ATT M
1 3.0349 0.14872 3.0349 0.14851 ATT M
1 . . 3.0122 0.039669 ATT M
1 . . 3.1923 0.10883 ATT M
1 3.051 -0.38784 3.051 -0.38729 ATT M
1 . . 3.19 0.2618 ATT M
1 3.3891 -0.30248 3.3892 -0.30195 ATT M
1 . . 2.8095 -0.13872 ATT M
1 0 0 0 0 ATT M
1 . . 3.1591 -0.087705 ATT M
1 3.4057 -0.17885 3.4057 -0.17854 ATT M
1 . . 3.1494 0.13871 ATT M
1 . . 3.321 0.019622 ATT M
1 3.2271 0.1019 3.2271 0.10174 ATT M
1 3.0782 0.036254 3.0782 0.036201 ATT M
1 3.0353 0.056012 3.0353 0.055934 ATT M
1 3.0556 0.13751 3.0556 0.13731 ATT M
1 3.1681 0.1109 3.1681 0.11073 ATT M
1 3.1111 0.0285 3.1111 0.028458 ATT M
1 3.0072 0.15254 3.0072 0.15233 ATT M
1 3.0415 -0.011853 3.0415 -0.011836 ATT M
1 2.9571 0.026628 2.9571 0.026592 ATT M
1 3.0425 0.10231 3.0425 0.10217 ATT M
1 3.1558 0.14079 3.1558 0.14058 ATT M
1 2.7272 0.13757 2.7272 0.13741 ATT M
1 0 0 0 0 ATT M
1 . . -1.5988 0.45058 ATT M
1 . . -3.0156 0.60024 ATT M
1 . . -2.8528 0.5147 ATT M
1 . . -2.9619 0.42927 ATT M
1 . . -2.8698 0.57621 ATT M
1 -2.9588 0.52791 -2.9589 0.5272 ATT M
1 -3.0173 0.6063 -3.0175 0.60545 ATT M
1 -2.8875 0.58776 -2.8876 0.58701 ATT M
1 -2.4401 0.54021 -2.4402 0.53972 ATT M
1 . . -2.8381 0.19677 ATT M
1 . . -2.8491 0.27198 ATT M
1 . . -2.8437 0.68476 ATT M
1 . . -2.757 0.20293 ATT M
1 -2.7226 0.29781 -2.7226 0.29747 ATT M
1 -2.6365 0.36971 -2.6366 0.36932 ATT M
1 . . -2.596 0.37167 ATT M
1 -2.5751 0.53057 -2.5752 0.53004 ATT M
1 -2.5431 0.33662 -2.5431 0.33629 ATT M
1 -3.0121 0.21877 -3.0122 0.21847 ATT M
1 . . -2.8538 0.36704 ATT M
1 -2.9048 0.21065 -2.9048 0.21038 ATT M
1 . . -2.9482 0.2339 ATT M
1 -2.8949 0.18419 -2.8949 0.18395 ATT M
1 -2.744 0.44152 -2.7441 0.44101 ATT M
1 -2.6848 0.38098 -2.6849 0.38057 ATT M
1 -2.9455 0.15863 -2.9455 0.15842 ATT M
1 -2.9472 0.30973 -2.9472 0.30932 ATT M
1 -2.8545 0.33632 -2.8546 0.3359 ATT M
1 -2.9074 0.27045 -2.9074 0.2701 ATT M
1 -2.6353 0.57002 -2.6354 0.56942 ATT M
1 . . -2.7146 0.14417 ATT M
1 -2.7923 0.32 -2.7924 0.31962 ATT M
1 -2.779 0.34622 -2.779 0.34581 ATT M
1 -2.8834 0.24395 -2.8834 0.24364 ATT M
1 -2.8196 0.14845 -2.8196 0.14827 ATT M
1 -3.0075 0.30332 -3.0075 0.30291 ATT M
1 -2.8867 0.18885 -2.8867 0.18861 ATT M
1 -2.0506 0.5097 -2.0506 0.50937 ATT M
1 . . -0.86806 0.94607 ATT M
1 . . -0.88382 0.68562 ATT M
1 . . -0.86935 0.84708 ATT M
1 . . -0.83987 0.71934 ATT M
1 -0.90828 1.0288 -0.90843 1.0287 ATT M
1 . . -0.8914 1.0395 ATT M
1 -0.99441 0.68948 -0.99448 0.68938 ATT M
1 -0.91945 0.66495 -0.91951 0.66487 ATT M
1 . . -0.80854 0.75682 ATT M
1 -0.92979 0.66619 -0.92985 0.6661 ATT M
1 -0.82942 0.80916 -0.8295 0.80908 ATT M
1 -0.70806 0.84531 -0.70814 0.84525 ATT M
1 0 0 0 0 ATT M
1 . . 2.1601 0.17295 ATT M
1 . . 2.3622 0.18842 ATT M
1 . . 2.9205 -0.041003 ATT M
1 . . 2.5185 0.1286 ATT M
1 . . 0 0 ATT M
1 . . 0 0 ATT M
1 . . 2.6839 0.05306 ATT M
1 2.8005 -0.22249 2.8005 -0.22222 ATT M
1 . . 2.7139 -0.42086 ATT M
1 . . 2.9603 0.041184 ATT M
1 3.244 0.014847 3.244 0.014823 ATT M
1 . . 3.5163 0.22668 ATT M
1 . . 3.4649 0.22157 ATT M
1 . . 3.2089 0.19347 ATT M
1 3.1637 0.22544 3.1637 0.22509 ATT M
1 . . 3.3054 0.27137 ATT M
1 2.9986 0.076607 2.9987 0.076502 ATT M
1 3.3752 0.12404 3.3752 0.12382 ATT M
1 3.1965 0.25144 3.1965 0.25105 ATT M
1 2.9941 0.3346 2.9941 0.33415 ATT M
1 2.8272 0.6675 2.8274 0.66669 ATT M
1 . . 2.5718 0.92525 ATT M
1 . . 2.84 0.82049 ATT M
1 . . 0 0 ATT M
1 . . 2.8898 0.61301 ATT M
1 . . 2.6634 0.95802 ATT M
1 2.6585 0.92632 2.6589 0.92532 ATT M
1 . . 2.6572 0.78749 ATT M
1 2.7451 0.89174 2.7455 0.89072 ATT M
1 0 0 0 0 ATT M
1 . . 2.6224 0.80044 ATT M
1 2.9457 0.79958 2.946 0.79853 ATT M
1 2.5679 -0.84686 2.5682 -0.84601 ATT M
1 . . 2.2525 -1.3638 ATT M
1 . . 2.1754 -1.2041 ATT M
1 . . 0 0 ATT M
1 . . 2.1187 -1.4093 ATT M
1 2.4503 -1.5875 2.4513 -1.5861 ATT M
1 . . 0 0 ATT M
1 2.4456 -1.4371 2.4464 -1.4358 ATT M
1 . . 2.1028 -1.3694 ATT M
1 . . 2.2212 -1.2421 ATT M
1 . . 1.8359 -1.204 ATT M
1 . . 2.4608 -1.4339 ATT M
1 . . 0 0 ATT M
1 . . 2.2094 -1.5585 ATT M
1 . . 0 0 ATT M
1 . . 0 0 ATT M
1 2.3931 -1.9503 2.3945 -1.9486 ATT M
1 . . 2.7278 -2.0996 ATT M
1 . . 2.649 -2.1739 ATT M
1 . . 2.7629 -2.3855 ATT M
1 . . 2.6206 -1.9105 ATT M
1 2.7301 -2.5591 2.7328 -2.5562 ATT M
1 . . 2.7371 -2.2447 ATT M
1 2.4228 -2.099 2.4245 -2.0972 ATT M
1 2.9798 -2.4534 2.9826 -2.4501 ATT M
1 . . 0.45372 -0.26079 ATT M
1 -2.2961 -0.15803 -2.2961 -0.15791 ATT M
1 0 0 0 0 ATT M
1 . . 2.6229 -0.08398 ATT M
1 . . 2.9049 -0.44458 ATT M
1 . . 2.6897 -0.29381 ATT M
1 . . 2.9451 -0.21956 ATT M
1 . . 2.8067 -0.35435 ATT M
1 2.6681 -0.044861 2.6681 -0.044813 ATT M
1 2.5629 -0.0041981 2.5629 -0.0041939 ATT M
1 . . 2.6756 -0.081491 ATT M
1 2.8775 -0.54319 2.8777 -0.54251 ATT M
1 . . 2.6502 -0.13272 ATT M
1 2.7193 -0.086274 2.7193 -0.086177 ATT M
1 2.6458 -0.19051 2.6458 -0.19031 ATT M
1 . . 2.6509 -0.19676 ATT M
1 2.7223 -0.30525 2.7224 -0.3049 ATT M
1 0 0 0 0 ATT M
1 . . 2.9102 -0.053803 ATT M
1 2.5094 -0.043918 2.5094 -0.043876 ATT M
1 2.6262 -0.05017 2.6262 -0.050117 ATT M
1 . . 2.8523 -0.15421 ATT M
1 2.3946 0.075188 2.3946 0.075122 ATT M
1 2.782 -0.057507 2.782 -0.05744 ATT M
1 0 0 0 0 ATT M
1 . . -1.9892 0.047147 ATT M
1 . . -2.6666 0.18774 ATT M
1 . . -2.8577 0.26519 ATT M
1 . . -2.5394 0.0066161 ATT M
1 . . -2.5109 0.40644 ATT M
1 -2.4821 0.10759 -2.4821 0.10749 ATT M
1 . . -2.6488 0.47395 ATT M
1 . . -2.6819 0.25704 ATT M
1 -2.7832 0.36581 -2.7833 0.36537 ATT M
1 . . -2.6784 0.13685 ATT M
1 . . -2.4436 0.11642 ATT M
1 -2.3678 0.25499 -2.3678 0.25477 ATT M
1 . . -2.6659 0.10239 ATT M
1 -3.0139 0.10028 -3.0139 0.10014 ATT M
1 . . -2.8489 -0.079156 ATT M
1 . . -2.6182 0.080576 ATT M
1 -2.6221 0.22043 -2.6221 0.2202 ATT M
1 . . -2.6037 -0.064983 ATT M
1 -2.749 -0.01455 -2.749 -0.014534 ATT M
1 -2.8987 0.023864 -2.8987 0.023834 ATT M
1 -2.8388 0.3044 -2.8389 0.30402 ATT M
1 . . -2.9078 0.070149 ATT M
1 -2.5693 0.37429 -2.5694 0.37391 ATT M
1 . . -3.0838 0.19448 ATT M
1 -2.7682 0.11708 -2.7682 0.11694 ATT M
1 -1.7855 0.19978 -1.7855 0.19968 ATT M
1 . . -0.9348 0.73935 ATT M
1 . . -0.75422 0.63403 ATT M
1 . . -0.89149 0.4657 ATT M
1 . . -0.64972 0.68934 ATT M
1 -1.0061 0.68079 -1.0062 0.68069 ATT M
1 0 0 0 0 ATT M
1 . . -0.77685 0.6396 ATT M
1 -0.71922 0.595 -0.71926 0.59496 ATT M
1 -0.76144 0.56603 -0.76148 0.56598 ATT M
1 . . -2.9665 0.11507 ATT M
1 . . -2.8689 0.24645 ATT M
1 . . -3.0966 0.13681 ATT M
1 . . -3.0055 0.09946 ATT M
1 -2.8017 0.14643 -2.8017 0.14625 ATT M
1 -3.3195 -0.060259 -3.3195 -0.060158 ATT M
1 -3.4609 0.41162 -3.461 0.41086 ATT M
1 . . -3.2414 0.13488 ATT M
1 . . -3.0729 0.085831 ATT M
1 -3.1025 0.49822 -3.1026 0.49749 ATT M
1 . . -3.2342 0.4033 ATT M
1 -2.959 0.43562 -2.9591 0.43504 ATT M
1 . . -3.0977 0.34878 ATT M
1 -0.65784 0.78394 -0.65791 0.78388 ATT M
1 . . 0 0 ATT M
1 . . 0 0 ATT M
1 . . 2.5465 0.71788 ATT M
1 . . 2.5226 0.62395 ATT M
1 . . 2.5627 0.26044 ATT M
1 . . 2.6859 0.34308 ATT M
1 . . 2.6601 0.67555 ATT M
1 2.7355 0.52639 2.7356 0.52579 ATT M
1 2.5455 0.64342 2.5456 0.64278 ATT M
1 2.1243 0.56088 2.1244 0.56049 ATT M
1 . . 2.1951 0.33329 ATT M
1 . . 2.6209 0.43216 ATT M
1 2.2971 0.3913 2.2972 0.39099 ATT M
1 2.1323 0.4159 2.1324 0.41561 ATT M
1 2.4688 0.35946 2.4689 0.35913 ATT M
1 2.5262 0.65299 2.5264 0.65235 ATT M
1 2.7252 0.40612 2.7253 0.40567 ATT M
1 . . 2.6055 0.4278 ATT M
1 2.4701 0.61633 2.4702 0.61576 ATT M
1 2.3703 0.25731 2.3703 0.25709 ATT M
1 . . 2.4314 0.47862 ATT M
1 0 0 0 0 ATT M
1 . . 2.6005 0.648 ATT M
1 . . 2.283 0.41438 ATT M
1 2.3823 0.40779 2.3824 0.40744 ATT M
1 . . 0 0 ATT M
1 . . 2.6186 0.5974 ATT M
1 . . 2.2083 0.44458 ATT M
1 2.5049 0.50148 2.505 0.501 ATT M
1 . . 2.452 0.73714 ATT M
1 2.4987 0.77085 2.4989 0.77011 ATT M
1 . . 2.4644 0.39897 ATT M
1 0 0 0 0 ATT M
1 . . 2.4174 0.65612 ATT M
1 2.258 0.24171 2.2581 0.24153 ATT M
1 2.6954 0.12858 2.6954 0.12843 ATT M
1 . . 2.2752 0.0389 ATT M
1 . . 2.3597 0.34937 ATT M
1 2.6244 0.17483 2.6244 0.17465 ATT M
1 0 0 0 0 ATT M
1 . . 2.8208 0.2768 ATT M
1 . . 0 0 ATT M
1 . . -3.4136 0.95446 ATT M
1 . . -3.2916 0.62324 ATT M
1 . . -3.2357 0.8963 ATT M
1 . . -3.1007 0.7079 ATT M
1 . . -3.8696 0.7187 ATT M
1 . . -3.2606 0.75227 ATT M
1 -3.4469 0.73321 -3.4472 0.73188 ATT M
1 . . -3.26 0.67036 ATT M
1 . . -3.3851 0.96214 ATT M
1 -3.244 0.832 -3.2443 0.83066 ATT M
1 -3.3414 0.91724 -3.3419 0.91568 ATT M
1 -3.6521 0.92752 -3.6526 0.92563 ATT M
1 -3.3666 0.65652 -3.3668 0.65539 ATT M
1 -3.1845 0.82007 -3.1848 0.8188 ATT M
1 -3.3159 0.69847 -3.3162 0.6973 ATT M
1 . . -3.3336 0.77247 ATT M
1 -3.504 0.84216 -3.5044 0.84058 ATT M
1 . . -3.5375 0.8947 ATT M
1 -3.4485 1.0486 -3.449 1.0467 ATT M
1 -3.2454 0.84533 -3.2457 0.84397 ATT M
1 -2.3908 0.41331 -2.3908 0.41296 ATT M
1 . . -2.6555 -0.027079 ATT M
1 . . -2.1836 -0.18862 ATT M
1 . . -2.5767 0.0072427 ATT M
1 . . -2.8313 -0.0046411 ATT M
1 -2.7124 -0.065178 -2.7124 -0.065105 ATT M
1 . . -2.7656 -0.047072 ATT M
1 -2.6958 -0.11127 -2.6959 -0.11114 ATT M
1 -2.6786 0.041401 -2.6786 0.041355 ATT M
1 -2.6188 -0.060619 -2.6188 -0.060555 ATT M
1 -2.7904 -0.055331 -2.7904 -0.055266 ATT M
1 -2.6518 -0.10879 -2.6518 -0.10867 ATT M
1 -2.7792 -0.013757 -2.7792 -0.013741 ATT M
1 -2.9977 0.1769 -2.9977 0.17666 ATT M
1 -2.7893 -0.061569 -2.7893 -0.061497 ATT M
1 0 0 0 0 ATT M
1 . . -1.9569 -0.16673 ATT M
1 . . -1.6899 -0.20185 ATT M
1 -1.9725 -0.21529 -1.9725 -0.21516 ATT M
1 -1.7507 -0.029445 -1.7507 -0.029432 ATT M
1 -1.7617 -0.27839 -1.7617 -0.27826 ATT M
1 -1.6751 -0.38766 -1.6751 -0.38749 ATT M
1 -2.2641 -0.14784 -2.2641 -0.14773 ATT M
1 . . -2.611 0.23738 ATT M
1 . . -2.6087 0.10433 ATT M
1 . . -2.4956 0.13375 ATT M
1 -2.5558 -0.013481 -2.5558 -0.013468 ATT M
1 -2.3481 -0.26613 -2.3481 -0.26591 ATT M
1 . . -2.6177 0.03259 ATT M
1 -2.4273 0.088907 -2.4273 0.088828 ATT M
1 -2.6133 0.0687 -2.6133 0.068629 ATT M
1 . . 0 0 ATT M
1 . . 0 0 ATT M
1 . . 0 0 ATT M
1 . . 0 0 ATT M
1 2.9457 0.2477 2.9457 0.24737 ATT M
1 . . 2.9498 -0.39755 ATT M
1 . . 2.8947 0.14958 ATT M
1 . . 3.3472 0.037307 ATT M
1 . . 0 0 ATT M
1 . . 2.9805 0.21377 ATT M
1 3.1154 0.23976 3.1154 0.2394 ATT M
1 3.2083 0.12218 3.2083 0.12199 ATT M
1 . . 3.0652 0.11019 ATT M
1 2.9405 0.1633 2.9405 0.16309 ATT M
1 3.0028 0.18107 3.0028 0.18083 ATT M
1 2.8679 -0.022273 2.8679 -0.022245 ATT M
1 3.0434 0.17361 3.0435 0.17337 ATT M
1 2.8547 0.19147 2.8547 0.19123 ATT M
1 3.0244 0.25525 3.0244 0.2549 ATT M
1 2.6935 0.21641 2.6935 0.21618 ATT M
1 . . 2.9155 0.29079 ATT M
1 2.7877 1.1965 2.7884 1.1951 ATT M
1 . . 3.3043 1.9566 ATT M
1 . . 3.1961 1.8204 ATT M
1 . . 3.0749 1.6854 ATT M
1 . . 3.1693 1.5769 ATT M
1 . . 0 0 ATT M
1 . . 0 0 ATT M
1 . . 3.3229 1.7956 ATT M
1 3.1288 1.7427 3.1303 1.7401 ATT M
1 . . 2.8387 1.84 ATT M
1 . . 3.2907 1.7529 ATT M
1 3.0892 1.7447 3.0907 1.7422 ATT M
1 -0.3587 1.6577 -0.35885 1.6577 ATT M
1 . . -2.8298 1.126 ATT M
1 . . -2.9727 1.2265 ATT M
1 . . -2.9735 1.3128 ATT M
1 . . -3.0337 1.0652 ATT M
1 -2.9076 1.0861 -2.9081 1.0847 ATT M
1 -3.1377 1.1473 -3.1383 1.1456 ATT M
1 -3.0604 0.65496 -3.0606 0.65403 ATT M
1 . . -2.9429 0.67622 ATT M
1 . . -3.3004 1.2057 ATT M
1 -3.0834 1.033 -3.0839 1.0315 ATT M
1 . . -2.6665 1.2635 ATT M
1 . . -2.7556 0.99539 ATT M
1 . . -2.3969 0.80417 ATT M
1 . . -2.3265 0.25821 ATT M
1 . . -2.611 0.28795 ATT M
1 . . -2.6959 0.30867 ATT M
1 . . -2.3296 0.33045 ATT M
1 -2.5541 0.53335 -2.5542 0.53282 ATT M
1 -2.2991 0.17822 -2.2991 0.17807 ATT M
1 . . -2.2226 0.24868 ATT M
1 -2.4374 0.29373 -2.4375 0.29347 ATT M
1 -2.4551 0.054472 -2.4551 0.054422 ATT M
1 -2.1913 0.29365 -2.1914 0.29344 ATT M
1 -2.3392 -0.18089 -2.3392 -0.18074 ATT M
1 . . -2.4621 0.37423 ATT M
1 . . -2.5607 0.26837 ATT M
1 . . -2.5303 0.39517 ATT M
1 . . -2.2535 0.37251 ATT M
1 -2.2214 0.41752 -2.2214 0.4172 ATT M
1 . . -2.6137 0.13667 ATT M
1 -2.2933 0.087825 -2.2933 0.087754 ATT M
1 -2.3343 -0.14448 -2.3343 -0.14437 ATT M
1 . . -2.3727 0.26293 ATT M
1 -2.008 0.18422 -2.008 0.1841 ATT M
1 -2.394 0.18265 -2.394 0.18249 ATT M
1 . . -1.9357 0.19545 ATT M
1 . . -2.1988 0.098022 ATT M
1 -2.3615 -0.025836 -2.3615 -0.025814 ATT M
1 -2.539 0.21837 -2.5391 0.21816 ATT M
1 . . -2.1953 0.49019 ATT M
1 . . -2.3774 0.40213 ATT M
1 . . -2.192 0.034677 ATT M
1 . . -2.3045 -0.0078972 ATT M
1 . . -2.4393 0.09878 ATT M
1 . . -2.699 -0.11274 ATT M
1 . . -2.6154 -0.78987 ATT M
1 . . -2.4688 -0.56335 ATT M
1 . . -2.6604 -0.59097 ATT M
1 . . -2.5905 -0.45203 ATT M
1 . . -2.2362 -0.60508 ATT M
1 -2.2194 -0.97409 -2.2197 -0.97336 ATT M
1 . . -2.3164 -0.921 ATT M
1 . . -2.3595 -0.55214 ATT M
1 -2.5416 -0.42408 -2.5417 -0.42367 ATT M
1 . . -1.8745 -0.27176 ATT M
1 . . -2.5272 -0.72578 ATT M
1 -2.5122 -0.33407 -2.5123 -0.33375 ATT M
1 -2.3894 -0.57782 -2.3895 -0.57732 ATT M
1 . . -2.3351 -0.68071 ATT M
1 -2.2849 -0.58483 -2.285 -0.58437 ATT M
1 -2.7803 0.55331 -2.7804 0.55266 ATT M
1 . . -2.5794 1.1727 ATT M
1 . . -2.9147 1.0504 ATT M
1 . . -2.8711 1.3252 ATT M
1 . . -2.8078 0.97044 ATT M
1 -2.6659 1.0373 -2.6663 1.0362 ATT M
1 -2.5841 0.92453 -2.5844 0.92359 ATT M
1 . . -2.4139 1.6138 ATT M
1 . . -2.934 1.3014 ATT M
1 -3.0013 1.4694 -3.0023 1.4674 ATT M
1 . . -2.2182 -1.2031 ATT M
1 . . -2.6335 -1.6738 ATT M
1 . . -2.3837 -1.6798 ATT M
1 . . -2.6078 -1.5837 ATT M
1 . . -2.2772 -1.6418 ATT M
1 . . -2.3913 -1.4516 ATT M
1 -2.1566 -1.6582 -2.1575 -1.657 ATT M
1 . . -2.4449 -1.5235 ATT M
1 -2.355 -1.2268 -2.3555 -1.2257 ATT M
1 -2.8165 -1.2879 -2.8172 -1.2864 ATT M
1 . . -2.2463 -1.6645 ATT M
1 -2.4873 -1.6489 -2.4883 -1.6474 ATT M
1 . . -2.6183 -1.8786 ATT M
1 . . -2.1772 -1.5296 ATT M
1 -2.3625 -1.5943 -2.3634 -1.5929 ATT M
1 -2.5402 -1.5317 -2.5411 -1.5302 ATT M
1 . . -2.4696 -1.7972 ATT M
1 -2.7184 -1.3792 -2.7192 -1.3777 ATT M
1 . . -2.8218 -1.2928 ATT M
1 -2.4134 -1.3401 -2.414 -1.339 ATT M
1 . . -2.1824 -1.1158 ATT M
1 . . -2.4976 -1.8036 ATT M
1 . . 0 0 ATT M
1 . . 2.1926 -1.4521 ATT M
1 . . 2.8707 -1.3056 ATT M
1 . . 2.9802 -1.2782 ATT M
1 . . 3.1607 -1.4786 ATT M
1 . . 2.8285 -1.4693 ATT M
1 3.0969 -1.2863 3.0976 -1.2844 ATT M
1 3.1713 -1.3872 3.1723 -1.3851 ATT M
1 0 0 0 0 ATT M
1 -2.7386 0.83646 -2.7389 0.8355 ATT M
1 -2.6319 0.5028 -2.632 0.50227 ATT M
1 -2.4954 0.60582 -2.4955 0.60524 ATT M
1 0 0 0 0 ATT M
1 . . 2.041 0.18985 ATT M
1 . . 2.6831 0.030634 ATT M
1 . . 2.3617 0.11031 ATT M
1 . . 0 0 ATT M
1 . . 0 0 ATT M
1 . . 2.4488 -0.010673 ATT M
1 2.5722 0.20772 2.5722 0.20751 ATT M
1 . . 2.6747 0.02217 ATT M
1 . . 2.8485 0.14156 ATT M
1 . . 2.814 -0.0013321 ATT M
1 2.697 0.012662 2.697 0.012648 ATT M
1 2.502 -0.064895 2.502 -0.064833 ATT M
1 . . 0 0 ATT M
1 . . 0 0 ATT M
1 . . 0 0 ATT M
1 . . 0 0 ATT M
1 0 0 0 0 ATT M
1 0 0 0 0 ATT M
1 2.8654 0.10565 2.8654 0.10552 ATT M
1 . . 0 0 ATT M
1 0 0 0 0 ATT M
1 0 0 0 0 ATT M
1 . . 0 0 ATT M
1 0 0 0 0 ATT M
1 -15.542 -2.1392 -15.552 -2.0609 ATT M
1 . . -2.8321 1.0236 ATT M
1 . . -2.4272 0.086616 ATT M
1 . . -2.7123 0.17281 ATT M
1 . . -2.6306 0.24799 ATT M
1 . . -2.7764 0.35846 ATT M
1 . . -2.4731 0.50938 ATT M
1 . . -2.5704 0.31345 ATT M
1 -2.4722 0.21367 -2.4722 0.21348 ATT M
1 . . -2.6972 0.37355 ATT M
1 -2.4267 0.079446 -2.4267 0.079375 ATT M
1 -2.5081 0.24843 -2.5081 0.24819 ATT M
1 -2.7606 0.51013 -2.7607 0.50954 ATT M
1 -2.7261 0.51161 -2.7262 0.51103 ATT M
1 . . -2.3374 0.43492 ATT M
1 -2.7978 0.10927 -2.7978 0.10914 ATT M
1 . . -2.1194 -0.17105 ATT M
1 . . -2.097 0.18942 ATT M
1 -2.4715 0.41873 -2.4715 0.41834 ATT M
1 . . -2.7114 0.56918 ATT M
1 . . -2.7723 0.32689 ATT M
1 . . -2.5129 0.38696 ATT M
1 -2.5029 0.54144 -2.503 0.54093 ATT M
1 -2.3053 0.40902 -2.3053 0.40869 ATT M
1 . . -2.8194 0.59012 ATT M
1 . . -3.056 0.68951 ATT M
1 . . -2.4393 0.30844 ATT M
1 -2.8105 0.19875 -2.8105 0.19851 ATT M
1 . . -2.6917 0.34799 ATT M
1 . . -2.5804 0.52033 ATT M
1 -2.5992 0.18 -2.5992 0.17982 ATT M
1 -1.0631 0.77016 -1.0632 0.77003 ATT M
1 . . -0.99782 0.3166 ATT M
1 . . -1.2915 0.82108 ATT M
1 . . -1.1248 0.39415 ATT M
1 . . -1.0508 0.37486 ATT M
1 -0.84783 0.52542 -0.84787 0.52537 ATT M
1 . . -1.4283 0.54669 ATT M
1 . . -0.90884 0.54815 ATT M
1 -0.84568 0.58398 -0.84572 0.58392 ATT M
1 -0.92688 0.50889 -0.92691 0.50882 ATT M
1 . . -1.0976 0.52849 ATT M
1 -0.72884 0.5804 -0.72887 0.58035 ATT M
1 -1.2632 0.47683 -1.2632 0.47671 ATT M
1 . . -1.2016 0.48117 ATT M
1 -1.1218 0.59991 -1.1218 0.5998 ATT M
1 . . -1.0977 0.45015 ATT M
1 -0.99698 0.36061 -0.997 0.36055 ATT M
1 0.75821 0.41921 0.75823 0.41917 ATT M
1 . . 1.596 0.46426 ATT M
1 . . 0 0 ATT M
1 . . 1.6314 -0.049128 ATT M
1 . . 1.4152 0.28207 ATT M
1 0 0 0 0 ATT M
1 1.5261 0.25797 1.5261 0.25788 ATT M
1 . . 1.5085 0.14171 ATT M
1 1.3535 0.071052 1.3535 0.071032 ATT M
1 . . 1.1942 0.11345 ATT M
1 . . 1.7962 0.10944 ATT M
1 2.437 -0.16954 2.437 -0.16939 ATT M
1 . . 2.8194 0.12232 ATT M
1 . . 2.9281 0.12564 ATT M
1 . . 2.8437 -0.0027978 ATT M
1 . . 2.7121 -0.015903 ATT M
1 2.9057 0.12293 2.9057 0.12277 ATT M
1 3.0257 0.035629 3.0257 0.035579 ATT M
1 2.9002 0.35752 2.9003 0.35707 ATT M
1 . . 2.6658 0.40073 ATT M
1 2.6869 -0.28483 2.6869 -0.28451 ATT M
1 . . 3.0343 0.3097 ATT M
1 2.5109 0.034314 2.5109 0.034281 ATT M
1 . . 2.8091 0.23431 ATT M
1 . . 2.7504 0.08896 ATT M
1 2.5299 0.28467 2.53 0.2844 ATT M
1 2.5463 0.048674 2.5463 0.048626 ATT M
1 0 0 0 0 ATT M
1 . . 0 0 ATT M
1 . . -2.9786 0.57909 ATT M
1 . . -2.802 0.32959 ATT M
1 . . -2.6622 0.54481 ATT M
1 . . -2.6669 0.48172 ATT M
1 . . -2.6079 0.32477 ATT M
1 -2.7535 0.25008 -2.7535 0.24979 ATT M
1 -2.6903 0.51656 -2.6904 0.516 ATT M
1 -2.639 0.39538 -2.6391 0.39496 ATT M
1 -2.9278 0.20094 -2.9278 0.20068 ATT M
1 -2.7049 0.26889 -2.705 0.26859 ATT M
1 -2.446 0.16034 -2.446 0.16019 ATT M
1 -2.8246 0.26824 -2.8247 0.26791 ATT M
1 -2.7408 0.67013 -2.741 0.66936 ATT M
1 . . -2.4366 0.41531 ATT M
1 -2.749 0.10271 -2.749 0.10259 ATT M
1 -2.6317 0.24605 -2.6317 0.24579 ATT M
1 . . -2.6455 0.063979 ATT M
1 . . -2.8823 0.20889 ATT M
1 -2.6151 0.32925 -2.6151 0.32891 ATT M
1 -2.7624 0.53794 -2.7625 0.53732 ATT M
1 . . -2.5907 0.33471 ATT M
1 -2.8062 -0.29218 -2.8062 -0.29182 ATT M
1 . . -2.5834 -0.18856 ATT M
1 . . -2.8245 0.28378 ATT M
1 -2.5753 -0.083256 -2.5753 -0.083172 ATT M
1 -2.5081 0.12496 -2.5081 0.12484 ATT M
1 . . -2.3612 0.20038 ATT M
1 . . -2.7591 -1.7874 ATT M
1 . . -2.702 -1.8724 ATT M
1 . . -2.8976 -1.7509 ATT M
1 . . -2.6075 -2.1244 ATT M
1 . . -2.4174 -1.6589 ATT M
1 -2.8304 -1.6103 -2.8316 -1.6083 ATT M
1 -2.5407 -1.9732 -2.5422 -1.9712 ATT M
1 -3.0265 -2.0069 -3.0284 -2.0041 ATT M
1 . . -2.5197 -2.111 ATT M
1 . . -2.6834 -2.0243 ATT M
1 -2.8017 -1.9003 -2.8032 -1.8981 ATT M
1 -2.5965 -1.0649 -2.5969 -1.0638 ATT M
1 . . -2.2537 -2.1036 ATT M
1 . . -2.6891 -1.2629 ATT M
1 . . -2.6779 -1.9405 ATT M
1 . . -2.6533 -2.0241 ATT M
1 . . -2.3704 -1.1887 ATT M
1 . . -2.796 -1.6962 ATT M
1 . . 0.25072 -0.38249 ATT M
1 . . -2.3804 0.79725 ATT M
1 -2.2333 0.76399 -2.2335 0.76341 ATT M
1 -2.6671 0.57341 -2.6672 0.57279 ATT M
1 0 0 0 0 ATT M
1 . . 2.8057 0.001486 ATT M
1 . . 2.6962 0.36426 ATT M
1 . . 3.204 0.056193 ATT M
1 . . 0 0 ATT M
1 . . 0 0 ATT M
1 . . 2.939 0.33561 ATT M
1 3.0179 0.51348 3.0181 0.51277 ATT M
1 . . 2.9848 -0.042156 ATT M
1 . . 2.8616 0.15272 ATT M
1 2.9398 0.28926 2.9399 0.28888 ATT M
1 3.0524 0.45162 3.0525 0.45098 ATT M
1 . . 2.8519 -0.012828 ATT M
1 2.9793 0.18019 2.9793 0.17995 ATT M
1 2.5888 0.18714 2.5888 0.18695 ATT M
1 . . 0 0 ATT M
1 . . 2.9094 0.1146 ATT M
1 2.9854 0.079863 2.9854 0.079754 ATT M
1 . . 2.9568 0.26715 ATT M
1 . . 2.9697 0.15169 ATT M
1 2.5489 0.22622 2.549 0.226 ATT M
1 . . 2.5209 0.020274 ATT M
1 . . 2.7117 -0.024081 ATT M
1 2.543 -0.0038853 2.543 -0.0038815 ATT M
1 2.6409 -0.031335 2.6409 -0.031302 ATT M
1 2.4607 0.39326 2.4608 0.3929 ATT M
1 . . 2.6578 -0.069028 ATT M
1 2.8692 -0.046906 2.8692 -0.046847 ATT M
1 2.6542 -0.15617 2.6542 -0.156 ATT M
1 . . 2.5879 -0.04056 ATT M
1 2.7104 -0.28426 2.7105 -0.28394 ATT M
1 0 0 0 0 ATT M
1 . . -2.1459 0.823 ATT M
1 . . -2.3746 0.59351 ATT M
1 . . -2.4963 1.0627 ATT M
1 . . -2.3809 1.0395 ATT M
1 -2.3291 0.96131 -2.3295 0.96052 ATT M
1 . . -2.3625 0.78302 ATT M
1 -2.4981 1.1408 -2.4986 1.1397 ATT M
1 -2.417 0.90923 -2.4173 0.90842 ATT M
1 -2.5601 0.79448 -2.5603 0.79369 ATT M
1 -2.6739 1.3036 -2.6746 1.3021 ATT M
1 -2.2566 0.86395 -2.2568 0.86328 ATT M
1 -2.3504 1.0122 -2.3508 1.0114 ATT M
1 -2.1772 0.96715 -2.1775 0.96645 ATT M
1 . . -2.6882 0.9295 ATT M
1 . . -2.0179 0.91084 ATT M
1 . . -2.3302 0.83992 ATT M
1 -2.2148 0.9732 -2.2151 0.97248 ATT M
1 . . -2.3241 0.81872 ATT M
1 . . -2.1526 0.74236 ATT M
1 -2.6244 1.0478 -2.6249 1.0467 ATT M
1 . . -2.5304 1.0242 ATT M
1 -2.7362 1.1682 -2.7368 1.1668 ATT M
1 . . -2.4486 0.97154 ATT M
1 -2.2069 0.82838 -2.2071 0.82777 ATT M
1 . . -2.46 0.9664 ATT M
1 -2.5558 1.0094 -2.5562 1.0084 ATT M
1 -2.5454 0.93792 -2.5458 0.93699 ATT M
1 . . -2.4279 0.67916 ATT M
1 -2.3272 0.7362 -2.3274 0.7356 ATT M
1 -2.641 0.68386 -2.6412 0.68314 ATT M
1 -2.5007 0.77836 -2.5009 0.77762 ATT M
1 -2.4172 0.96772 -2.4175 0.96686 ATT M
1 -1.1323 0.85172 -1.1325 0.85155 ATT M
1 . . -0.70497 0.55016 ATT M
1 . . -0.9548 0.88995 ATT M
1 . . -0.96114 0.81265 ATT M
1 -0.80784 0.20327 -0.80784 0.20325 ATT M
1 . . -0.87692 0.66649 ATT M
1 -1.2684 0.66136 -1.2684 0.66119 ATT M
1 . . -0.42014 0.41806 ATT M
1 . . 1.0258 0.21526 ATT M
1 . . 1.2131 0.45031 ATT M
1 . . 1.2845 0.49428 ATT M
1 . . 1.1042 0.19114 ATT M
1 1.2024 0.2194 1.2024 0.21936 ATT M
1 1.2935 0.41577 1.2935 0.41567 ATT M
1 1.2998 0.537 1.2999 0.53686 ATT M
1 . . 1.2522 0.72031 ATT M
1 . . 1.211 0.34938 ATT M
1 1.3078 0.15079 1.3078 0.15075 ATT M
1 . . 1.3191 0.13164 ATT M
1 . . 1.4244 0.092131 ATT M
1 1.292 0.30411 1.2921 0.30403 ATT M
1 1.5951 0.40643 1.5952 0.40627 ATT M
1 1.5201 0.14589 1.5201 0.14584 ATT M
1 1.1947 0.37337 1.1947 0.37329 ATT M
1 1.3611 0.16994 1.3611 0.1699 ATT M
1 2.8533 0.041563 2.8533 0.041512 ATT M
1 . . 2.5046 -0.079539 ATT M
1 . . 2.5297 -0.16435 ATT M
1 . . 2.5732 -0.10451 ATT M
1 2.4798 -0.25582 2.4798 -0.25558 ATT M
1 0 0 0 0 ATT M
1 . . 2.7309 -0.087009 ATT M
1 2.8036 -0.026784 2.8036 -0.026752 ATT M
1 . . 2.9481 -0.058533 ATT M
1 . . 2.786 -0.22201 ATT M
1 2.7479 -0.087824 2.7479 -0.087723 ATT M
1 2.6431 -0.4239 2.6432 -0.42345 ATT M
1 . . 2.69 -0.13997 ATT M
1 0 0 0 0 ATT M
1 . . 2.7959 0.91119 ATT M
1 . . 0 0 ATT M
1 . . 2.6441 0.86825 ATT M
1 . . 2.3848 1.2738 ATT M
1 . . 2.6424 0.96889 ATT M
1 . . 2.35 1.0709 ATT M
1 2.4755 1.1773 2.4761 1.1762 ATT M
1 2.5872 1.2786 2.5878 1.2773 ATT M
1 . . 3.0432 1.1915 ATT M
1 . . 2.5502 1.253 ATT M
1 2.3906 0.29066 2.3907 0.29041 ATT M
1 . . 2.4722 -2.5044 ATT M
1 . . 2.3899 -2.3359 ATT M
1 . . 0 0 ATT M
1 . . 0 0 ATT M
1 . . 2.2029 -1.916 ATT M
1 . . 2.5584 -2.1177 ATT M
1 . . 2.5439 -2.1964 ATT M
1 . . 2.5204 -2.2815 ATT M
1 . . 2.1181 -2.7304 ATT M
1 . . 0 0 ATT M
1 . . 2.3311 -2.1984 ATT M
1 2.3798 -2.4119 2.3819 -2.4099 ATT M
1 . . 2.3285 -2.6665 ATT M
1 . . 2.0472 -2.3596 ATT M
1 2.4157 -2.6485 2.4183 -2.6462 ATT M
1 0.93818 -2.0996 0.93881 -2.0993 ATT M
1 . . -1.9337 -0.17388 ATT M
1 . . -2.3524 0.46323 ATT M
1 . . -2.2258 0.10418 ATT M
1 . . -2.4267 0.62113 ATT M
1 . . -2.4972 0.18495 ATT M
1 -2.2889 0.3589 -2.2889 0.35861 ATT M
1 -1.9903 0.59505 -1.9904 0.59469 ATT M
1 . . -2.0494 0.41139 ATT M
1 . . -2.0773 0.59707 ATT M
1 -2.0369 0.48825 -2.037 0.48795 ATT M
1 -2.0103 0.53572 -2.0104 0.53539 ATT M
1 -2.5363 0.6934 -2.5365 0.69272 ATT M
1 . . -2.1295 0.58027 ATT M
1 -2.4447 0.34014 -2.4448 0.33983 ATT M
1 . . -2.2447 0.80276 ATT M
1 -2.0336 0.54637 -2.0337 0.54603 ATT M
1 0.43823 -0.60394 0.43826 -0.60393 ATT M
1 -1.5557 0.15545 -1.5557 0.15539 ATT M
1 . . 0 0 ATT M
1 . . 0 0 ATT M
1 . . 2.8616 -0.047264 ATT M
1 . . 2.5759 0.32456 ATT M
1 . . 2.7954 -0.097449 ATT M
1 . . 2.8246 -0.20494 ATT M
1 2.8192 0.2833 2.8192 0.28295 ATT M
1 2.5177 -0.13776 2.5177 -0.13763 ATT M
1 2.6517 -0.038483 2.6517 -0.038442 ATT M
1 2.8112 0.24391 2.8113 0.24362 ATT M
1 2.6873 0.11352 2.6873 0.1134 ATT M
1 2.476 -0.11392 2.476 -0.11382 ATT M
1 2.8167 0.23745 2.8167 0.23716 ATT M
1 2.6753 0.23807 2.6753 0.23781 ATT M
1 0 0 0 0 ATT M
1 . . 0 0 ATT M
1 . . 0 0 ATT M
1 . . 0 0 ATT M
1 -2.1936 -0.11255 -2.1936 -0.11247 ATT M
1 . . -1.961 0.094565 ATT M
1 . . -2.0483 0.36857 ATT M
1 . . -2.1575 0.40871 ATT M
1 . . -2.1654 0.76632 ATT M
1 . . -2.682 0.39733 ATT M
1 . . -2.5669 0.56709 ATT M
1 . . -2.1451 0.73278 ATT M
1 -2.1678 0.6019 -2.1679 0.60147 ATT M
1 . . -2.1035 0.45989 ATT M
1 . . -2.1068 0.57074 ATT M
1 -2.4416 0.51101 -2.4417 0.51054 ATT M
1 -2.0927 0.41488 -2.0928 0.4146 ATT M
1 -2.1074 0.54532 -2.1074 0.54495 ATT M
1 -2.2554 0.20465 -2.2554 0.20449 ATT M
1 . . -2.0515 0.43356 ATT M
1 -2.2078 0.62521 -2.2079 0.62475 ATT M
1 -2.0295 0.72781 -2.0296 0.72736 ATT M
1 . . -2.0188 1.01 ATT M
1 . . -2.1482 0.76802 ATT M
1 -2.1525 0.67886 -2.1527 0.67838 ATT M
1 -2.3593 0.60301 -2.3594 0.6025 ATT M
1 . . -2.186 0.72208 ATT M
1 -2.2594 0.55959 -2.2595 0.55916 ATT M
1 -2.1563 0.45132 -2.1564 0.451 ATT M
1 -1.5891 0.79023 -1.5892 0.78992 ATT M
1 . . 1.8053 0.93224 ATT M
1 . . 2.5272 1.0843 ATT M
1 . . 2.6217 0.83047 ATT M
1 . . 2.6274 0.84331 ATT M
1 . . 0 0 ATT M
1 . . 2.8849 0.90359 ATT M
1 2.5703 0.80684 2.5705 0.80603 ATT M
1 2.3359 1.1918 2.3364 1.1908 ATT M
1 . . 0 0 ATT M
1 . . 2.6414 0.58012 ATT M
1 2.4074 0.66399 2.4076 0.66341 ATT M
1 . . 2.3663 1.1245 ATT M
1 . . 2.3755 0.8008 ATT M
1 0 0 0 0 ATT M
1 . . 2.5194 1.1058 ATT M
1 2.3329 1.0155 2.3333 1.0146 ATT M
1 2.331 0.98751 2.3313 0.98669 ATT M
1 . . 2.4355 0.69982 ATT M
1 . . 2.3654 1.0916 ATT M
1 2.8519 0.77674 2.8521 0.77578 ATT M
1 . . 2.5513 0.54994 ATT M
1 2.7958 0.89276 2.7961 0.89169 ATT M
1 . . 2.7329 0.7252 ATT M
1 0 0 0 0 ATT M
1 . . 2.6574 0.71496 ATT M
1 2.7851 0.38925 2.7851 0.38879 ATT M
1 . . 2.842 0.22625 ATT M
1 . . 3.0949 0.37508 ATT M
1 . . 2.6529 0.52669 ATT M
1 0 0 0 0 ATT M
1 . . 2.9068 0.52894 ATT M
1 2.8067 0.43298 2.8068 0.43246 ATT M
1 2.987 0.51046 2.9871 0.50976 ATT M
1 . . 2.9026 0.38942 ATT M
1 2.6705 0.56051 2.6706 0.5599 ATT M
1 2.7807 0.34677 2.7808 0.34637 ATT M
1 2.648 -0.19267 2.648 -0.19247 ATT M
1 . . 2.6886 0.55414 ATT M
1 2.4973 0.37704 2.4974 0.37668 ATT M
1 3.0296 0.2944 3.0296 0.29399 ATT M
1 . . 2.6277 0.88358 ATT M
1 . . 2.7474 0.24731 ATT M
1 2.9038 0.47274 2.9039 0.47213 ATT M
1 0 0 0 0 ATT M
1 . . 2.4727 0.71778 ATT M
1 . . 2.6245 1.6011 ATT M
1 . . 2.514 1.5079 ATT M
1 . . 0 0 ATT M
1 . . 2.5555 1.5632 ATT M
1 0 0 0 0 ATT M
1 . . 2.7148 1.8003 ATT M
1 . . 2.5661 1.5834 ATT M
1 0 0 0 0 ATT M
1 2.6365 0.92646 2.6369 0.92548 ATT M
1 . . 2.5163 1.5084 ATT M
1 0 0 0 0 ATT M
1 0 0 0 0 ATT M
1 . . 0 0 ATT M
1 . . 0 0 ATT M
1 -3.0344 0.62554 -3.0345 0.62466 ATT M
1 . . -3.0003 0.77237 ATT M
1 . . -2.9765 0.84423 ATT M
1 . . -2.7536 0.61756 ATT M
1 -2.7594 1.1013 -2.7599 1.1 ATT M
1 . . -2.7814 0.92 ATT M
1 -2.741 1.0257 -2.7414 1.0245 ATT M
1 . . -3.1128 0.95901 ATT M
1 . . -2.4001 1.2107 ATT M
1 . . -2.7274 1.0153 ATT M
1 -2.8649 0.85541 -2.8652 0.85434 ATT M
1 -2.5669 1.121 -2.5674 1.1199 ATT M
1 -3.0741 1.0011 -3.0746 0.9997 ATT M
1 . . -2.6275 0.079353 ATT M
1 . . -2.777 0.083497 ATT M
1 . . -2.8987 0.206 ATT M
1 . . -2.8099 0.27935 ATT M
1 -2.9798 0.16437 -2.9798 0.16415 ATT M
1 -2.9452 0.032741 -2.9452 0.032698 ATT M
1 -3.1278 0.27391 -3.1278 0.2735 ATT M
1 . . -2.8126 0.25762 ATT M
1 -3.0183 0.34974 -3.0183 0.34926 ATT M
1 . . -3.1268 0.44978 ATT M
1 -3.0495 0.49283 -3.0496 0.49213 ATT M
1 -3.233 0.24469 -3.2331 0.2443 ATT M
1 -2.6555 0.15827 -2.6555 0.1581 ATT M
1 . . -2.8027 0.49061 ATT M
1 -2.9043 0.12744 -2.9043 0.12728 ATT M
1 . . -3.0591 -0.047639 ATT M
1 . . -3.0351 0.60209 ATT M
1 -2.4463 0.06219 -2.4463 0.062133 ATT M
1 . . -2.3681 -0.31668 ATT M
1 . . -2.4554 -0.59555 ATT M
1 . . -2.2369 -0.53113 ATT M
1 . . -2.5328 -0.64588 ATT M
1 . . -2.7169 -0.37994 ATT M
1 -2.6208 -0.48405 -2.6209 -0.48354 ATT M
1 . . -2.3702 -0.26933 ATT M
1 . . -2.0993 -0.10322 ATT M
1 . . -2.6381 -0.48726 ATT M
1 -2.3013 -0.14109 -2.3014 -0.14097 ATT M
1 -2.457 -0.36461 -2.457 -0.36428 ATT M
1 . . -2.1725 -0.10539 ATT M
1 . . 1.5833 -1.2334 ATT M
1 . . 2.6164 -1.1634 ATT M
1 0 0 0 0 ATT M
1 . . -2.4786 -0.06952 ATT M
1 . . 1.1763 0.30605 ATT M
1 . . 2.8971 0.55334 ATT M
1 . . 3.1213 0.33241 ATT M
1 . . 3.1589 0.3853 ATT M
1 . . 2.9766 -0.0036825 ATT M
1 . . 3.0858 -0.078121 ATT M
1 . . 2.9638 0.49766 ATT M
1 3.0412 0.65462 3.0414 0.6537 ATT M
1 . . 3.002 0.25091 ATT M
1 . . 0 0 ATT M
1 . . 3.1558 0.27698 ATT M
1 . . 3.0552 0.1766 ATT M
1 2.7206 0.32814 2.7207 0.32777 ATT M
1 . . 3.1045 0.46448 ATT M
1 2.5893 0.34927 2.5893 0.34891 ATT M
1 . . 2.8707 0.13366 ATT M
1 3.0046 -0.17818 3.0046 -0.17793 ATT M
1 . . 3.0089 0.16746 ATT M
1 . . 2.924 0.21208 ATT M
1 2.9369 0.053115 2.9369 0.053046 ATT M
1 2.7195 0.24775 2.7196 0.24747 ATT M
1 2.771 0.10578 2.771 0.10565 ATT M
1 2.8478 -0.11735 2.8478 -0.11721 ATT M
1 2.797 -0.060552 2.797 -0.06048 ATT M
1 . . 2.9655 0.2401 ATT M
1 0 0 0 0 ATT M
1 . . -2.7372 0.51598 ATT M
1 . . -2.7787 1.1425 ATT M
1 . . -2.6134 0.25312 ATT M
1 . . -2.5419 0.38681 ATT M
1 -2.801 0.11393 -2.801 0.11379 ATT M
1 . . -2.7638 0.55803 ATT M
1 . . -2.7305 0.3452 ATT M
1 -2.726 0.48989 -2.7261 0.48934 ATT M
1 . . -2.6723 0.34799 ATT M
1 -2.7467 0.38208 -2.7468 0.38164 ATT M
1 -2.5796 0.41808 -2.5796 0.41766 ATT M
1 -2.5933 0.58712 -2.5934 0.58652 ATT M
1 -2.5873 0.67956 -2.5875 0.67887 ATT M
1 -2.8845 0.25501 -2.8845 0.25469 ATT M
1 . . -2.9269 -0.21457 ATT M
1 . . -2.4182 0.53191 ATT M
1 -2.5441 0.66177 -2.5442 0.66112 ATT M
1 . . -2.4683 0.171 ATT M
1 . . -2.7612 0.36105 ATT M
1 . . -2.3855 0.19627 ATT M
1 . . -2.7202 0.56792 ATT M
1 . . -2.6936 0.36617 ATT M
1 -2.8582 0.59638 -2.8583 0.59564 ATT M
1 . . -2.6383 0.68243 ATT M
1 -2.3759 0.99838 -2.3763 0.99752 ATT M
1 . . -2.6614 1.288 ATT M
1 . . -2.667 1.498 ATT M
1 . . -2.7635 1.2715 ATT M
1 . . -2.6612 1.613 ATT M
1 . . -2.4785 1.3524 ATT M
1 -2.8075 1.2473 -2.8082 1.2458 ATT M
1 -2.7004 1.3475 -2.7011 1.346 ATT M
1 -2.3841 1.368 -2.3847 1.3669 ATT M
1 -2.6495 1.3275 -2.6502 1.3261 ATT M
1 -2.3285 1.2358 -2.329 1.2348 ATT M
1 . . -2.396 1.6968 ATT M
1 . . -2.3723 1.0498 ATT M
1 -2.3588 1.5044 -2.3596 1.5031 ATT M
1 -2.6907 1.2455 -2.6914 1.2441 ATT M
1 . . -2.5567 1.6811 ATT M
1 . . -2.6953 1.3602 ATT M
1 . . -2.5643 1.1141 ATT M
1 -1.6631 1.0391 -1.6633 1.0387 ATT M
1 . . -1.1769 0.86441 ATT M
1 . . -1.3093 1.0925 ATT M
1 . . -1.0485 0.79692 ATT M
1 . . -1.4055 0.68945 ATT M
1 -1.1759 1.0364 -1.1761 1.0362 ATT M
1 -1.0199 1.0901 -1.0201 1.0899 ATT M
1 -1.2384 0.81606 -1.2385 0.81587 ATT M
1 -1.105 0.61378 -1.105 0.61366 ATT M
1 . . -1.0698 0.87771 ATT M
1 -0.7588 0.71701 -0.75886 0.71695 ATT M
1 . . -0.90947 0.73606 ATT M
1 -0.84287 1.0941 -0.84302 1.094 ATT M
1 -1.7976 0.43117 -1.7976 0.43096 ATT M
1 . . -2.4546 0.27478 ATT M
1 . . -2.1038 0.28936 ATT M
1 . . -2.2225 0.28584 ATT M
1 . . -2.4073 0.71576 ATT M
1 . . -2.2711 0.50219 ATT M
1 -2.5261 0.72195 -2.5263 0.72125 ATT M
1 . . -2.5388 0.46681 ATT M
1 -2.3173 0.55391 -2.3174 0.55345 ATT M
1 -2.197 0.35537 -2.197 0.3551 ATT M
1 . . -2.3821 0.56637 ATT M
1 -2.5308 0.6657 -2.531 0.66505 ATT M
1 -2.6094 0.32384 -2.6095 0.3235 ATT M
1 . . -2.4897 0.39122 ATT M
1 -2.3934 0.43857 -2.3935 0.43819 ATT M
1 -2.3885 0.13907 -2.3885 0.13894 ATT M
1 -2.53 0.269 -2.5301 0.26874 ATT M
1 -2.2022 0.25985 -2.2022 0.25966 ATT M
1 -2.4798 0.11353 -2.4798 0.11342 ATT M
1 -2.4735 0.36323 -2.4736 0.36289 ATT M
1 -2.5527 -0.4853 -2.5528 -0.48482 ATT M
1 . . -2.6001 -2.05 ATT M
1 . . -2.9161 -1.8695 ATT M
1 . . -2.8167 -1.8323 ATT M
1 . . -2.6708 -1.881 ATT M
1 -2.7023 -2.0035 -2.704 -2.0013 ATT M
1 -2.6362 -1.7174 -2.6374 -1.7156 ATT M
1 -2.7653 -1.732 -2.7666 -1.73 ATT M
1 -2.9172 -1.9288 -2.9189 -1.9263 ATT M
1 -2.8789 -2.0331 -2.8807 -2.0305 ATT M
1 . . -2.4482 -1.9114 ATT M
1 . . -2.8911 -2.0078 ATT M
1 -2.7533 -1.9921 -2.755 -1.9898 ATT M
1 -2.7763 -1.718 -2.7775 -1.7159 ATT M
1 . . -2.6269 -2.2069 ATT M
1 -2.8307 -2.1015 -2.8326 -2.0989 ATT M
1 -2.7837 -2.0072 -2.7854 -2.0048 ATT M
1 -2.7035 -2.0977 -2.7054 -2.0953 ATT M
1 -2.9127 -2.1408 -2.9148 -2.138 ATT M
1 -2.7287 -2.2144 -2.7307 -2.2119 ATT M
1 -2.5619 -1.9926 -2.5635 -1.9906 ATT M
1 -2.5516 -2.2683 -2.5536 -2.266 ATT M
1 . . -2.6182 -2.2147 ATT M
1 -2.6831 -2.1343 -2.6849 -2.132 ATT M
1 -2.8246 -1.8451 -2.826 -1.8429 ATT M
1 . . -2.5263 -2.0021 ATT M
1 -2.5727 -2.0998 -2.5744 -2.0977 ATT M
1 -2.8071 -2.2617 -2.8093 -2.259 ATT M
1 . . -2.5064 -2.4355 ATT M
1 . . -2.9184 -2.0243 ATT M
1 . . -2.6967 -2.0425 ATT M
1 -2.5256 -2.2361 -2.5275 -2.234 ATT M
1 0 0 0 0 ATT M
1 . . -2.2873 -1.8219 ATT M
1 . . -2.1744 -1.5566 ATT M
1 . . 0 0 ATT M
1 -2.2283 -1.8382 -2.2294 -1.8368 ATT M
1 -2.0916 -1.4615 -2.0923 -1.4605 ATT M
1 -1.8588 -1.4297 -1.8594 -1.4289 ATT M
1 . . -2.1516 -1.2798 ATT M
1 . . -2.6101 -1.3693 ATT M
1 . . -2.1304 -1.7316 ATT M
1 . . -2.2486 -1.2488 ATT M
1 -2.5044 -1.7386 -2.5055 -1.737 ATT M
1 . . -2.2598 -1.6013 ATT M
1 -1.8362 -1.5883 -1.8369 -1.5875 ATT M
1 . . -2.4941 -1.5365 ATT M
1 0 0 0 0 ATT M
1 . . -2.0211 -0.53054 ATT M
1 . . -2.3541 -0.58505 ATT M
1 . . -0.46048 0.23757 ATT M
1 . . 0 0 ATT M
1 . . 3.2037 0.41263 ATT M
1 . . 3.4421 0.47512 ATT M
1 . . 0 0 ATT M
1 0 0 0 0 ATT M
1 . . 0 0 ATT M
1 . . 0 0 ATT M
1 0 0 0 0 ATT M
1 0 0 0 0 ATT M
1 0 0 0 0 ATT M
1 0 0 0 0 ATT M
1 0 0 0 0 ATT M
1 0 0 0 0 ATT M
1 0 0 0 0 ATT M
1 0 0 0 0 ATT M
1 0 0 0 0 ATT M
1 0 0 0 0 ATT M
1 0 0 0 0 ATT M
1 0 0 0 0 ATT M
1 0 0 0 0 ATT M
1 0 0 0 0 ATT M
1 0 0 0 0 ATT M
1 0 0 0 0 ATT M
1 0 0 0 0 ATT M
1 0 0 0 0 ATT M
1 0 0 0 0 ATT M
1 0 0 0 0 ATT M
1 0 0 0 0 ATT M
1 0 0 0 0 ATT M
1 0 0 0 0 ATT M
1 -3.0239 0.021058 -3.0239 0.021028 ATT M
1 . . -2.8763 0.29378 ATT M
1 . . -3.0142 0.30955 ATT M
1 . . -3.2233 0.53809 ATT M
1 . . -3.1523 0.55464 ATT M
1 -2.9742 0.62725 -2.9744 0.62641 ATT M
1 . . -3.4878 0.28074 ATT M
1 -2.8999 0.55861 -2.9 0.5579 ATT M
1 -3.1815 0.32524 -3.1816 0.32474 ATT M
1 . . -3.3897 0.53103 ATT M
1 -2.7913 0.40062 -2.7914 0.40015 ATT M
1 -2.1959 0.35842 -2.196 0.35815 ATT M
1 . . -1.983 0.10293 ATT M
1 . . -2.1025 0.34216 ATT M
1 . . -2.2422 0.089527 ATT M
1 -2.4209 -0.04925 -2.4209 -0.049207 ATT M
1 . . -2.3153 -0.41848 ATT M
1 . . -2.0309 -0.23983 ATT M
1 . . -2.3137 -0.053815 ATT M
1 -2.2053 0.27852 -2.2053 0.27831 ATT M
1 . . -2.4138 -0.054329 ATT M
1 . . -2.4867 -0.20063 ATT M
1 -2.3823 -0.039183 -2.3823 -0.039149 ATT M
1 . . -2.492 -0.11365 ATT M
1 -2.3892 0.35699 -2.3893 0.35668 ATT M
1 . . -2.5416 -0.16217 ATT M
1 -2.7184 0.026191 -2.7184 0.026161 ATT M
1 -2.2814 0.044985 -2.2814 0.04495 ATT M
1 . . -2.372 -0.13213 ATT M
1 -1.4259 0.55147 -1.426 0.5513 ATT M
1 . . 0 0 ATT M
1 . . 2.9877 -0.053991 ATT M
1 . . 0 0 ATT M
1 . . 2.7645 -0.055561 ATT M
1 . . 3.1109 0.19109 ATT M
1 0 0 0 0 ATT M
1 3.1562 0.034247 3.1562 0.034195 ATT M
1 . . 3.4287 0.17563 ATT M
1 . . 2.7969 0.14223 ATT M
1 . . 3.0174 0.072103 ATT M
1 2.9924 -0.37647 2.9925 -0.37595 ATT M
1 . . 2.9963 -0.1127 ATT M
1 3.1415 -0.27994 3.1415 -0.27952 ATT M
1 . . 3.0403 -0.25765 ATT M
1 3.1109 -0.10782 3.1109 -0.10766 ATT M
1 3.357 -0.033934 3.357 -0.033876 ATT M
1 3.2537 -0.24714 3.2537 -0.24674 ATT M
1 3.0754 -0.357 3.0755 -0.35648 ATT M
1 0 0 0 0 ATT M
1 . . 2.9187 -0.23302 ATT M
1 . . 2.9112 -0.30405 ATT M
1 0 0 0 0 ATT M
1 2.7236 -0.031567 2.7236 -0.031531 ATT M
1 2.9661 -0.30494 2.9662 -0.30453 ATT M
1 0 0 0 0 ATT M
1 2.8914 -0.10338 2.8914 -0.10325 ATT M
1 2.7681 -0.18218 2.7681 -0.18196 ATT M
1 0 0 0 0 ATT M
1 0 0 0 0 ATT M
1 . . 0 0 ATT M
1 . . 0 0 ATT M
1 0 0 0 0 ATT M
1 0 0 0 0 ATT M
1 0 0 0 0 ATT M
1 0 0 0 0 ATT M
1 2.9463 0.28797 2.9463 0.28759 ATT M
1 . . 2.982 0.24966 ATT M
1 . . 2.7375 -0.029894 ATT M
1 . . 0 0 ATT M
1 . . 2.6022 0.21915 ATT M
1 . . 2.9977 0.045033 ATT M
1 2.8571 -0.10049 2.8571 -0.10037 ATT M
1 . . 2.7889 0.3254 ATT M
1 2.5586 0.27681 2.5586 0.27653 ATT M
1 . . 2.8953 -0.14615 ATT M
1 2.6718 -0.079041 2.6718 -0.078955 ATT M
1 . . 2.6522 -0.76548 ATT M
1 . . 2.8221 0.054096 ATT M
1 3.1991 0.016097 3.1991 0.016071 ATT M
1 . . 2.9804 -0.21932 ATT M
1 . . 0 0 ATT M
1 . . 2.6943 0.044964 ATT M
1 . . 2.517 -0.056855 ATT M
1 . . 0 0 ATT M
1 0 0 0 0 ATT M
1 . . 0 0 ATT M
1 . . -1.9102 0.061433 ATT M
1 . . -1.9014 -0.52549 ATT M
1 . . -1.9569 -0.56073 ATT M
1 . . -1.8541 -0.35936 ATT M
1 . . -2.1613 -0.098772 ATT M
1 . . -2.224 -0.21096 ATT M
1 . . -2.0461 -0.42105 ATT M
1 -1.8743 -0.60468 -1.8744 -0.60436 ATT M
1 . . -1.7308 -0.35498 ATT M
1 . . -1.8453 -0.45626 ATT M
1 -2.6843 -0.57964 -2.6845 -0.579 ATT M
1 . . -2.9023 -0.49724 ATT M
1 . . -2.5811 -0.5303 ATT M
1 . . -2.7912 -0.031682 ATT M
1 . . -2.6697 -0.23336 ATT M
1 -2.495 -0.32123 -2.4951 -0.32093 ATT M
1 -2.6037 -0.57319 -2.6038 -0.57259 ATT M
1 . . -2.7752 -0.13414 ATT M
1 -2.5415 -0.33561 -2.5416 -0.33528 ATT M
1 -2.7625 -0.43666 -2.7626 -0.43615 ATT M
1 -3.1151 -0.40567 -3.1152 -0.40507 ATT M
1 . . -2.6673 -0.51629 ATT M
1 -2.5205 -0.066204 -2.5205 -0.06614 ATT M
1 . . -2.8317 -0.50331 ATT M
1 -2.4049 -0.15183 -2.4049 -0.1517 ATT M
1 . . -2.5388 -0.3429 ATT M
1 -2.7009 -0.38704 -2.701 -0.38661 ATT M
1 -2.5748 -0.7926 -2.5751 -0.7918 ATT M
1 . . -2.6259 -0.22837 ATT M
1 -2.4962 -0.50681 -2.4962 -0.50633 ATT M
1 0 0 0 0 ATT M
1 -1.9774 -0.27815 -1.9774 -0.27799 ATT M
1 . . 0 0 ATT M
1 . . 0 0 ATT M
1 . . 2.8265 -0.94883 ATT M
1 . . 2.7846 -0.5815 ATT M
1 . . 2.6814 -0.90348 ATT M
1 . . 2.9333 -0.15994 ATT M
1 . . 0 0 ATT M
1 . . 0 0 ATT M
1 . . 3.0841 -0.24657 ATT M
1 2.832 -0.090739 2.832 -0.090628 ATT M
1 . . 2.5349 -0.55332 ATT M
1 . . 2.66 -0.59042 ATT M
1 . . 2.8541 -0.23037 ATT M
1 2.6007 -0.55683 2.6008 -0.55625 ATT M
1 2.8499 -0.13731 2.8499 -0.13714 ATT M
1 . . 2.5154 -0.54335 ATT M
1 . . 2.9151 -0.2294 ATT M
1 . . 2.5785 -0.23896 ATT M
1 2.83 -0.34714 2.83 -0.34672 ATT M
1 . . 0 0 ATT M
1 . . 2.67 -0.3484 ATT M
1 2.7067 -0.34762 2.7067 -0.34724 ATT M
1 2.6842 -0.67275 2.6844 -0.67201 ATT M
1 . . 2.6988 -0.83313 ATT M
1 . . 2.5881 -0.71562 ATT M
1 . . 2.9343 -0.66408 ATT M
1 2.5053 -0.14747 2.5053 -0.14733 ATT M
1 . . 2.6842 -0.60553 ATT M
1 2.8772 -0.47573 2.8773 -0.47513 ATT M
1 2.6494 -0.84577 2.6497 -0.84487 ATT M
1 . . 0 0 ATT M
1 . . -2.7684 -0.36964 ATT M
1 . . -2.8753 -0.23938 ATT M
1 . . -2.6982 -0.085972 ATT M
1 . . -2.6718 -0.22062 ATT M
1 -2.846 -0.10876 -2.8461 -0.10863 ATT M
1 -2.6124 0.17406 -2.6124 0.17387 ATT M
1 -2.696 0.46458 -2.6961 0.46407 ATT M
1 . . -2.4775 0.072536 ATT M
1 . . -2.8465 0.091509 ATT M
1 -2.5478 0.24111 -2.5478 0.24087 ATT M
1 -2.68 0.21059 -2.68 0.21036 ATT M
1 -2.6285 0.21199 -2.6285 0.21177 ATT M
1 -2.8124 -0.087887 -2.8124 -0.087781 ATT M
1 . . -2.7458 -0.078329 ATT M
1 -2.9308 0.34443 -2.9308 0.34398 ATT M
1 . . -2.493 0.22691 ATT M
1 . . -2.6067 0.16888 ATT M
1 -2.8106 -0.023063 -2.8106 -0.023036 ATT M
1 . . -2.4889 0.17885 ATT M
1 -2.8424 0.11492 -2.8424 0.11478 ATT M
1 -2.7911 -0.13864 -2.7911 -0.13847 ATT M
1 -2.7907 -0.29501 -2.7908 -0.29466 ATT M
1 . . -2.6653 -0.067498 ATT M
1 -2.7313 -0.20699 -2.7313 -0.20675 ATT M
1 -2.7723 -0.14093 -2.7723 -0.14076 ATT M
1 -2.6509 -0.082527 -2.6509 -0.082439 ATT M
1 -2.5325 -0.27966 -2.5325 -0.27939 ATT M
1 -2.4268 -0.32797 -2.4269 -0.32768 ATT M
1 . . -2.604 0.09956 ATT M
1 -2.5841 -0.27578 -2.5841 -0.2755 ATT M
1 -2.5659 -0.228 -2.5659 -0.22777 ATT M
1 -2.4747 -0.21462 -2.4747 -0.21442 ATT M
1 . . -2.6566 -0.37203 ATT M
1 -2.5713 -0.22834 -2.5713 -0.22811 ATT M
1 -2.7273 -0.32124 -2.7274 -0.32088 ATT M
1 -2.4487 -0.07089 -2.4487 -0.070825 ATT M
1 . . -2.548 -0.23926 ATT M
1 -2.3751 0.15157 -2.3751 0.15144 ATT M
1 . . -2.8475 -0.13442 ATT M
1 . . -2.5819 -0.69495 ATT M
1 . . -2.5129 0.02071 ATT M
1 -2.6079 -0.15533 -2.608 -0.15517 ATT M
1 -2.666 -0.30739 -2.666 -0.30706 ATT M
1 . . -2.7548 -0.15587 ATT M
1 -2.4189 -0.12425 -2.4189 -0.12414 ATT M
1 -2.8785 -0.48359 -2.8786 -0.48298 ATT M
1 -2.4574 -0.24102 -2.4574 -0.24079 ATT M
1 -2.3898 -0.36412 -2.3898 -0.3638 ATT M
1 -2.643 0.031056 -2.643 0.031023 ATT M
1 . . -2.5537 -0.51638 ATT M
1 -2.7084 -0.20348 -2.7084 -0.20326 ATT M
1 . . -2.7821 -0.46578 ATT M
1 . . -2.5786 -0.23236 ATT M
1 -2.3896 -0.36778 -2.3896 -0.36746 ATT M
1 . . -2.3407 -1.0197 ATT M
1 . . -2.3979 -0.83666 ATT M
1 . . -1.162 -0.57511 ATT M
1 . . 0 0 ATT M
1 . . 0 0 ATT M
1 . . 0 0 ATT M
1 . . 2.8984 -0.97285 ATT M
1 . . 2.9804 -0.9642 ATT M
1 . . 2.6586 -1.1037 ATT M
1 . . 0 0 ATT M
1 . . 0 0 ATT M
1 . . 0 0 ATT M
1 . . 0 0 ATT M
1 2.8139 -0.33561 2.814 -0.33521 ATT M
1 . . 0 0 ATT M
1 0 0 0 0 ATT M
1 2.6365 -0.3665 2.6365 -0.36611 ATT M
1 2.6651 -0.31207 2.6652 -0.31173 ATT M
1 . . 2.8819 -0.27327 ATT M
1 . . 2.6434 -0.21384 ATT M
1 2.6431 -0.62327 2.6432 -0.6226 ATT M
1 . . 2.493 0.18345 ATT M
1 . . 2.7297 -0.28036 ATT M
1 0 0 0 0 ATT M
1 . . 0 0 ATT M
1 . . 0 0 ATT M
1 . . 3.2629 -0.41501 ATT M
1 . . 2.8097 0.096635 ATT M
1 . . 3.0318 -0.086238 ATT M
1 . . 0 0 ATT M
1 . . 3.0198 -0.0089421 ATT M
1 2.7385 -0.19601 2.7385 -0.19579 ATT M
1 3.1872 0.016753 3.1872 0.016727 ATT M
1 . . 3.2693 -0.20317 ATT M
1 2.8203 0.29728 2.8204 0.29692 ATT M
1 . . 2.8279 -0.2213 ATT M
1 . . 3.0833 -0.15644 ATT M
1 0 0 0 0 ATT M
1 . . 0 0 ATT M
1 . . 0 0 ATT M
1 . . 0 0 ATT M
1 0 0 0 0 ATT M
1 2.6759 -0.38745 2.6759 -0.38703 ATT M
1 . . 2.9414 0.12655 ATT M
1 . . 2.7572 -0.22592 ATT M
1 . . 0 0 ATT M
1 . . 0 0 ATT M
1 . . 0 0 ATT M
1 . . 0 0 ATT M
1 0 0 0 0 ATT M
1 0 0 0 0 ATT M
1 0 0 0 0 ATT M
1 0 0 0 0 ATT M
1 0 0 0 0 ATT M
1 0 0 0 0 ATT M
1 0 0 0 0 ATT M
1 0 0 0 0 ATT M
1 -2.6467 -0.4667 -2.6468 -0.4662 ATT M
1 . . -2.3517 -0.41876 ATT M
1 . . -2.5289 0.1759 ATT M
1 . . -2.5096 0.10702 ATT M
1 . . -2.4345 -0.22751 ATT M
1 -2.447 -0.1334 -2.447 -0.13328 ATT M
1 0 0 0 0 ATT M
1 0 0 0 0 ATT M
1 0 0 0 0 ATT M
1 0 0 0 0 ATT M
1 0 0 0 0 ATT M
1 0 0 0 0 ATT M
1 0 0 0 0 ATT M
1 0 0 0 0 ATT M
1 0 0 0 0 ATT M
1 0 0 0 0 ATT M
1 0 0 0 0 ATT M
1 0 0 0 0 ATT M
1 0 0 0 0 ATT M
1 0 0 0 0 ATT M
1 0 0 0 0 ATT M
1 0 0 0 0 ATT M
1 0 0 0 0 ATT M
1 0 0 0 0 ATT M
1 0 0 0 0 ATT M
1 0 0 0 0 ATT M
1 0 0 0 0 ATT M
1 0 0 0 0 ATT M
1 0 0 0 0 ATT M
1 0 0 0 0 ATT M
1 0 0 0 0 ATT M
1 0 0 0 0 ATT M
1 0 0 0 0 ATT M
1 0 0 0 0 ATT M
1 0 0 0 0 ATT M
1 0 0 0 0 ATT M
1 0 0 0 0 ATT M
1 0 0 0 0 ATT M
1 0 0 0 0 ATT M
1 0 0 0 0 ATT M
1 0 0 0 0 ATT M
1 0 0 0 0 ATT M
1 0 0 0 0 ATT M
1 0 0 0 0 ATT M
1 0 0 0 0 ATT M
1 0 0 0 0 ATT M
1 0 0 0 0 ATT M
1 0 0 0 0 ATT M
1 0 0 0 0 ATT M
1 0 0 0 0 ATT M
1 0 0 0 0 ATT M
1 0 0 0 0 ATT M
1 0 0 0 0 ATT M
1 0 0 0 0 ATT M
1 0 0 0 0 ATT M
1 0 0 0 0 ATT M
1 0 0 0 0 ATT M
1 0 0 0 0 ATT M
1 0 0 0 0 ATT M
1 0 0 0 0 ATT M
1 0 0 0 0 ATT M
1 0 0 0 0 ATT M
1 0 0 0 0 ATT M
1 0 0 0 0 ATT M
1 0 0 0 0 ATT M
1 0 0 0 0 ATT M
1 0 0 0 0 ATT M
1 0 0 0 0 ATT M
1 0 0 0 0 ATT M
1 0 0 0 0 ATT M
1 0 0 0 0 ATT M
1 0 0 0 0 ATT M
1 0 0 0 0 ATT M
1 0 0 0 0 ATT M
1 0 0 0 0 ATT M
1 0 0 0 0 ATT M
1 0 0 0 0 ATT M
1 0 0 0 0 ATT M
1 0 0 0 0 ATT M
1 0 0 0 0 ATT M
1 0 0 0 0 ATT M
1 0 0 0 0 ATT M
1 0 0 0 0 ATT M
1 0 0 0 0 ATT M
1 9.1571 2.2207 9.1638 2.1924 ATT M
1 . . -2.1388 -0.12753 ATT M
1 . . -1.8509 -0.10314 ATT M
1 . . -1.9893 0.015293 ATT M
1 . . -2.0794 0.33844 ATT M
1 . . -2.0212 -0.0091053 ATT M
1 -2.1957 0.21242 -2.1957 0.21227 ATT M
1 -2.3823 -0.19728 -2.3823 -0.19711 ATT M
1 . . -2.7837 -0.24841 ATT M
1 . . -2.8348 -0.32013 ATT M
1 . . -2.7773 -0.20067 ATT M
1 . . -2.5437 0.11446 ATT M
1 . . -2.8566 -0.12857 ATT M
1 -2.7337 -0.00015073 -2.7337 -0.00015056 ATT M
1 -2.8982 -0.29769 -2.8982 -0.29731 ATT M
1 . . -2.5648 -0.1132 ATT M
1 -2.5497 -0.20742 -2.5497 -0.20722 ATT M
1 -2.9573 -0.070246 -2.9573 -0.070152 ATT M
1 -2.809 0.078709 -2.809 0.078614 ATT M
1 -2.6776 -0.2392 -2.6777 -0.23893 ATT M
1 -2.6227 -0.22896 -2.6227 -0.22872 ATT M
1 . . -2.8316 -0.18122 ATT M
1 -2.4926 0.047794 -2.4926 0.047749 ATT M
1 -2.7495 -0.054983 -2.7495 -0.054919 ATT M
1 -2.6175 -0.12773 -2.6175 -0.1276 ATT M
1 -2.7375 0.11184 -2.7375 0.11171 ATT M
1 -2.6677 -0.15757 -2.6677 -0.1574 ATT M
1 -2.9727 -0.16725 -2.9727 -0.16703 ATT M
1 . . -3.0178 0.23644 ATT M
1 -2.81 0.14788 -2.81 0.1477 ATT M
1 . . -1.557 0.042408 ATT M
1 . . -0.84799 -0.33094 ATT M
1 . . -0.5919 -0.45362 ATT M
1 . . -0.59647 -0.27938 ATT M
1 . . -0.70074 -0.3923 ATT M
1 -0.59116 -0.19316 -0.59117 -0.19315 ATT M
1 -0.93068 -0.16303 -0.93068 -0.163 ATT M
1 . . -0.73034 -0.19657 ATT M
1 -0.83124 0.064197 -0.83124 0.06419 ATT M
1 -1.0928 -0.1467 -1.0928 -0.14668 ATT M
1 -0.86415 -0.078265 -0.86415 -0.078256 ATT M
1 -0.76309 0.012321 -0.76309 0.01232 ATT M
1 -0.66416 -0.54752 -0.66419 -0.54748 ATT M
1 . . 0 0 ATT M
1 . . 1.8757 -0.093051 ATT M
1 . . 2.2533 -0.0083446 ATT M
1 . . 2.1594 -0.06244 ATT M
1 . . 2.0661 -0.28398 ATT M
1 0 0 0 0 ATT M
1 . . 1.7607 -0.49566 ATT M
1 . . 1.8325 0.032077 ATT M
1 . . 2.2377 -0.17134 ATT M
1 . . 1.9998 -0.023285 ATT M
1 . . 1.9459 0.092745 ATT M
1 2.2729 -0.15723 2.273 -0.1571 ATT M
1 2.1516 -0.45925 2.1517 -0.45893 ATT M
1 . . 3.1816 -0.64562 ATT M
1 . . 2.9236 -0.52141 ATT M
1 . . 0 0 ATT M
1 . . 3.1186 -0.31492 ATT M
1 . . 3.1051 -0.56811 ATT M
1 3.1797 -0.54693 3.1798 -0.54609 ATT M
1 . . 2.9864 -0.27824 ATT M
1 2.8472 -0.61792 2.8473 -0.61716 ATT M
1 3.1413 -0.30569 3.1413 -0.30523 ATT M
1 2.9323 -0.62491 2.9324 -0.62409 ATT M
1 . . 2.8212 -0.56188 ATT M
1 3.1396 -0.025324 3.1396 -0.025286 ATT M
1 3.1229 -0.40501 3.123 -0.40441 ATT M
1 2.7355 -0.70599 2.7357 -0.70518 ATT M
1 2.8024 -0.70041 2.8026 -0.69958 ATT M
1 . . 2.5583 -0.93207 ATT M
1 0 0 0 0 ATT M
1 -3.059 -0.053465 -3.059 -0.053389 ATT M
1 0 0 0 0 ATT M
1 . . 0 0 ATT M
1 . . 2.3887 -0.19922 ATT M
1 . . 2.3651 -0.38908 ATT M
1 . . 2.8841 -0.35746 ATT M
1 . . 2.8473 -0.23864 ATT M
1 . . 2.678 -0.32012 ATT M
1 . . 2.4862 -0.39426 ATT M
1 . . 0 0 ATT M
1 . . 2.5593 -0.5827 ATT M
1 2.5728 -0.26304 2.5728 -0.26278 ATT M
1 2.3265 -0.38661 2.3265 -0.3863 ATT M
1 . . 2.4824 -0.16596 ATT M
1 . . 2.6323 -0.015309 ATT M
1 2.6631 -0.27639 2.6631 -0.2761 ATT M
1 . . 2.487 -0.35455 ATT M
1 2.5914 -0.088303 2.5914 -0.088213 ATT M
1 0 0 0 0 ATT M
1 . . 2.6281 -0.67403 ATT M
1 . . 2.416 -0.13836 ATT M
1 2.594 -0.86645 2.5943 -0.86556 ATT M
1 . . 0 0 ATT M
1 . . 2.7474 -0.60117 ATT M
1 . . 2.5574 -0.35478 ATT M
1 . . -0.44046 0.17822 ATT M
1 . . -2.6655 -0.22824 ATT M
1 . . -3.2052 -0.14601 ATT M
1 . . -2.8941 -0.51252 ATT M
1 . . -2.6556 -0.36717 ATT M
1 -3.4317 -0.095305 -3.4318 -0.095134 ATT M
1 -3.009 -0.17871 -3.0091 -0.17847 ATT M
1 . . -2.9001 -0.2285 ATT M
1 -2.6072 -0.35682 -2.6073 -0.35645 ATT M
1 . . -2.6793 -0.1058 ATT M
1 . . -2.5494 -0.60039 ATT M
1 . . -3.0523 -0.31517 ATT M
1 . . -2.7773 -0.2053 ATT M
1 -2.9801 0.10321 -2.9801 0.10307 ATT M
1 . . -2.9546 -0.3639 ATT M
1 -2.9089 -0.26743 -2.9089 -0.26709 ATT M
1 -2.8328 0.13905 -2.8329 0.13888 ATT M
1 -3.1397 -0.043097 -3.1397 -0.043032 ATT M
1 . . -2.7207 -0.16413 ATT M
1 -3.0775 -0.15101 -3.0775 -0.15079 ATT M
1 -2.9426 -0.044814 -2.9426 -0.044755 ATT M
1 -2.79 0.16012 -2.79 0.15993 ATT M
1 . . -2.8555 -0.09617 ATT M
1 -2.8089 -0.18753 -2.8089 -0.18731 ATT M
1 -2.7621 -0.53775 -2.7622 -0.53713 ATT M
1 . . -2.8025 -0.12754 ATT M
1 -2.5485 -0.49489 -2.5486 -0.4944 ATT M
1 . . -3.0186 -0.02738 ATT M
1 . . -2.6916 -0.47909 ATT M
1 . . -2.9132 -0.31018 ATT M
1 . . -2.8586 -0.38804 ATT M
1 . . -2.9482 -0.26973 ATT M
1 -2.5999 -0.19141 -2.5999 -0.19121 ATT M
1 . . -2.686 0.0073126 ATT M
1 . . -2.7665 -0.036053 ATT M
1 -2.669 -0.15889 -2.669 -0.15872 ATT M
1 -2.9945 -0.04949 -2.9945 -0.049423 ATT M
1 . . -1.9271 -0.099631 ATT M
1 . . -1.0394 0.0046885 ATT M
1 . . -1.1639 0.11777 ATT M
1 . . -1.1408 0.17484 ATT M
1 . . -1.1232 0.056974 ATT M
1 -0.96216 0.52974 -0.9622 0.52967 ATT M
1 . . -1.2241 0.086365 ATT M
1 -1.0163 0.10868 -1.0163 0.10867 ATT M
1 -1.1762 -0.067882 -1.1762 -0.067867 ATT M
1 . . -1.4342 0.45903 ATT M
1 . . -0.81255 0.13105 ATT M
1 -0.70754 0.062755 -0.70754 0.062751 ATT M
1 . . 1.2614 0.29373 ATT M
1 . . 1.421 -0.18453 ATT M
1 . . 1.6098 -0.13748 ATT M
1 . . 1.6905 0.10134 ATT M
1 . . 1.5444 -0.096437 ATT M
1 1.5381 0.14321 1.5381 0.14316 ATT M
1 1.2818 -0.029567 1.2818 -0.02956 ATT M
1 . . 1.3685 -0.19058 ATT M
1 0 0 0 0 ATT M
1 . . 1.7553 0.024475 ATT M
1 . . 1.3708 0.21589 ATT M
1 . . 1.5672 0.33347 ATT M
1 . . 1.8973 0.037843 ATT M
1 1.1795 0.091968 1.1795 0.091948 ATT M
1 1.5439 0.13899 1.5439 0.13894 ATT M
1 1.1761 0.028617 1.1761 0.028611 ATT M
1 . . 1.6791 0.13113 ATT M
1 . . 2.0722 -0.10048 ATT M
1 . . 0 0 ATT M
1 . . 2.5182 -0.014107 ATT M
1 . . 2.7699 -0.055815 ATT M
1 . . 2.758 0.023129 ATT M
1 . . 2.703 -0.21942 ATT M
1 2.6912 0.2549 2.6913 0.25462 ATT M
1 . . 2.7709 -0.14049 ATT M
1 2.5735 -0.4106 2.5736 -0.41019 ATT M
1 2.5402 0.14187 2.5402 0.14173 ATT M
1 2.2798 -0.077936 2.2798 -0.077874 ATT M
1 . . 2.6051 -0.26409 ATT M
1 2.4554 -0.012308 2.4554 -0.012297 ATT M
1 2.5252 -0.10986 2.5252 -0.10975 ATT M
1 2.3626 0.0568 2.3626 0.056752 ATT M
1 . . 2.3956 0.022612 ATT M
1 2.4967 -0.50132 2.4968 -0.50085 ATT M
1 . . 0.66533 -0.033923 ATT M
1 . . -2.5528 -0.4102 ATT M
1 . . -3.245 -0.45346 ATT M
1 . . -2.7387 -0.59087 ATT M
1 . . -3.023 -0.73238 ATT M
1 . . -2.8823 -0.17818 ATT M
1 . . -3.3468 -0.46304 ATT M
1 . . -3.3261 -0.1439 ATT M
1 . . -2.9117 -0.27893 ATT M
1 -3.1894 0.12283 -3.1894 0.12264 ATT M
1 . . -3.1734 -0.16364 ATT M
1 -3.0767 -0.43986 -3.0768 -0.43923 ATT M
1 -3.2153 -0.11668 -3.2153 -0.11649 ATT M
1 -3.2906 0.018653 -3.2906 0.018622 ATT M
1 -3.2698 0.033575 -3.2698 0.03352 ATT M
1 . . -3.3822 0.10547 ATT M
1 -3.2064 0.148 -3.2064 0.14777 ATT M
1 -3.2369 -0.22281 -3.2369 -0.22246 ATT M
1 -2.9839 0.034749 -2.984 0.034702 ATT M
1 . . -3.276 0.015888 ATT M
1 -3.3082 0.13012 -3.3082 0.1299 ATT M
1 . . -3.3279 -0.035048 ATT M
1 . . -3.411 -0.0040288 ATT M
1 -3.2378 -0.38478 -3.2379 -0.38417 ATT M
1 . . -2.9746 0.1395 ATT M
1 . . -3.4715 -0.10914 ATT M
1 -2.9237 -0.1966 -2.9237 -0.19635 ATT M
1 . . -3.152 -0.10484 ATT M
1 -3.2984 -0.18683 -3.2984 -0.18652 ATT M
1 -3.2058 -0.27764 -3.2058 -0.2772 ATT M
1 -3.3458 0.027288 -3.3458 0.027242 ATT M
1 -3.6083 0.23877 -3.6083 0.23829 ATT M
1 . . -3.076 0.11884 ATT M
1 . . -2.7882 -0.11511 ATT M
1 . . -2.9483 0.036157 ATT M
1 . . -3.1611 -0.069123 ATT M
1 -2.9724 0.0051149 -2.9724 0.0051081 ATT M
1 -3.2762 -0.031424 -3.2762 -0.031372 ATT M
1 . . -3.301 0.077491 ATT M
1 -3.2333 -0.068818 -3.2333 -0.068709 ATT M
1 -3.2144 0.46555 -3.2146 0.46481 ATT M
1 . . -2.708 -0.026155 ATT M
1 0 0 0 0 ATT M
1 . . 0 0 ATT M
1 . . 2.1172 0.044146 ATT M
1 . . 2.328 0.23447 ATT M
1 . . 2.3519 -0.12485 ATT M
1 . . 2.6132 -0.18404 ATT M
1 . . 2.3982 -0.44119 ATT M
1 . . 2.4206 -0.012089 ATT M
1 2.2709 -0.092689 2.2709 -0.092617 ATT M
1 . . 2.6626 0.095963 ATT M
1 . . 2.4999 -0.055454 ATT M
1 2.4164 -0.18621 2.4164 -0.18604 ATT M
1 2.1568 -0.24613 2.1568 -0.24595 ATT M
1 . . 2.2052 -0.46201 ATT M
1 . . 2.3035 0.14826 ATT M
1 . . 2.3277 -0.20561 ATT M
1 2.5743 -0.27853 2.5743 -0.27825 ATT M
1 . . 2.7624 -0.052096 ATT M
1 . . 0 0 ATT M
1 . . 2.8381 0.37372 ATT M
1 . . 0 0 ATT M
1 . . 2.7864 -0.11787 ATT M
1 . . 2.7699 0.2929 ATT M
1 2.7721 0.29479 2.7721 0.29444 ATT M
1 . . 2.7895 0.70967 ATT M
1 . . 2.9302 0.29971 ATT M
1 2.6402 0.51814 2.6403 0.51759 ATT M
1 2.5988 0.29199 2.5988 0.29169 ATT M
1 . . 2.6549 0.31497 ATT M
1 2.7564 -0.10997 2.7564 -0.10984 ATT M
1 . . 2.5839 0.37115 ATT M
1 2.7082 0.28584 2.7082 0.28552 ATT M
1 2.5886 0.43552 2.5887 0.43507 ATT M
1 . . 2.4989 0.66399 ATT M
1 2.7478 0.88183 2.7482 0.88081 ATT M
1 . . 2.5717 0.65286 ATT M
1 0 0 0 0 ATT M
1 . . 0 0 ATT M
1 . . 0 0 ATT M
1 . . 0 0 ATT M
1 -1.6456 0.31229 -1.6457 0.31217 ATT M
1 . . -3.1039 -0.54963 ATT M
1 . . -3.1761 -0.4747 ATT M
1 . . -2.9897 -0.027313 ATT M
1 . . -3.012 -0.3873 ATT M
1 -3.043 -0.5552 -3.0431 -0.55441 ATT M
1 -2.8776 0.050309 -2.8776 0.050246 ATT M
1 -2.6886 -0.42419 -2.6887 -0.42372 ATT M
1 . . -2.8448 0.17519 ATT M
1 . . -3.1869 0.37718 ATT M
1 . . -3.1481 -0.52092 ATT M
1 . . -3.0673 -0.70893 ATT M
1 . . -2.9639 0.27763 ATT M
1 -3.2611 -0.31226 -3.2612 -0.31176 ATT M
1 -3.3581 0.22107 -3.3581 0.22069 ATT M
1 . . -3.0322 -0.5909 ATT M
1 . . -2.7178 -0.63577 ATT M
1 . . -3.1333 0.0068823 ATT M
1 -2.7809 -0.3275 -2.781 -0.32711 ATT M
1 -2.7541 0.10261 -2.7541 0.10249 ATT M
1 . . -2.8373 -0.33964 ATT M
1 . . -2.9035 -0.59707 ATT M
1 -2.6832 -0.18859 -2.6832 -0.18839 ATT M
1 -2.9965 -0.43165 -2.9965 -0.43106 ATT M
1 -2.6838 -0.42293 -2.6838 -0.42246 ATT M
1 -2.8416 -0.37636 -2.8417 -0.37589 ATT M
1 -3.0332 -0.34856 -3.0332 -0.34807 ATT M
1 -1.857 0.091186 -1.857 0.091139 ATT M
1 . . -1.0536 0.53322 ATT M
1 . . -0.89355 0.74516 ATT M
1 . . -0.89933 0.19842 ATT M
1 . . -1.1715 0.69307 ATT M
1 -0.85759 0.38687 -0.85761 0.38682 ATT M
1 . . -1.1042 0.47046 ATT M
1 -0.93688 0.62222 -0.93693 0.62214 ATT M
1 -0.84283 0.36672 -0.84284 0.36668 ATT M
1 -1.4014 0.38061 -1.4014 0.38049 ATT M
1 -1.0373 0.76266 -1.0374 0.76254 ATT M
1 -1.3751 -0.074035 -1.3751 -0.074014 ATT M
1 . . -0.83817 0.26144 ATT M
1 . . 0 0 ATT M
1 . . 0.98166 0.54915 ATT M
1 . . 1.117 0.50822 ATT M
1 . . 0.61252 0.38298 ATT M
1 . . 1.1848 -0.11834 ATT M
1 . . 1.1383 0.26242 ATT M
1 1.1179 0.098851 1.1179 0.098833 ATT M
1 . . 1.0136 0.4043 ATT M
1 . . 1.1109 0.11094 ATT M
1 1.2121 0.17829 1.2121 0.17825 ATT M
1 0.9785 0.40911 0.97853 0.40905 ATT M
1 0.73817 0.65192 0.73822 0.65186 ATT M
1 . . 0 0 ATT M
1 . . 0 0 ATT M
1 . . 0 0 ATT M
1 . . 0 0 ATT M
1 0 0 0 0 ATT M
1 0 0 0 0 ATT M
1 0 0 0 0 ATT M
1 0 0 0 0 ATT M
1 0 0 0 0 ATT M
1 1.2766 0.24589 1.2766 0.24583 ATT M
1 . . 0 0 ATT M
1 0 0 0 0 ATT M
1 0.81834 0.43035 0.81836 0.43031 ATT M
1 . . 1.0907 0.17172 ATT M
1 . . 1.1252 -0.38267 ATT M
1 . . 0.91115 -0.093229 ATT M
1 . . 0 0 ATT M
1 . . 0 0 ATT M
1 . . 0 0 ATT M
1 . . 1.6073 -0.021224 ATT M
1 . . 0 0 ATT M
1 0 0 0 0 ATT M
1 0 0 0 0 ATT M
1 . . 1.0315 -1.6146 ATT M
1 . . 1.0811 -2.312 ATT M
1 . . 1.0855 -2.1648 ATT M
1 . . 1.1009 -2.3775 ATT M
1 . . 1.4254 -2.5503 ATT M
1 . . 1.4916 -2.3046 ATT M
1 . . 1.1362 -2.5031 ATT M
1 1.171 -2.358 1.172 -2.3575 ATT M
1 1.2892 -2.3796 1.2903 -2.379 ATT M
1 1.1066 -2.4782 1.1077 -2.4778 ATT M
1 0.93474 -2.0933 0.93537 -2.093 ATT M
1 1.3955 -2.2065 1.3966 -2.2058 ATT M
1 0.9289 -2.5341 0.92981 -2.5338 ATT M
1 1.4864 -2.3623 1.4877 -2.3615 ATT M
1 . . 0.67072 -2.1324 ATT M
1 . . 1.3239 -2.2077 ATT M
1 . . 0 0 ATT M
1 . . 0 0 ATT M
1 . . 0 0 ATT M
1 . . 0 0 ATT M
1 0 0 0 0 ATT M
1 0 0 0 0 ATT M
1 0 0 0 0 ATT M
1 0 0 0 0 ATT M
1 0 0 0 0 ATT M
1 2.6327 1.3837 2.6334 1.3822 ATT M
1 . . 2.0235 1.55 ATT M
1 . . 1.5109 1.2924 ATT M
1 . . 1.2195 1.4397 ATT M
1 . . 0 0 ATT M
1 . . 0 0 ATT M
1 . . 0 0 ATT M
1 . . 0 0 ATT M
1 0 0 0 0 ATT M
1 0 0 0 0 ATT M
1 0 0 0 0 ATT M
1 0 0 0 0 ATT M
1 . . 0 0 ATT M
1 . . 0 0 ATT M
1 . . 0 0 ATT M
1 0 0 0 0 ATT M
1 0 0 0 0 ATT M
1 0 0 0 0 ATT M
1 0 0 0 0 ATT M
1 0 0 0 0 ATT M
1 0 0 0 0 ATT M
1 0 0 0 0 ATT M
1 0 0 0 0 ATT M
1 0 0 0 0 ATT M
1 0 0 0 0 ATT M
1 0 0 0 0 ATT M
1 0 0 0 0 ATT M
1 0 0 0 0 ATT M
1 0 0 0 0 ATT M
1 0 0 0 0 ATT M
1 0 0 0 0 ATT M
1 0 0 0 0 ATT M
1 0 0 0 0 ATT M
1 0 0 0 0 ATT M
1 0 0 0 0 ATT M
1 0 0 0 0 ATT M
1 0 0 0 0 ATT M
1 0 0 0 0 ATT M
1 0 0 0 0 ATT M
1 0 0 0 0 ATT M
1 0 0 0 0 ATT M
1 0 0 0 0 ATT M
1 0 0 0 0 ATT M
1 0 0 0 0 ATT M
1 -3.3771 -0.34844 -3.3772 -0.34784 ATT M
1 . . -3.0744 -0.2856 ATT M
1 . . -2.999 -0.38089 ATT M
1 . . -3.2508 -0.35366 ATT M
1 -2.9941 -0.42295 -2.9942 -0.42237 ATT M
1 -3.0177 -0.57562 -3.0179 -0.57482 ATT M
1 -3.0134 -0.2024 -3.0134 -0.20212 ATT M
1 -2.9723 -0.71402 -2.9725 -0.71306 ATT M
1 -3.0269 -0.33961 -3.0269 -0.33913 ATT M
1 -2.9685 -0.14438 -2.9685 -0.14419 ATT M
1 -2.7113 -0.36984 -2.7114 -0.36942 ATT M
1 . . -3.3279 -0.021428 ATT M
1 . . -2.9696 -0.29689 ATT M
1 -3.0202 -0.39305 -3.0202 -0.3925 ATT M
1 . . -2.8115 -0.50318 ATT M
1 . . -2.9557 -0.50314 ATT M
1 -2.7447 -0.67813 -2.7448 -0.67735 ATT M
1 -3.1866 0.53831 -3.1867 0.53748 ATT M
1 . . -2.8967 -0.43371 ATT M
1 -2.8315 -0.35738 -2.8316 -0.35695 ATT M
1 . . -3.033 -0.52612 ATT M
1 . . -2.924 -0.48785 ATT M
1 -2.7119 -0.49707 -2.712 -0.49652 ATT M
1 -3.0696 -0.30378 -3.0696 -0.30335 ATT M
1 -2.6432 -0.39374 -2.6433 -0.39332 ATT M
1 -2.6496 -0.32731 -2.6496 -0.32696 ATT M
1 0 0 0 0 ATT M
1 . . -0.89339 -0.1328 ATT M
1 . . -1.1427 -0.18055 ATT M
1 . . 0 0 ATT M
1 -1.062 -0.011884 -1.062 -0.011882 ATT M
1 -1.1551 -0.064493 -1.1551 -0.06448 ATT M
1 -1.2941 0.21463 -1.2941 0.21458 ATT M
1 . . -1.0418 0.14109 ATT M
1 -0.95038 -0.017407 -0.95038 -0.017404 ATT M
1 -0.82614 0.011026 -0.82614 0.011025 ATT M
1 . . -1.1156 0.18672 ATT M
1 -1.1305 -0.067794 -1.1305 -0.067781 ATT M
1 -0.89191 -0.0085018 -0.89191 -0.0085008 ATT M
1 0 0 0 0 ATT M
1 . . -2.9729 -0.55686 ATT M
1 . . -3.0625 -0.74945 ATT M
1 . . -3.3045 -0.84842 ATT M
1 . . -2.9004 -0.54989 ATT M
1 -2.7899 -0.61869 -2.79 -0.61795 ATT M
1 -2.8613 -0.38452 -2.8614 -0.38405 ATT M
1 . . -3.0015 -0.57954 ATT M
1 -3.0462 -0.17561 -3.0462 -0.17536 ATT M
1 . . -2.9767 -0.54326 ATT M
1 -3.0583 -0.41006 -3.0583 -0.40948 ATT M
1 -3.1667 -0.51703 -3.1669 -0.51624 ATT M
1 . . -2.9467 -0.60989 ATT M
1 -3.0115 -0.38101 -3.0116 -0.38049 ATT M
1 -3.3502 -0.46061 -3.3503 -0.45982 ATT M
1 -3.1356 -0.13378 -3.1356 -0.13358 ATT M
1 . . -2.7666 -0.44018 ATT M
1 -3.0595 -0.11228 -3.0595 -0.11212 ATT M
1 . . -3.4823 0.55028 ATT M
1 . . -3.0725 0.81901 ATT M
1 . . -3.0394 0.81936 ATT M
1 . . -3.1793 0.89499 ATT M
1 . . -3.009 0.49268 ATT M
1 . . -2.92 0.90501 ATT M
1 -3.0682 1.3645 -3.0691 1.3626 ATT M
1 . . -3.3893 0.95513 ATT M
1 . . -3.2594 0.87797 ATT M
1 . . -2.9792 1.344 ATT M
1 -2.9046 1.4852 -2.9056 1.4833 ATT M
1 . . -2.8113 0.74789 ATT M
1 . . -2.844 1.0916 ATT M
1 -2.7279 1.2747 -2.7286 1.2732 ATT M
1 -2.7885 1.5976 -2.7896 1.5957 ATT M
1 . . -2.9296 1.0414 ATT M
1 -3.1183 1.0539 -3.1189 1.0523 ATT M
1 . . -1.6505 1.2524 ATT M
1 . . 0 0 ATT M
1 . . 0 0 ATT M
1 . . 0 0 ATT M
1 . . 0 0 ATT M
1 0 0 0 0 ATT M
1 0 0 0 0 ATT M
1 0 0 0 0 ATT M
1 0 0 0 0 ATT M
1 0 0 0 0 ATT M
1 0 0 0 0 ATT M
1 0 0 0 0 ATT M
1 0 0 0 0 ATT M
1 0 0 0 0 ATT M
1 0 0 0 0 ATT M
1 0 0 0 0 ATT M
1 0 0 0 0 ATT M
1 0 0 0 0 ATT M
1 0 0 0 0 ATT M
1 0 0 0 0 ATT M
1 0 0 0 0 ATT M
1 0 0 0 0 ATT M
1 0 0 0 0 ATT M
1 0 0 0 0 ATT M
1 0 0 0 0 ATT M
1 0 0 0 0 ATT M
1 0 0 0 0 ATT M
1 0 0 0 0 ATT M
1 0 0 0 0 ATT M
1 0 0 0 0 ATT M
1 0 0 0 0 ATT M
1 0 0 0 0 ATT M
1 0 0 0 0 ATT M
1 0 0 0 0 ATT M
1 0 0 0 0 ATT M
1 0 0 0 0 ATT M
1 0 0 0 0 ATT M
1 0 0 0 0 ATT M
1 0 0 0 0 ATT M
1 0 0 0 0 ATT M
1 0 0 0 0 ATT M
1 0 0 0 0 ATT M
1 0 0 0 0 ATT M
1 0 0 0 0 ATT M
1 . . -2.6868 -0.62263 ATT M
1 . . -2.5856 -0.35054 ATT M
1 -2.4969 -0.035127 -2.4969 -0.035094 ATT M
1 . . 0 0 ATT M
1 . . 0 0 ATT M
1 . . 2.7506 -0.081889 ATT M
1 . . 2.6908 -0.30431 ATT M
1 . . 2.8694 -0.098914 ATT M
1 . . 2.5679 0.11309 ATT M
1 2.4369 0.15798 2.4369 0.15784 ATT M
1 . . 0 0 ATT M
1 . . 0 0 ATT M
1 . . 0 0 ATT M
1 . . 0 0 ATT M
1 0 0 0 0 ATT M
1 0 0 0 0 ATT M
1 0 0 0 0 ATT M
1 0 0 0 0 ATT M
1 0 0 0 0 ATT M
1 0 0 0 0 ATT M
1 -2.5323 0.054849 -2.5323 0.054795 ATT M
1 . . -2.6911 0.10618 ATT M
1 . . -2.6388 -0.24552 ATT M
1 . . -2.6401 0.029196 ATT M
1 -2.7076 0.12955 -2.7076 0.12941 ATT M
1 -2.3673 -0.41002 -2.3673 -0.40967 ATT M
1 -2.8834 -0.32749 -2.8834 -0.32707 ATT M
1 . . -2.7257 -0.13201 ATT M
1 -2.5556 0.11865 -2.5556 0.11854 ATT M
1 . . -2.8312 0.08668 ATT M
1 . . -2.2369 -0.13626 ATT M
1 . . -2.6085 0.0084686 ATT M
1 -2.6792 -0.50012 -2.6793 -0.49958 ATT M
1 . . -2.9482 -0.036881 ATT M
1 . . -3.078 -0.49719 ATT M
1 . . -2.6337 -0.44089 ATT M
1 -2.8695 -0.092353 -2.8695 -0.092237 ATT M
1 -2.831 -0.2449 -2.831 -0.2446 ATT M
1 -2.6623 0.01702 -2.6623 0.017001 ATT M
1 . . -2.6421 0.044802 ATT M
1 -2.5955 -0.20755 -2.5955 -0.20734 ATT M
1 -2.5893 -0.11898 -2.5893 -0.11886 ATT M
1 -2.5724 0.28536 -2.5725 0.28507 ATT M
1 -2.4609 0.062475 -2.4609 0.062418 ATT M
1 -2.7687 -0.21935 -2.7687 -0.2191 ATT M
1 -2.5759 -0.17964 -2.5759 -0.17945 ATT M
1 . . -2.4394 -0.26064 ATT M
1 . . -2.5493 0.085255 ATT M
1 . . -2.7593 -0.21496 ATT M
1 -2.5947 -0.20046 -2.5947 -0.20025 ATT M
1 -2.4687 -0.19161 -2.4688 -0.19143 ATT M
1 -2.5589 0.17682 -2.5589 0.17664 ATT M
1 . . -3.3518 -0.3878 ATT M
1 . . -2.7206 -0.47615 ATT M
1 -2.3858 -0.38915 -2.3858 -0.38882 ATT M
1 . . -2.9715 -0.50068 ATT M
1 . . -2.9861 -0.42083 ATT M
1 -2.5154 -0.0091093 -2.5154 -0.0091005 ATT M
1 . . -2.7202 -0.018573 ATT M
1 . . -2.758 -0.32628 ATT M
1 -3.0494 -0.27055 -3.0495 -0.27017 ATT M
1 . . -3.0037 -0.37089 ATT M
1 . . -2.8332 -0.25553 ATT M
1 -2.7471 -0.14832 -2.7471 -0.14815 ATT M
1 . . -2.6162 -0.18617 ATT M
1 . . -2.8096 -0.40373 ATT M
1 -2.7102 -0.44016 -2.7103 -0.43967 ATT M
1 -2.9194 -0.50384 -2.9195 -0.50319 ATT M
1 . . -3.2137 -0.21316 ATT M
1 . . -2.0334 -0.14717 ATT M
1 . . -1.4991 0.49792 ATT M
1 . . -1.307 0.32666 ATT M
1 . . -1.4082 0.16116 ATT M
1 . . 0 0 ATT M
1 . . -1.276 0.016589 ATT M
1 . . -1.3076 -0.3544 ATT M
1 . . -1.36 0.001197 ATT M
1 . . -1.3792 0.20634 ATT M
1 -1.1874 -0.36004 -1.1875 -0.35996 ATT M
1 -1.0956 -0.033551 -1.0956 -0.033545 ATT M
1 -1.5144 -0.13052 -1.5145 -0.13047 ATT M
1 . . -1.3856 0.54124 ATT M
1 . . -1.3239 -0.18135 ATT M
1 -1.9101 -0.21781 -1.9101 -0.21769 ATT M
1 . . -4.5226 -0.68835 ATT M
1 . . -4.9496 -0.80668 ATT M
1 . . -4.9142 -0.63896 ATT M
1 . . -4.7522 -1.0102 ATT M
1 . . -4.5706 -0.24221 ATT M
1 . . -4.9329 -0.7483 ATT M
1 -4.801 -0.73797 -4.8014 -0.73538 ATT M
1 -4.9235 -0.91725 -4.9241 -0.91387 ATT M
1 . . -4.8846 -0.46125 ATT M
1 -4.7473 -0.73147 -4.7477 -0.72896 ATT M
1 -4.9854 -0.62795 -4.9857 -0.62557 ATT M
1 -4.8167 -0.71332 -4.8171 -0.7108 ATT M
1 -4.7785 -0.21448 -4.7785 -0.21373 ATT M
1 . . -4.5339 0.56056 ATT M
1 . . -4.4053 0.72849 ATT M
1 . . -4.6561 0.3391 ATT M
1 . . -4.6842 1.0369 ATT M
1 . . -4.6226 0.48997 ATT M
1 -4.2624 0.7998 -4.2629 0.79759 ATT M
1 . . -4.4458 0.8779 ATT M
1 -4.6067 0.90511 -4.6072 0.90219 ATT M
1 . . -4.4319 0.63456 ATT M
1 -4.6617 0.57558 -4.662 0.57368 ATT M
1 . . -4.8113 0.81874 ATT M
1 -4.6586 0.81711 -4.6591 0.81441 ATT M
1 -4.3402 0.76219 -4.3406 0.76 ATT M
1 . . -4.5677 0.70034 ATT M
1 -4.5451 0.72184 -4.5455 0.71957 ATT M
1 -4.5976 0.75678 -4.598 0.75434 ATT M
1 -4.4266 0.29763 -4.4267 0.29674 ATT M
1 . . -4.3 0.0081731 ATT M
1 . . -4.0701 0.40889 ATT M
1 . . -4.668 0.26626 ATT M
1 -4.7514 0.32912 -4.7514 0.32798 ATT M
1 . . -4.5916 0.28897 ATT M
1 . . -4.5345 0.17476 ATT M
1 -4.4815 0.22237 -4.4815 0.22169 ATT M
1 -4.4435 0.20936 -4.4436 0.20873 ATT M
1 -4.5763 0.13645 -4.5763 0.13601 ATT M
1 -4.4181 0.17198 -4.4182 0.17147 ATT M
1 -4.7749 0.1874 -4.7749 0.18675 ATT M
1 . . -4.6656 0.11843 ATT M
1 -4.5538 0.23061 -4.5538 0.22988 ATT M
1 -4.1785 -0.014773 -4.1785 -0.014734 ATT M
1 . . -4.2207 0.15739 ATT M
1 . . -4.7621 0.43931 ATT M
1 -4.4935 0.33037 -4.4935 0.32936 ATT M
1 . . -4.5089 0.079504 ATT M
1 -4.242 0.50669 -4.2422 0.5053 ATT M
1 . . -4.4937 0.20796 ATT M
1 -4.4668 0.2183 -4.4668 0.21764 ATT M
1 -4.4702 0.16714 -4.4703 0.16663 ATT M
1 . . -4.4136 0.45078 ATT M
1 -4.3481 -0.00083089 -4.3481 -0.0008285 ATT M
1 -4.7829 0.22823 -4.7829 0.22743 ATT M
1 . . -4.5527 0.20397 ATT M
1 -4.2799 0.22561 -4.2799 0.22498 ATT M
1 -3.58 0.75146 -3.5803 0.74999 ATT M
1 . . -0.48212 -0.045217 ATT M
1 . . -0.42405 0.13735 ATT M
1 . . 0 0 ATT M
1 . . -0.42088 -0.4256 ATT M
1 . . -0.32178 -0.11405 ATT M
1 -0.36955 -0.60184 -0.36957 -0.60183 ATT M
1 . . -0.43387 -0.48244 ATT M
1 . . 0.41495 -0.94031 ATT M
1 -1.8238 -0.24283 -1.8238 -0.24271 ATT M
1 -1.8336 -0.13619 -1.8336 -0.13612 ATT M
1 -1.7947 -0.53632 -1.7948 -0.53606 ATT M
1 -2.1451 0.032031 -2.1451 0.032008 ATT M
1 . . -2.3126 -0.27509 ATT M
1 . . -2.2806 -0.3717 ATT M
1 . . -2.1809 -0.021143 ATT M
1 -2.2163 -0.45154 -2.2163 -0.4512 ATT M
1 -1.9826 -0.54799 -1.9827 -0.54766 ATT M
1 0 0 0 0 ATT M
1 . . 0 0 ATT M
1 . . 0 0 ATT M
1 . . 0 0 ATT M
1 0 0 0 0 ATT M
1 0 0 0 0 ATT M
1 0 0 0 0 ATT M
1 0 0 0 0 ATT M
1 0 0 0 0 ATT M
1 0 0 0 0 ATT M
1 0 0 0 0 ATT M
1 0 0 0 0 ATT M
1 0 0 0 0 ATT M
1 0 0 0 0 ATT M
1 0 0 0 0 ATT M
1 0 0 0 0 ATT M
1 0 0 0 0 ATT M
1 0 0 0 0 ATT M
1 0 0 0 0 ATT M
1 0 0 0 0 ATT M
1 0 0 0 0 ATT M
1 0 0 0 0 ATT M
1 0 0 0 0 ATT M
1 -3.2352 0.15513 -3.2352 0.15488 ATT M
1 . . -2.6628 0.093745 ATT M
1 . . -2.8883 -0.10564 ATT M
1 . . -2.5762 0.061446 ATT M
1 . . -2.5781 -0.44918 ATT M
1 . . -2.5504 0.25253 ATT M
1 . . -2.2873 0.11637 ATT M
1 -2.5863 0.39025 -2.5864 0.38985 ATT M
1 . . -2.6956 -0.098808 ATT M
1 . . -2.3548 0.036849 ATT M
1 -2.3841 0.20956 -2.3842 0.20937 ATT M
1 -2.4545 -0.017972 -2.4545 -0.017955 ATT M
1 -2.5731 0.24647 -2.5731 0.24622 ATT M
1 -2.5896 0.032477 -2.5896 0.032444 ATT M
1 -2.4632 0.09487 -2.4632 0.094783 ATT M
1 -2.5267 0.0049711 -2.5267 0.0049663 ATT M
1 -2.4704 -0.052578 -2.4704 -0.052529 ATT M
1 -2.3979 -0.05513 -2.3979 -0.055082 ATT M
1 -2.6058 -0.15635 -2.6058 -0.15619 ATT M
1 -2.349 0.073839 -2.349 0.073777 ATT M
1 -2.4778 0.10901 -2.4778 0.10891 ATT M
1 -2.523 0.31388 -2.5231 0.31358 ATT M
1 . . -2.3348 -0.05578 ATT M
1 0 0 0 0 ATT M
1 . . -0.79646 -0.23606 ATT M
1 . . -1.1026 -0.20701 ATT M
1 . . -0.90372 -0.36939 ATT M
1 . . -1.0339 -0.15344 ATT M
1 -1.1982 0.39878 -1.1982 0.39869 ATT M
1 . . -1.4258 -0.049308 ATT M
1 . . -1.5383 0.1869 ATT M
1 . . -2.6246 0.20445 ATT M
1 . . -2.459 0.31167 ATT M
1 . . -2.5144 0.18798 ATT M
1 . . -2.3685 0.10928 ATT M
1 -2.7714 -0.047602 -2.7714 -0.047547 ATT M
1 . . -2.4582 -0.055533 ATT M
1 -2.7777 -0.18037 -2.7777 -0.18016 ATT M
1 . . -2.5622 0.015034 ATT M
1 -2.3408 0.6476 -2.341 0.64706 ATT M
1 . . -2.4873 -0.013461 ATT M
1 -2.5628 -0.35225 -2.5629 -0.3519 ATT M
1 . . -2.5097 -0.14784 ATT M
1 . . -2.5037 0.10022 ATT M
1 -2.4884 -0.096438 -2.4884 -0.096347 ATT M
1 -2.7418 0.12693 -2.7418 0.12678 ATT M
1 -2.6939 0.2389 -2.6939 0.23863 ATT M
1 -2.537 0.081692 -2.537 0.081612 ATT M
1 -2.6014 -0.2025 -2.6014 -0.20229 ATT M
1 . . -2.5792 -0.083856 ATT M
1 . . -2.8768 -0.24044 ATT M
1 . . -1.6373 -0.29514 ATT M
1 . . 0 0 ATT M
1 . . 0 0 ATT M
1 . . 0 0 ATT M
1 . . 0 0 ATT M
1 0 0 0 0 ATT M
1 0 0 0 0 ATT M
1 2.0259 -0.083626 2.0259 -0.083574 ATT M
1 . . 2.0444 -0.28641 ATT M
1 . . 0 0 ATT M
1 0 0 0 0 ATT M
1 . . 0 0 ATT M
1 . . 1.8743 -0.14277 ATT M
1 . . 0 0 ATT M
1 0 0 0 0 ATT M
1 0 0 0 0 ATT M
1 . . 0 0 ATT M
1 2.3982 -0.27043 2.3982 -0.27019 ATT M
1 . . 2.7172 -0.35664 ATT M
1 . . 2.2755 -0.18691 ATT M
1 . . 0 0 ATT M
1 . . 0 0 ATT M
1 . . 1.9318 0.084069 ATT M
1 . . 0 0 ATT M
1 0 0 0 0 ATT M
1 0 0 0 0 ATT M
1 . . 0 0 ATT M
1 0 0 0 0 ATT M
1 0 0 0 0 ATT M
1 0 0 0 0 ATT M
1 0 0 0 0 ATT M
1 2.5769 -0.33291 2.577 -0.33257 ATT M
1 . . 2.5118 -0.25369 ATT M
1 . . 2.4184 -0.20748 ATT M
1 . . 3.2477 -0.14567 ATT M
1 . . 3.3663 -0.64263 ATT M
1 . . 3.3513 -0.68493 ATT M
1 . . 0 0 ATT M
1 . . 0 0 ATT M
1 . . 0 0 ATT M
1 . . 0 0 ATT M
1 0 0 0 0 ATT M
1 0 0 0 0 ATT M
1 0 0 0 0 ATT M
1 0 0 0 0 ATT M
1 0 0 0 0 ATT M
1 0 0 0 0 ATT M
1 0 0 0 0 ATT M
1 0 0 0 0 ATT M
1 2.6862 -0.7374 2.6864 -0.73659 ATT M
1 . . 2.1888 -1.0197 ATT M
1 . . 2.0994 -1.4626 ATT M
1 . . 2.4843 -1.0411 ATT M
1 . . 2.0603 -1.4432 ATT M
1 . . 2.1265 -1.1724 ATT M
1 2.2131 -1.5457 2.2139 -1.5445 ATT M
1 . . 2.3477 -1.5207 ATT M
1 2.2199 -1.5115 2.2207 -1.5103 ATT M
1 . . 2.4638 -1.0601 ATT M
1 . . 0 0 ATT M
1 . . 2.2071 -1.0841 ATT M
1 . . 2.0723 -1.4485 ATT M
1 . . 2.3842 -1.0506 ATT M
1 . . 2.3863 -1.0687 ATT M
1 2.3362 -0.83377 2.3364 -0.83308 ATT M
1 . . 2.2839 -0.9039 ATT M
1 0 0 0 0 ATT M
1 . . -1.2246 0.26626 ATT M
1 . . 0 0 ATT M
1 . . 0 0 ATT M
1 . . 0 0 ATT M
1 . . 0 0 ATT M
1 0 0 0 0 ATT M
1 0 0 0 0 ATT M
1 0 0 0 0 ATT M
1 0 0 0 0 ATT M
1 0 0 0 0 ATT M
1 0 0 0 0 ATT M
1 0 0 0 0 ATT M
1 0 0 0 0 ATT M
1 0 0 0 0 ATT M
1 0 0 0 0 ATT M
1 0 0 0 0 ATT M
1 0 0 0 0 ATT M
1 0 0 0 0 ATT M
1 -3.8271 0.24501 -3.8272 0.24447 ATT M
1 . . -3.0498 0.20586 ATT M
1 . . -2.7168 -0.046782 ATT M
1 . . -2.9794 -0.21254 ATT M
1 . . -2.539 -0.23822 ATT M
1 . . -2.9955 -0.16728 ATT M
1 -3.001 -0.24498 -3.0011 -0.24464 ATT M
1 -2.9477 -0.17212 -2.9478 -0.17189 ATT M
1 . . -2.9722 -0.29917 ATT M
1 -2.9833 -0.20812 -2.9833 -0.20784 ATT M
1 -2.8167 -0.012935 -2.8167 -0.012919 ATT M
1 -3.1175 -0.24397 -3.1176 -0.24361 ATT M
1 -3.0292 0.18438 -3.0292 0.18413 ATT M
1 . . -2.9689 0.33332 ATT M
1 . . -2.7392 0.3335 ATT M
1 . . -3.06 0.071219 ATT M
1 -3.3398 -0.054375 -3.3398 -0.054283 ATT M
1 . . -3.145 0.13214 ATT M
1 . . -2.8751 0.049281 ATT M
1 -2.8759 0.079265 -2.8759 0.079165 ATT M
1 . . -2.9491 -0.26774 ATT M
1 . . -2.7268 -0.34527 ATT M
1 . . -2.9072 -0.065196 ATT M
1 -2.996 -0.87917 -2.9963 -0.87796 ATT M
1 . . -3.2984 -0.20387 ATT M
1 . . -3.4559 -0.069532 ATT M
1 . . -2.9112 -0.25349 ATT M
1 . . -3.3326 -0.16921 ATT M
1 -2.911 0.98786 -2.9114 0.98658 ATT M
1 . . -2.8392 1.1774 ATT M
1 . . -2.9418 1.4898 ATT M
1 . . -2.8683 1.2171 ATT M
1 -2.8706 1.473 -2.8716 1.4711 ATT M
1 -2.7688 1.4516 -2.7697 1.4499 ATT M
1 -2.8671 1.5731 -2.8682 1.5711 ATT M
1 . . -3.1792 1.3358 ATT M
1 . . -2.9066 1.1476 ATT M
1 . . -2.7547 1.1472 ATT M
1 . . -3.1796 1.4003 ATT M
1 -2.7186 1.9401 -2.7202 1.9379 ATT M
1 . . -2.7529 1.6446 ATT M
1 . . -3.1045 1.4802 ATT M
1 -3.1711 1.5136 -3.1722 1.5113 ATT M
1 . . -2.7754 1.3524 ATT M
1 -2.6889 1.2783 -2.6895 1.2768 ATT M
1 . . -2.9107 1.5015 ATT M
1 -3.05 1.2903 -3.0507 1.2884 ATT M
1 -2.9356 1.2441 -2.9363 1.2425 ATT M
1 -2.8592 1.5805 -2.8602 1.5785 ATT M
1 -3.0462 1.0489 -3.0467 1.0474 ATT M
1 -2.8189 0.99615 -2.8194 0.99494 ATT M
1 -3.171 0.95463 -3.1714 0.95316 ATT M
1 . . -3.0594 1.1961 ATT M
1 -3.0869 0.76415 -3.0871 0.76304 ATT M
1 -2.9828 0.96256 -2.9832 0.96126 ATT M
1 -2.5141 1.0723 -2.5146 1.0712 ATT M
1 . . -2.9624 0.98487 ATT M
1 -2.792 0.50771 -2.7921 0.50711 ATT M
1 . . -2.9158 0.98906 ATT M
1 . . -3.0537 1.1234 ATT M
1 -3.114 0.85934 -3.1144 0.85807 ATT M
1 . . -3.1043 0.95875 ATT M
1 -2.8177 0.66914 -2.8179 0.66833 ATT M
1 . . -3.0257 1.0532 ATT M
1 -3.0434 1.213 -3.044 1.2113 ATT M
1 -2.6246 0.33603 -2.6247 0.33568 ATT M
1 . . 0 0 ATT M
1 . . 0 0 ATT M
1 . . 0 0 ATT M
1 . . 0 0 ATT M
1 0 0 0 0 ATT M
1 0 0 0 0 ATT M
1 0 0 0 0 ATT M
1 0 0 0 0 ATT M
1 0 0 0 0 ATT M
1 0 0 0 0 ATT M
1 0 0 0 0 ATT M
1 0 0 0 0 ATT M
1 0 0 0 0 ATT M
1 0 0 0 0 ATT M
1 0 0 0 0 ATT M
1 0 0 0 0 ATT M
1 0 0 0 0 ATT M
1 0 0 0 0 ATT M
1 0 0 0 0 ATT M
1 0 0 0 0 ATT M
1 0 0 0 0 ATT M
1 0 0 0 0 ATT M
1 0 0 0 0 ATT M
1 0 0 0 0 ATT M
1 0 0 0 0 ATT M
1 0 0 0 0 ATT M
1 0 0 0 0 ATT M
1 0 0 0 0 ATT M
1 0 0 0 0 ATT M
1 0 0 0 0 ATT M
1 0 0 0 0 ATT M
1 0 0 0 0 ATT M
1 0 0 0 0 ATT M
1 0 0 0 0 ATT M
1 0 0 0 0 ATT M
1 0 0 0 0 ATT M
1 0 0 0 0 ATT M
1 0 0 0 0 ATT M
1 0 0 0 0 ATT M
1 0 0 0 0 ATT M
1 0 0 0 0 ATT M
1 0 0 0 0 ATT M
1 0 0 0 0 ATT M
1 0 0 0 0 ATT M
1 -3.9364 0.72565 -3.9367 0.72394 ATT M
1 . . -3.1432 0.57599 ATT M
1 . . -3.1654 1.3955 ATT M
1 . . -3.0366 0.65636 ATT M
1 . . -2.739 0.90088 ATT M
1 . . -2.9847 1.543 ATT M
1 -3.0042 0.83382 -3.0045 0.83267 ATT M
1 -3.1033 0.71979 -3.1036 0.71874 ATT M
1 . . -2.809 1.3145 ATT M
1 -3.0165 1.0927 -3.017 1.0912 ATT M
1 -2.4825 0.12625 -2.4825 0.12614 ATT M
1 . . -2.652 -0.2364 ATT M
1 . . -2.5451 -0.51779 ATT M
1 . . -2.7691 -0.49222 ATT M
1 . . -2.5211 -0.49988 ATT M
1 -2.7662 -0.57732 -2.7663 -0.57665 ATT M
1 0 0 0 0 ATT M
1 . . -2.6212 -0.16749 ATT M
1 . . -2.7632 -0.12368 ATT M
1 . . -2.7582 -0.93132 ATT M
1 . . -2.4655 -0.44589 ATT M
1 0 0 0 0 ATT M
1 . . -2.578 0.19435 ATT M
1 0 0 0 0 ATT M
1 . . 0 0 ATT M
1 . . 0 0 ATT M
1 . . 0 0 ATT M
1 2.6494 -0.85739 2.6497 -0.85647 ATT M
1 . . 0 0 ATT M
1 2.3321 -0.51188 2.3322 -0.51145 ATT M
1 . . 0 0 ATT M
1 . . 2.4829 -0.78251 ATT M
1 . . 2.7538 -0.63657 ATT M
1 . . 2.4445 -0.57398 ATT M
1 . . 0 0 ATT M
1 . . 2.5257 -0.21513 ATT M
1 . . 2.4958 -0.30769 ATT M
1 2.7244 -0.46864 2.7245 -0.46811 ATT M
1 . . 2.5044 -0.39816 ATT M
1 2.4821 -0.71763 2.4823 -0.71696 ATT M
1 . . 0 0 ATT M
1 . . 0 0 ATT M
1 . . 2.5584 -0.64583 ATT M
1 0 0 0 0 ATT M
1 0 0 0 0 ATT M
1 0 0 0 0 ATT M
1 . . 0 0 ATT M
1 2.5678 -0.46839 2.5679 -0.46792 ATT M
1 . . 0 0 ATT M
1 2.231 -0.88447 2.2313 -0.8838 ATT M
1 . . 2.5433 -0.7021 ATT M
1 2.2009 -0.65272 2.201 -0.65224 ATT M
1 . . 0 0 ATT M
1 . . 0 0 ATT M
1 . . -2.5734 0.28439 ATT M
1 . . -2.6831 0.1184 ATT M
1 . . -3.2445 0.024816 ATT M
1 . . -2.8037 0.46218 ATT M
1 -2.8987 0.44866 -2.8988 0.44809 ATT M
1 . . -2.903 0.58739 ATT M
1 . . -2.5532 0.26757 ATT M
1 -2.6078 0.22765 -2.6078 0.22741 ATT M
1 -3.1352 0.47375 -3.1353 0.47304 ATT M
1 -2.8642 0.33719 -2.8642 0.33677 ATT M
1 . . -2.6822 0.54108 ATT M
1 . . -2.7662 0.52378 ATT M
1 . . -2.8255 0.59175 ATT M
1 -2.7029 0.52846 -2.703 0.52787 ATT M
1 -2.5536 0.47155 -2.5537 0.47108 ATT M
1 -2.5165 0.2621 -2.5165 0.26185 ATT M
1 . . -2.576 0.16131 ATT M
1 . . -2.7736 0.63318 ATT M
1 -2.865 -0.18415 -2.865 -0.18392 ATT M
1 . . -3.3708 -0.54148 ATT M
1 . . -2.7273 -0.4054 ATT M
1 . . -3.303 -0.52762 ATT M
1 . . -2.7983 -0.43756 ATT M
1 . . -2.9321 -0.39046 ATT M
1 -2.4992 -0.15847 -2.4992 -0.15832 ATT M
1 . . -2.6466 -0.39873 ATT M
1 -2.9317 -0.47739 -2.9318 -0.47676 ATT M
1 -2.7679 -0.17665 -2.768 -0.17644 ATT M
1 -2.9618 -0.47813 -2.9619 -0.47749 ATT M
1 . . -2.6978 -0.013356 ATT M
1 . . -2.8564 -0.62484 ATT M
1 . . -2.5474 -0.67799 ATT M
1 . . -2.7068 -0.3714 ATT M
1 . . -2.9699 -0.39666 ATT M
1 -2.7232 -0.39321 -2.7233 -0.39276 ATT M
1 -2.5361 -0.65013 -2.5363 -0.64949 ATT M
1 -2.6122 -0.82051 -2.6124 -0.81966 ATT M
1 . . -2.5596 -0.53623 ATT M
1 -3.2937 -0.60664 -3.2939 -0.60564 ATT M
1 . . -3.0449 -0.78246 ATT M
1 . . -2.7485 -0.1521 ATT M
1 . . -2.8351 -0.59397 ATT M
1 . . -2.8281 -0.75257 ATT M
1 -3.0231 0.036103 -3.0231 0.036053 ATT M
1 -2.8263 -1.0442 -2.8268 -1.0429 ATT M
1 . . -2.1454 -0.41933 ATT M
1 . . -1.8941 -0.49463 ATT M
1 . . -1.5436 -0.78546 ATT M
1 . . -2.0477 -0.95144 ATT M
1 . . -1.3311 -0.4352 ATT M
1 . . -1.6592 -0.92146 ATT M
1 -1.7128 -0.48844 -1.7129 -0.48822 ATT M
1 . . -1.7482 -0.64697 ATT M
1 . . -1.3604 -0.66961 ATT M
1 -1.7967 -0.99551 -1.797 -0.99502 ATT M
1 . . -1.8215 -1.1784 ATT M
1 . . -1.7373 -0.84729 ATT M
1 . . -1.2055 -0.48842 ATT M
1 . . -0.74568 -0.65012 ATT M
1 . . -0.96416 -0.62529 ATT M
1 . . -0.8834 -0.42243 ATT M
1 . . 0 0 ATT M
1 . . -1.1133 -0.11749 ATT M
1 . . -1.0115 -0.30619 ATT M
1 -0.75832 -0.53856 -0.75836 -0.53851 ATT M
1 . . -1.1015 -0.095465 ATT M
1 -1.2099 -0.37988 -1.21 -0.37979 ATT M
1 -1.0168 -0.44061 -1.0168 -0.44054 ATT M
1 -0.77661 -0.39016 -0.77663 -0.39012 ATT M
1 . . -1.0594 -0.14173 ATT M
1 -0.72774 -0.052103 -0.72774 -0.052099 ATT M
1 . . 0 0 ATT M
1 . . 2.2114 -0.7843 ATT M
1 . . 2.7186 -1.0086 ATT M
1 . . 2.5773 -0.84783 ATT M
1 . . 2.5051 -0.61246 ATT M
1 2.5603 -0.90805 2.5606 -0.90715 ATT M
1 2.3035 -0.94359 2.3038 -0.94283 ATT M
1 2.487 -1.2244 2.4875 -1.2233 ATT M
1 . . 2.4991 -0.53218 ATT M
1 . . 2.7883 -1.3748 ATT M
1 . . 1.6193 -0.86156 ATT M
1 . . 0 0 ATT M
1 . . 4.3546 9.059 ATT M
1 . . 0 0 ATT M
1 . . 0 0 ATT M
1 0 0 0 0 ATT M
1 . . 0 0 ATT M
1 0 0 0 0 ATT M
1 0 0 0 0 ATT M
1 0 0 0 0 ATT M
1 0 0 0 0 ATT M
1 0 0 0 0 ATT M
1 0 0 0 0 ATT M
1 0 0 0 0 ATT M
1 0 0 0 0 ATT M
1 0 0 0 0 ATT M
1 0 0 0 0 ATT M
1 0 0 0 0 ATT M
1 0 0 0 0 ATT M
1 0 0 0 0 ATT M
1 0 0 0 0 ATT M
1 0 0 0 0 ATT M
1 0 0 0 0 ATT M
1 0 0 0 0 ATT M
1 0 0 0 0 ATT M
1 0 0 0 0 ATT M
1 0 0 0 0 ATT M
1 0 0 0 0 ATT M
1 0 0 0 0 ATT M
1 0 0 0 0 ATT M
1 0 0 0 0 ATT M
1 0 0 0 0 ATT M
1 0 0 0 0 ATT M
1 0 0 0 0 ATT M
1 0 0 0 0 ATT M
1 0 0 0 0 ATT M
1 0 0 0 0 ATT M
1 0 0 0 0 ATT M
1 . . 0 0 ATT M
1 0 0 0 0 ATT M
1 0 0 0 0 ATT M
1 0 0 0 0 ATT M
1 0 0 0 0 ATT M
1 0 0 0 0 ATT M
1 0 0 0 0 ATT M
1 0 0 0 0 ATT M
1 0 0 0 0 ATT M
1 0 0 0 0 ATT M
1 0 0 0 0 ATT M
1 0 0 0 0 ATT M
1 0 0 0 0 ATT M
1 0 0 0 0 ATT M
1 0 0 0 0 ATT M
1 0 0 0 0 ATT M
1 0 0 0 0 ATT M
1 0 0 0 0 ATT M
1 0 0 0 0 ATT M
1 0 0 0 0 ATT M
1 0 0 0 0 ATT M
1 0 0 0 0 ATT M
1 -2.7101 -0.86492 -2.7105 -0.86395 ATT M
1 . . -2.7862 -0.89365 ATT M
1 . . -2.7135 -0.76512 ATT M
1 . . -2.9347 -0.70961 ATT M
1 -2.813 -0.96131 -2.8134 -0.96015 ATT M
1 -2.9888 -0.43342 -2.9889 -0.43283 ATT M
1 . . -3.0172 -0.53829 ATT M
1 -2.58 -0.34033 -2.5801 -0.33999 ATT M
1 . . -2.5341 -1.0092 ATT M
1 . . -2.8531 -0.74655 ATT M
1 -3.1258 -0.21207 -3.1259 -0.21176 ATT M
1 . . -2.4829 -0.79242 ATT M
1 -2.5228 -0.51118 -2.5229 -0.51068 ATT M
1 . . -2.6655 -0.51097 ATT M
1 . . -2.8875 -0.74273 ATT M
1 . . -2.7608 -0.51184 ATT M
1 -2.4503 -0.71687 -2.4505 -0.71622 ATT M
1 -2.5503 -0.58577 -2.5505 -0.58519 ATT M
1 . . -2.9861 -0.85251 ATT M
1 . . -2.4789 -0.50301 ATT M
1 -2.6483 -0.31593 -2.6483 -0.31559 ATT M
1 0 0 0 0 ATT M
1 . . 0 0 ATT M
1 . . 0 0 ATT M
1 . . 0 0 ATT M
1 0 0 0 0 ATT M
1 0 0 0 0 ATT M
1 0 0 0 0 ATT M
1 0 0 0 0 ATT M
1 0 0 0 0 ATT M
1 0 0 0 0 ATT M
1 0 0 0 0 ATT M
1 0 0 0 0 ATT M
1 0 0 0 0 ATT M
1 0 0 0 0 ATT M
1 0 0 0 0 ATT M
1 0 0 0 0 ATT M
1 0 0 0 0 ATT M
1 0 0 0 0 ATT M
1 0 0 0 0 ATT M
1 0 0 0 0 ATT M
1 0 0 0 0 ATT M
1 0 0 0 0 ATT M
1 0 0 0 0 ATT M
1 0 0 0 0 ATT M
1 0 0 0 0 ATT M
1 0 0 0 0 ATT M
1 0 0 0 0 ATT M
1 0 0 0 0 ATT M
1 0 0 0 0 ATT M
1 0 0 0 0 ATT M
1 0 0 0 0 ATT M
1 0 0 0 0 ATT M
1 0 0 0 0 ATT M
1 0 0 0 0 ATT M
1 0 0 0 0 ATT M
1 0 0 0 0 ATT M
1 0 0 0 0 ATT M
1 0 0 0 0 ATT M
1 0 0 0 0 ATT M
1 0 0 0 0 ATT M
1 0 0 0 0 ATT M
1 0 0 0 0 ATT M
1 0 0 0 0 ATT M
1 0 0 0 0 ATT M
1 0 0 0 0 ATT M
1 0 0 0 0 ATT M
1 0 0 0 0 ATT M
1 0 0 0 0 ATT M
1 0 0 0 0 ATT M
1 0 0 0 0 ATT M
1 0 0 0 0 ATT M
1 0.51029 9.7026 0.5177 9.7022 ATT M
1 . . 0 0 ATT M
1 0 0 0 0 ATT M
1 0 0 0 0 ATT M
1 . . 0 0 ATT M
1 0 0 0 0 ATT M
1 0 0 0 0 ATT M
1 6.0463 7.3763 6.0964 7.335 ATT M
1 . . 0 0 ATT M
1 0 0 0 0 ATT M
1 0 0 0 0 ATT M
1 . . 0 0 ATT M
1 0 0 0 0 ATT M
1 0 0 0 0 ATT M
1 0 0 0 0 ATT M
1 0 0 0 0 ATT M
1 0 0 0 0 ATT M
1 0 0 0 0 ATT M
1 0 0 0 0 ATT M
1 0 0 0 0 ATT M
1 0 0 0 0 ATT M
1 0 0 0 0 ATT M
1 0 0 0 0 ATT M
1 0 0 0 0 ATT M
1 0 0 0 0 ATT M
1 0 0 0 0 ATT M
1 0 0 0 0 ATT M
1 0 0 0 0 ATT M
1 0 0 0 0 ATT M
1 0 0 0 0 ATT M
1 0 0 0 0 ATT M
1 0 0 0 0 ATT M
1 0 0 0 0 ATT M
1 0 0 0 0 ATT M
1 0 0 0 0 ATT M
1 0 0 0 0 ATT M
1 0 0 0 0 ATT M
1 0 0 0 0 ATT M
1 0 0 0 0 ATT M
1 0 0 0 0 ATT M
1 0 0 0 0 ATT M
1 0 0 0 0 ATT M
1 -2.4637 0.44757 -2.4638 0.44716 ATT M
1 . . -2.4987 0.36784 ATT M
1 . . -2.8448 0.48983 ATT M
1 . . -2.7385 0.89286 ATT M
1 . . -2.7457 0.67426 ATT M
1 . . -2.5209 0.62337 ATT M
1 . . -2.7528 0.81287 ATT M
1 -2.7392 0.88993 -2.7396 0.88891 ATT M
1 -2.816 0.71517 -2.8162 0.7143 ATT M
1 -2.9056 0.59572 -2.9058 0.59496 ATT M
1 -2.5386 0.6384 -2.5387 0.63777 ATT M
1 -2.6371 0.56039 -2.6372 0.55979 ATT M
1 -2.7362 0.78448 -2.7364 0.78359 ATT M
1 0 0 0 0 ATT M
1 0 0 0 0 ATT M
1 0 0 0 0 ATT M
1 0 0 0 0 ATT M
1 0 0 0 0 ATT M
1 0 0 0 0 ATT M
1 0 0 0 0 ATT M
1 0 0 0 0 ATT M
1 0 0 0 0 ATT M
1 -2.2638 0.11706 -2.2638 0.11697 ATT M
1 . . -2.6655 0.31416 ATT M
1 . . -2.5938 0.079848 ATT M
1 . . -2.944 0.22838 ATT M
1 . . -2.7607 -0.015056 ATT M
1 . . -2.6666 -0.13267 ATT M
1 -2.3492 0.05789 -2.3492 0.057841 ATT M
1 . . -2.4063 -0.1066 ATT M
1 . . -2.2443 0.16517 ATT M
1 . . 0 0 ATT M
1 . . 3.206 0.021435 ATT M
1 . . 3.2919 -0.028744 ATT M
1 . . 3.3629 0.2168 ATT M
1 . . 2.9783 0.24866 ATT M
1 3.4256 0.19644 3.4256 0.19609 ATT M
1 3.3164 0.13648 3.3164 0.13625 ATT M
1 3.3164 0.10285 3.3164 0.10268 ATT M
1 . . 3.0539 -0.18844 ATT M
1 . . 3.2013 -0.21825 ATT M
1 . . 3.3084 -0.22324 ATT M
1 . . 2.8974 0.31607 ATT M
1 . . 3.2273 0.11047 ATT M
1 . . 3.5591 0.037915 ATT M
1 3.3945 -0.18588 3.3945 -0.18556 ATT M
1 . . 3.3402 0.39523 ATT M
1 3.4073 -0.24923 3.4073 -0.24879 ATT M
1 0 0 0 0 ATT M
1 . . 3.415 0.074241 ATT M
1 . . 3.1916 -0.14164 ATT M
1 3.1023 -0.28959 3.1024 -0.28916 ATT M
1 . . 3.1836 -0.11096 ATT M
1 0 0 0 0 ATT M
1 . . 0 0 ATT M
1 . . 0 0 ATT M
1 . . 0 0 ATT M
1 0 0 0 0 ATT M
1 0 0 0 0 ATT M
1 0 0 0 0 ATT M
1 0 0 0 0 ATT M
1 0 0 0 0 ATT M
1 0 0 0 0 ATT M
1 0 0 0 0 ATT M
1 0 0 0 0 ATT M
1 0 0 0 0 ATT M
1 0 0 0 0 ATT M
1 0 0 0 0 ATT M
1 0 0 0 0 ATT M
1 0 0 0 0 ATT M
1 0 0 0 0 ATT M
1 0 0 0 0 ATT M
1 0 0 0 0 ATT M
1 0 0 0 0 ATT M
1 0 0 0 0 ATT M
1 0 0 0 0 ATT M
1 -1.7082 -0.55706 -1.7082 -0.55682 ATT M
1 . . -1.7779 -0.6397 ATT M
1 . . -1.9964 -0.41738 ATT M
1 . . -3.0235 -0.56621 ATT M
1 . . -2.9809 -0.30296 ATT M
1 . . -3.079 -0.57822 ATT M
1 . . -2.8287 -0.35039 ATT M
1 -2.9595 -0.97373 -2.9599 -0.97243 ATT M
1 . . -2.8709 -0.19153 ATT M
1 . . -3.123 -0.52556 ATT M
1 -2.769 -0.12679 -2.769 -0.12664 ATT M
1 . . -3.1728 -0.61612 ATT M
1 . . -3.018 -0.2234 ATT M
1 . . -3.1746 -0.35016 ATT M
1 . . -2.5247 -0.4671 ATT M
1 . . -2.8862 -0.44665 ATT M
1 -2.9645 -0.34907 -2.9645 -0.3486 ATT M
1 -2.7427 -0.57702 -2.7428 -0.57636 ATT M
1 -2.7453 -0.68968 -2.7455 -0.68889 ATT M
1 -3.0314 -2.0247 -3.0333 -2.0219 ATT M
1 . . -2.3832 -2.2633 ATT M
1 . . -2.8793 -2.0766 ATT M
1 . . -2.6219 -1.9062 ATT M
1 . . -2.8107 -2.0954 ATT M
1 . . -3.0509 -1.9571 ATT M
1 -2.8779 -2.0292 -2.8797 -2.0267 ATT M
1 -2.9604 -2.1652 -2.9625 -2.1623 ATT M
1 -2.9722 -2.0297 -2.9741 -2.0269 ATT M
1 -2.7532 -1.8371 -2.7547 -1.835 ATT M
1 0 0 0 0 ATT M
1 . . -2.6869 -2.2143 ATT M
1 -3.1057 -2.4118 -3.1084 -2.4082 ATT M
1 . . -3.3226 -2.6459 ATT M
1 . . -3.0884 -2.7038 ATT M
1 . . -3.1602 -2.8786 ATT M
1 . . -2.9939 -2.7704 ATT M
1 . . -3.1 -2.5221 ATT M
1 -3.2065 -2.815 -3.2104 -2.8105 ATT M
1 -2.8812 -2.7702 -2.8846 -2.7667 ATT M
1 -2.887 -2.7047 -2.8903 -2.7012 ATT M
1 -3.2287 -2.7466 -3.2324 -2.7422 ATT M
1 -3.2457 -2.4685 -3.2487 -2.4646 ATT M
1 . . -2.984 -2.7207 ATT M
1 -2.7202 -2.4895 -2.7228 -2.4867 ATT M
1 . . -2.9402 -2.5349 ATT M
1 . . -3.1158 -2.4808 ATT M
1 -2.8886 -0.83252 -2.8889 -0.83146 ATT M
1 . . 0 0 ATT M
1 . . 0 0 ATT M
1 . . 0 0 ATT M
1 . . 0 0 ATT M
1 0 0 0 0 ATT M
1 -2.7008 0.48452 -2.7009 0.48399 ATT M
1 . . -2.8377 0.46117 ATT M
1 . . -2.7156 0.19179 ATT M
1 . . -2.838 1.2052 ATT M
1 . . -3.2958 1.4422 ATT M
1 . . -3.2074 0.9763 ATT M
1 . . -3.2158 0.83385 ATT M
1 . . -3.2691 1.6992 ATT M
1 -3.4803 0.92131 -3.4808 0.91961 ATT M
1 -3.0719 1.1648 -3.0726 1.1631 ATT M
1 . . -3.1509 1.3808 ATT M
1 . . -3.1156 1.1003 ATT M
1 . . -2.8862 1.5346 ATT M
1 . . -2.9791 1.7386 ATT M
1 . . -3.2685 1.5252 ATT M
1 . . -3.0146 0.86511 ATT M
1 . . -3.3208 1.1976 ATT M
1 . . -2.891 1.6686 ATT M
1 . . -3.0712 1.2256 ATT M
1 . . -2.4111 1.075 ATT M
1 . . 0 0 ATT M
1 . . 0 0 ATT M
1 . . 0 0 ATT M
1 . . 3.004 0.29912 ATT M
1 . . 0 0 ATT M
1 0 0 0 0 ATT M
1 0 0 0 0 ATT M
1 . . 2.8386 0.2611 ATT M
1 . . 2.3684 0.32766 ATT M
1 . . 2.5814 0.14371 ATT M
1 . . 2.8844 0.32307 ATT M
1 2.7092 0.42677 2.7093 0.42629 ATT M
1 . . 2.4595 0.65888 ATT M
1 . . 3.0343 0.65467 ATT M
1 . . 2.9065 0.26909 ATT M
1 0 0 0 0 ATT M
1 . . 0.061458 -0.69384 ATT M
1 -2.7984 -0.32985 -2.7985 -0.32946 ATT M
1 -2.949 -0.38351 -2.9491 -0.383 ATT M
1 -2.9053 -0.47279 -2.9054 -0.47218 ATT M
1 -1.4291 -0.49879 -1.4292 -0.49863 ATT M
1 . . 0 0 ATT M
1 . . 2.9266 -0.79214 ATT M
1 . . 2.879 -0.83243 ATT M
1 . . 2.4104 -0.78036 ATT M
1 . . 2.6683 -0.76419 ATT M
1 2.9992 -0.78816 2.9995 -0.78708 ATT M
1 2.8808 -0.49192 2.8809 -0.49129 ATT M
1 . . 2.857 -0.66855 ATT M
1 0 0 0 0 ATT M
1 . . 0 0 ATT M
1 . . 2.6296 -0.62898 ATT M
1 2.6401 -0.64951 2.6403 -0.64882 ATT M
1 . . 2.5401 -0.43536 ATT M
1 . . 2.9086 -0.69474 ATT M
1 0 0 0 0 ATT M
1 . . 2.5562 -0.65999 ATT M
1 0 0 0 0 ATT M
1 . . -2.7062 -0.63976 ATT M
1 . . -3.376 -0.27157 ATT M
1 . . -3.2119 -0.32789 ATT M
1 . . -3.1954 -0.30284 ATT M
1 . . -3.1595 -0.1309 ATT M
1 -3.3852 -0.38063 -3.3853 -0.37996 ATT M
1 -3.4119 -0.54684 -3.4121 -0.54587 ATT M
1 -3.4445 -0.24838 -3.4445 -0.24794 ATT M
1 -3.1941 -0.71982 -3.1944 -0.71871 ATT M
1 . . -2.9754 -0.21936 ATT M
1 . . -3.2859 -0.39272 ATT M
1 -3.1154 -0.37601 -3.1154 -0.37545 ATT M
1 . . -3.1977 -0.62563 ATT M
1 . . -3.1278 -0.50468 ATT M
1 -3.4807 -0.75607 -3.481 -0.75468 ATT M
1 . . -2.9658 -0.55339 ATT M
1 -3.1756 -0.4169 -3.1757 -0.41626 ATT M
1 -3.5413 -0.2074 -3.5413 -0.207 ATT M
1 . . -3.2696 -0.48563 ATT M
1 . . -3.1083 -0.42016 ATT M
1 -3.3653 -0.58175 -3.3655 -0.58075 ATT M
1 . . -3.1363 -0.29564 ATT M
1 -3.1588 -0.24102 -3.1588 -0.24065 ATT M
1 -3.2602 -0.54347 -3.2603 -0.54259 ATT M
1 -3.1514 -0.25705 -3.1514 -0.25666 ATT M
1 -3.2106 -0.32394 -3.2107 -0.32343 ATT M
1 -2.9184 -0.40447 -2.9185 -0.40395 ATT M
1 . . -3.3504 -0.31442 ATT M
1 -3.0699 -0.20071 -3.0699 -0.20042 ATT M
1 -3.0361 -0.22274 -3.0361 -0.22243 ATT M
1 -2.9309 -0.25545 -2.9309 -0.25512 ATT M
1 . . -2.9239 -0.20157 ATT M
1 -3.3562 -0.55571 -3.3563 -0.55476 ATT M
1 . . -3.1859 -0.40427 ATT M
1 -2.7601 -0.24666 -2.7601 -0.24637 ATT M
1 -1.3993 -0.18695 -1.3993 -0.18689 ATT M
1 . . -1.4357 0.11093 ATT M
1 . . -1.459 -0.14846 ATT M
1 . . -1.3462 -0.059294 ATT M
1 -1.5417 -0.40309 -1.5417 -0.40294 ATT M
1 . . -0.84345 -0.003011 ATT M
1 . . -1.5856 -0.15199 ATT M
1 -1.3862 -0.19056 -1.3863 -0.19051 ATT M
1 -1.0707 -0.22807 -1.0707 -0.22803 ATT M
1 -1.219 -0.24236 -1.219 -0.24231 ATT M
1 . . 0 0 ATT M
1 . . 0 0 ATT M
1 . . -0.99417 -0.19175 ATT M
1 -1.2657 -0.34529 -1.2657 -0.34521 ATT M
1 . . -1.0869 -0.288 ATT M
1 . . -1.3475 -0.18176 ATT M
1 . . 0 0 ATT M
1 . . 0 0 ATT M
1 . . -1.6775 -0.2368 ATT M
1 . . -1.354 -0.35527 ATT M
1 . . -1.5353 -0.29564 ATT M
1 . . -1.4695 -0.35929 ATT M
1 -1.9302 -0.42528 -1.9303 -0.42504 ATT M
1 . . -1.8486 -0.094049 ATT M
1 . . -1.5055 0.1019 ATT M
1 . . -1.6188 -0.27726 ATT M
1 . . -1.6288 -0.1376 ATT M
1 0 0 0 0 ATT M
1 . . -1.8729 -0.23372 ATT M
1 -1.6243 -0.19562 -1.6243 -0.19554 ATT M
1 -1.9936 -0.3523 -1.9936 -0.35209 ATT M
1 . . -1.6847 -0.23275 ATT M
1 -1.6022 -0.34563 -1.6022 -0.34549 ATT M
1 -1.6377 -0.059657 -1.6377 -0.059633 ATT M
1 . . 0 0 ATT M
1 . . -1.6564 -0.31728 ATT M
1 -1.682 -0.29444 -1.6821 -0.29431 ATT M
1 -1.6148 0.015549 -1.6148 0.015543 ATT M
1 . . -1.7698 -0.098517 ATT M
1 -1.6046 -0.013737 -1.6046 -0.013732 ATT M
1 -1.7627 -0.18315 -1.7627 -0.18306 ATT M
1 -1.6002 -0.21232 -1.6002 -0.21224 ATT M
1 -1.5736 -0.080746 -1.5736 -0.080715 ATT M
1 -1.5984 -0.11992 -1.5984 -0.11988 ATT M
1 0 0 0 0 ATT M
1 . . 2.0981 0.16767 ATT M
1 . . 2.235 0.33602 ATT M
1 . . 0 0 ATT M
1 2.113 0.051915 2.113 0.05188 ATT M
1 0 0 0 0 ATT M
1 . . 2.2268 -0.063935 ATT M
1 . . 2.0984 -0.39566 ATT M
1 . . 2.0221 -0.25279 ATT M
1 . . 2.4044 -0.45093 ATT M
1 . . 0 0 ATT M
1 . . 0 0 ATT M
1 . . -3.3267 0.19202 ATT M
1 . . -3.0864 -0.51773 ATT M
1 . . -3.1269 -0.39847 ATT M
1 . . -2.6854 -0.52868 ATT M
1 . . 0 0 ATT M
1 . . 0 0 ATT M
1 . . -2.4644 0.16351 ATT M
1 . . 0 0 ATT M
1 -2.9741 -0.084425 -2.9741 -0.084312 ATT M
1 . . -2.9683 0.23631 ATT M
1 . . -2.8823 0.14818 ATT M
1 . . -2.7926 0.42168 ATT M
1 . . -2.9117 0.32234 ATT M
1 -2.4016 0.41735 -2.4017 0.41699 ATT M
1 . . -2.7035 0.074109 ATT M
1 . . -2.9989 0.43005 ATT M
1 -3.1337 0.25313 -3.1337 0.25275 ATT M
1 . . -2.8291 0.1916 ATT M
1 -2.3056 0.13537 -2.3056 0.13526 ATT M
1 . . -1.8129 0.12936 ATT M
1 . . 0 0 ATT M
1 . . -1.9845 0.43099 ATT M
1 . . -1.8163 0.019091 ATT M
1 -1.8937 0.16415 -1.8937 0.16406 ATT M
1 . . -1.6828 0.083485 ATT M
1 . . -1.7408 -0.01228 ATT M
1 -1.7574 0.51438 -1.7575 0.51413 ATT M
1 . . -1.6743 0.13599 ATT M
1 -1.8604 -0.058521 -1.8604 -0.05849 ATT M
1 0 0 0 0 ATT M
1 . . 0 0 ATT M
1 . . 0 0 ATT M
1 . . 0 0 ATT M
1 . . 0.23699 -0.14149 ATT M
1 -2.6092 -0.19812 -2.6092 -0.19792 ATT M
1 . . -2.2916 -0.069211 ATT M
1 -2.5838 -0.10844 -2.5839 -0.10833 ATT M
1 -1.8035 -0.14553 -1.8036 -0.14546 ATT M
1 . . 0 0 ATT M
1 . . 2.8381 -0.52326 ATT M
1 . . 2.8502 0.015154 ATT M
1 . . 2.7602 -0.28674 ATT M
1 . . 3.0262 -0.51617 ATT M
1 2.7069 -0.30423 2.707 -0.30389 ATT M
1 . . 2.8722 -0.5339 ATT M
1 2.7904 -0.47241 2.7905 -0.47185 ATT M
1 2.64 -0.29902 2.64 -0.2987 ATT M
1 0 0 0 0 ATT M
1 . . 0 0 ATT M
1 . . 2.6584 -0.5884 ATT M
1 2.6904 -0.27002 2.6905 -0.26972 ATT M
1 . . 2.6341 -0.080264 ATT M
1 . . 2.5471 -0.14194 ATT M
1 . . 2.5883 -0.077624 ATT M
1 2.7741 -0.25224 2.7741 -0.25194 ATT M
1 2.6954 -0.39213 2.6955 -0.3917 ATT M
1 2.5489 -0.18224 2.5489 -0.18206 ATT M
1 2.703 -0.23126 2.703 -0.231 ATT M
1 0 0 0 0 ATT M
1 . . 0 0 ATT M
1 . . 2.7623 -0.36108 ATT M
1 2.9243 -0.66897 2.9245 -0.6681 ATT M
1 . . 2.705 -0.25351 ATT M
1 . . 0 0 ATT M
1 . . 2.7025 -0.35542 ATT M
1 . . 2.9063 -0.086944 ATT M
1 0 0 0 0 ATT M
1 2.7027 -0.23162 2.7027 -0.23136 ATT M
1 0 0 0 0 ATT M
1 . . 2.798 -0.51751 ATT M
1 . . 2.6667 -0.16194 ATT M
1 2.6473 -0.35007 2.6474 -0.3497 ATT M
1 . . 2.5829 -0.18193 ATT M
1 . . 2.8903 -0.1253 ATT M
1 2.9061 -0.37396 2.9062 -0.37348 ATT M
1 2.5153 -0.31715 2.5153 -0.31684 ATT M
1 2.2601 -0.53109 2.2602 -0.53068 ATT M
1 . . 2.5334 -0.56413 ATT M
1 . . 2.6941 -0.65793 ATT M
1 . . 0 0 ATT M
1 . . 0 0 ATT M
1 . . 2.581 -0.52148 ATT M
1 2.5542 -0.64085 2.5544 -0.64021 ATT M
1 . . 0 0 ATT M
1 2.5012 -0.52375 2.5013 -0.52325 ATT M
1 2.6275 -0.5799 2.6276 -0.57929 ATT M
1 0 0 0 0 ATT M
1 2.3183 -0.60299 2.3184 -0.60249 ATT M
1 0 0 0 0 ATT M
1 . . -2.0237 -0.55851 ATT M
1 . . -2.5173 -0.44436 ATT M
1 . . -2.4704 -0.4489 ATT M
1 . . -2.5114 -0.46159 ATT M
1 . . -2.6017 -0.60544 ATT M
1 -2.5899 -0.38671 -2.59 -0.38631 ATT M
1 -2.7866 -0.47243 -2.7867 -0.47187 ATT M
1 -2.6015 -0.49317 -2.6016 -0.49266 ATT M
1 -2.6192 -0.56321 -2.6193 -0.56262 ATT M
1 -2.615 -0.68526 -2.6152 -0.68455 ATT M
1 -2.3494 -0.51 -2.3495 -0.50957 ATT M
1 -2.2742 -0.53136 -2.2743 -0.53094 ATT M
1 . . -2.6854 -0.54081 ATT M
1 -2.7417 -0.38951 -2.7418 -0.38906 ATT M
1 . . -2.5447 0.042737 ATT M
1 . . -2.8313 0.03137 ATT M
1 . . -2.8244 -0.31885 ATT M
1 -2.7805 -0.19009 -2.7805 -0.18987 ATT M
1 -2.9045 -0.1827 -2.9045 -0.18246 ATT M
1 -2.6777 -0.16216 -2.6777 -0.16198 ATT M
1 -2.8992 -0.39548 -2.8993 -0.39498 ATT M
1 -2.5967 -0.18978 -2.5968 -0.18959 ATT M
1 . . -2.7919 -0.13114 ATT M
1 -2.8946 -0.45668 -2.8946 -0.4561 ATT M
1 -2.7343 -0.13521 -2.7343 -0.13506 ATT M
1 -2.7688 -0.13055 -2.7688 -0.1304 ATT M
1 -2.737 -0.20823 -2.737 -0.208 ATT M
1 -2.8247 0.19894 -2.8247 0.1987 ATT M
1 . . -3.0014 0.079451 ATT M
1 -2.7068 0.52015 -2.707 0.51957 ATT M
1 . . -2.5864 0.28796 ATT M
1 -2.6735 0.12744 -2.6735 0.1273 ATT M
1 . . -3.0402 0.37122 ATT M
1 . . -2.6641 0.25777 ATT M
1 -2.5977 0.20827 -2.5977 0.20805 ATT M
1 -2.551 0.043149 -2.551 0.043106 ATT M
1 . . 0 0 ATT M
1 . . 0 0 ATT M
1 . . 2.7524 -0.47061 ATT M
1 . . 2.5945 -0.10572 ATT M
1 . . 3.0991 -0.31434 ATT M
1 . . 2.7643 -0.26448 ATT M
1 2.8069 -0.32722 2.8069 -0.32683 ATT M
1 2.7079 -0.27078 2.708 -0.27048 ATT M
1 . . 2.6281 -0.1751 ATT M
1 2.5475 -0.32706 2.5476 -0.32674 ATT M
1 2.5847 -0.45025 2.5848 -0.44979 ATT M
1 2.6269 -0.176 2.6269 -0.17582 ATT M
1 2.6033 -0.53653 2.6034 -0.53597 ATT M
1 2.4338 -0.37564 2.4339 -0.3753 ATT M
1 2.6814 -0.26983 2.6814 -0.26953 ATT M
1 0 0 0 0 ATT M
1 . . 2.7107 -0.289 ATT M
1 2.7025 -0.27896 2.7025 -0.27865 ATT M
1 2.2859 -0.19161 2.2859 -0.19146 ATT M
1 . . 2.4774 -0.36242 ATT M
1 0 0 0 0 ATT M
1 . . 0 0 ATT M
1 . . 2.3211 -0.25658 ATT M
1 2.7279 -0.2784 2.7279 -0.27809 ATT M
1 . . 2.3356 0.10919 ATT M
1 . . 2.5201 -0.24424 ATT M
1 2.4078 -0.14296 2.4078 -0.14283 ATT M
1 . . 2.2913 -0.16329 ATT M
1 2.5002 -0.26504 2.5002 -0.26479 ATT M
1 2.2717 -0.19893 2.2717 -0.19877 ATT M
1 2.4628 -0.07004 2.4628 -0.069975 ATT M
1 2.3691 -0.14712 2.3691 -0.14699 ATT M
1 2.5144 -0.41223 2.5144 -0.41183 ATT M
1 2.5346 -0.14572 2.5346 -0.14557 ATT M
1 2.3973 0.042671 2.3973 0.042633 ATT M
1 0 0 0 0 ATT M
1 . . 2.8565 -0.63777 ATT M
1 . . 3.1918 -2.6255 ATT M
1 . . 3.1574 -2.8853 ATT M
1 . . 3.1236 -2.9741 ATT M
1 . . 3.1411 -2.8407 ATT M
1 3.1002 -2.6227 3.1035 -2.6188 ATT M
1 3.4725 -2.7823 3.4766 -2.7772 ATT M
1 . . 0 0 ATT M
1 . . 3.3449 -2.7277 ATT M
1 3.3266 -2.7231 3.3303 -2.7185 ATT M
1 3.4912 -2.8004 3.4954 -2.7952 ATT M
1 . . 3.5459 -2.6955 ATT M
1 3.3353 -2.6673 3.3389 -2.6628 ATT M
1 2.9224 -2.5925 2.9253 -2.5891 ATT M
1 . . 3.0838 -1.8139 ATT M
1 . . 2.893 -1.8763 ATT M
1 . . 0 0 ATT M
1 . . 3.0204 -1.8785 ATT M
1 3.0272 -1.7868 3.0287 -1.7843 ATT M
1 2.7951 -1.474 2.796 -1.4723 ATT M
1 . . 2.9566 -1.6852 ATT M
1 3.0658 -1.9384 3.0676 -1.9357 ATT M
1 . . 0.2792 -0.16689 ATT M
1 . . 2.986 -0.38636 ATT M
1 . . 3.3259 -0.46957 ATT M
1 . . 3.0139 -0.24947 ATT M
1 . . 3.1185 0.16748 ATT M
1 . . 3.1321 -0.24607 ATT M
1 2.7583 -0.11313 2.7583 -0.113 ATT M
1 2.7583 -0.15713 2.7583 -0.15694 ATT M
1 . . 2.6614 -0.10878 ATT M
1 . . 2.8889 -0.29202 ATT M
1 3.1901 -0.21272 3.1901 -0.21239 ATT M
1 . . 2.8284 -0.24056 ATT M
1 2.763 -0.30941 2.763 -0.30905 ATT M
1 2.8241 -0.20918 2.8241 -0.20893 ATT M
1 . . 2.7791 -0.14258 ATT M
1 3.2197 -0.36959 3.2198 -0.36901 ATT M
1 . . 2.8876 -0.14535 ATT M
1 2.6873 -0.12176 2.6873 -0.12163 ATT M
1 2.9356 -0.22083 2.9356 -0.22054 ATT M
1 2.5822 -0.0079732 2.5822 -0.0079651 ATT M
1 . . 3.0089 -0.30049 ATT M
1 . . 2.7009 -0.30888 ATT M
1 0 0 0 0 ATT M
1 . . 2.8306 -0.035241 ATT M
1 2.9749 -0.15075 2.9749 -0.15055 ATT M
1 2.7158 -0.064648 2.7159 -0.064575 ATT M
1 . . 3.1295 -0.51932 ATT M
1 . . 3.2559 -0.4062 ATT M
1 0 0 0 0 ATT M
1 . . 2.6468 -0.028882 ATT M
1 . . 3.0071 -0.074975 ATT M
1 . . 2.8823 -0.072562 ATT M
1 . . 2.8028 -0.20233 ATT M
1 2.5665 -0.34286 2.5666 -0.34251 ATT M
1 . . 0.93452 0.089906 ATT M
1 . . 1.223 -0.015158 ATT M
1 . . 1.2391 0.17725 ATT M
1 . . 1.0562 0.19234 ATT M
1 0.71544 0.29439 0.71545 0.29437 ATT M
1 . . 1.1915 0.060927 ATT M
1 1.1028 0.26206 1.1028 0.26202 ATT M
1 0 0 0 0 ATT M
1 . . 0 0 ATT M
1 . . -1.5328 0.057205 ATT M
1 . . -1.9268 0.044342 ATT M
1 . . -2.2987 0.31292 ATT M
1 . . -1.8018 0.26292 ATT M
1 -1.824 0.5258 -1.8241 0.52553 ATT M
1 . . -2.1182 0.3609 ATT M
1 -2.0602 0.37757 -2.0602 0.37733 ATT M
1 -1.9501 0.44822 -1.9502 0.44796 ATT M
1 -1.9369 0.32194 -1.937 0.32176 ATT M
1 -1.7214 0.47921 -1.7215 0.47899 ATT M
1 . . -1.7477 0.39898 ATT M
1 -2.3551 0.19339 -2.3551 0.19323 ATT M
1 . . -2.5423 0.29996 ATT M
1 . . -2.3441 0.41516 ATT M
1 . . -2.6213 0.30857 ATT M
1 -2.7887 0.37439 -2.7887 0.37395 ATT M
1 -2.6732 0.48991 -2.6733 0.48938 ATT M
1 . . -2.6924 0.35052 ATT M
1 -2.3269 0.37576 -2.327 0.37545 ATT M
1 . . -2.6238 0.43456 ATT M
1 -2.5808 0.42491 -2.5809 0.42448 ATT M
1 -2.1188 0.51173 -2.1189 0.51138 ATT M
1 -2.6838 0.5113 -2.6839 0.51074 ATT M
1 -2.4906 0.20158 -2.4906 0.20139 ATT M
1 -2.5878 0.27564 -2.5878 0.27536 ATT M
1 . . -2.5284 0.42604 ATT M
1 -2.4608 0.44777 -2.4609 0.44736 ATT M
1 -2.7052 0.34527 -2.7052 0.34489 ATT M
1 -2.6864 0.4185 -2.6865 0.41804 ATT M
1 -2.561 0.42269 -2.5611 0.42227 ATT M
1 -2.4418 0.48037 -2.4419 0.47993 ATT M
1 -2.5727 0.4419 -2.5728 0.44145 ATT M
1 -2.6072 0.55633 -2.6073 0.55575 ATT M
1 -2.5011 0.40545 -2.5011 0.40507 ATT M
1 -2.6009 0.27118 -2.6009 0.2709 ATT M
1 -2.3784 0.21255 -2.3784 0.21237 ATT M
1 . . -2.568 0.36238 ATT M
1 -2.5443 0.26258 -2.5443 0.26232 ATT M
1 -2.0786 0.18647 -2.0786 0.18635 ATT M
1 -2.3589 0.40059 -2.3589 0.40025 ATT M
1 -2.4243 0.2035 -2.4243 0.20332 ATT M
1 -2.3614 0.16095 -2.3614 0.16081 ATT M
1 -2.3495 0.42872 -2.3495 0.42836 ATT M
1 -2.4901 0.16267 -2.4901 0.16251 ATT M
1 -2.2902 0.1847 -2.2902 0.18455 ATT M
1 -2.4777 0.19475 -2.4777 0.19457 ATT M
1 -2.5871 0.11399 -2.5871 0.11388 ATT M
1 -2.3861 0.37002 -2.3861 0.3697 ATT M
1 -2.2846 0.2524 -2.2846 0.2522 ATT M
1 -2.3728 0.45913 -2.3729 0.45873 ATT M
1 . . -1.9623 0.3539 ATT M
1 . . -1.3127 0.030555 ATT M
1 . . 0 0 ATT M
1 . . 0 0 ATT M
1 . . 2.2777 -0.04474 ATT M
1 . . 1.9751 0.05529 ATT M
1 . . 2.0608 -0.045755 ATT M
1 . . 2.1513 0.095418 ATT M
1 0 0 0 0 ATT M
1 . . 2.0716 -0.088912 ATT M
1 1.6542 0.028643 1.6542 0.028631 ATT M
1 . . 2.0834 0.078079 ATT M
1 . . 0 0 ATT M
1 . . 2.173 0.0059991 ATT M
1 . . 2.0429 0.18326 ATT M
1 2.7593 0.19105 2.7593 0.19082 ATT M
1 . . 0 0 ATT M
1 . . 2.5214 0.15931 ATT M
1 . . 2.6093 0.21891 ATT M
1 2.2412 0.23859 2.2413 0.2384 ATT M
1 . . 2.3465 0.3109 ATT M
1 2.3208 0.29371 2.3209 0.29347 ATT M
1 2.6384 -0.24607 2.6384 -0.24581 ATT M
1 . . 2.399 0.20044 ATT M
1 2.2951 0.060643 2.2951 0.060594 ATT M
1 2.8251 -0.083469 2.8251 -0.083367 ATT M
1 2.4625 0.38084 2.4625 0.38048 ATT M
1 2.6445 0.25312 2.6445 0.25285 ATT M
1 . . 2.5989 0.12578 ATT M
1 2.458 -0.091585 2.458 -0.091501 ATT M
1 . . 2.5496 0.30554 ATT M
1 0 0 0 0 ATT M
1 . . 0 0 ATT M
1 . . -1.3661 0.54941 ATT M
1 . . -1.3949 0.52177 ATT M
1 . . -1.1079 0.42929 ATT M
1 . . -1.3517 0.45885 ATT M
1 -1.1944 0.23217 -1.1944 0.23212 ATT M
1 -1.1645 0.3358 -1.1645 0.33573 ATT M
1 -0.98843 0.39861 -0.98846 0.39855 ATT M
1 . . -1.1881 0.5103 ATT M
1 -1.2251 0.47524 -1.2251 0.47513 ATT M
1 -1.1281 0.37642 -1.1281 0.37635 ATT M
1 -1.028 0.35798 -1.028 0.35792 ATT M
1 1.0632 0.51234 1.0632 0.51225 ATT M
1 . . 1.8784 0.87264 ATT M
1 . . 0 0 ATT M
1 . . 1.6259 0.84879 ATT M
1 . . 1.9884 0.93593 ATT M
1 2.1233 1.2005 2.1238 1.1997 ATT M
1 . . 1.7548 1.0836 ATT M
1 1.7699 0.93978 1.7701 0.93933 ATT M
1 1.189 0.90022 1.1891 0.90003 ATT M
1 . . -1.1191 0.23189 ATT M
1 . . -2.4815 0.3724 ATT M
1 . . -2.5784 0.40805 ATT M
1 . . -2.3921 0.41023 ATT M
1 . . -2.4928 0.10171 ATT M
1 0.10979 0.071418 0.10979 0.071418 ATT M
1 . . 2.6533 0.23885 ATT M
1 . . 3.0621 0.13495 ATT M
1 . . 2.8642 0.053061 ATT M
1 . . 2.3744 0.21743 ATT M
1 0 0 0 0 ATT M
1 . . 0 0 ATT M
1 . . 2.7596 -0.16342 ATT M
1 . . 2.8146 0.13715 ATT M
1 . . 2.5546 0.1216 ATT M
1 . . 2.9447 -0.041866 ATT M
1 2.7425 0.085155 2.7425 0.085057 ATT M
1 2.9661 0.0068179 2.9661 0.0068087 ATT M
1 . . 2.6734 -0.012169 ATT M
1 2.81 0.11272 2.81 0.11259 ATT M
1 2.8562 0.11426 2.8562 0.11412 ATT M
1 2.7574 -0.0030765 2.7574 -0.0030729 ATT M
1 2.7942 0.26853 2.7943 0.26822 ATT M
1 0 0 0 0 ATT M
1 . . 2.7759 0.048824 ATT M
1 2.8504 0.060458 2.8504 0.060383 ATT M
1 2.6472 -0.055244 2.6472 -0.055185 ATT M
1 . . 2.744 0.14985 ATT M
1 2.3711 -0.33374 2.3711 -0.33345 ATT M
1 . . 2.6612 0.031271 ATT M
1 2.4032 0.031534 2.4032 0.031506 ATT M
1 . . 2.8341 0.19074 ATT M
1 . . 2.4915 0.022878 ATT M
1 1.9239 -0.27016 1.9239 -0.27001 ATT M
1 . . 1.6826 0.33363 ATT M
1 . . 1.6529 -0.008864 ATT M
1 . . 1.6303 0.057316 ATT M
1 . . 1.4754 -0.081002 ATT M
1 . . 1.7545 0.066725 ATT M
1 1.5794 0.073458 1.5794 0.07343 ATT M
1 1.7077 0.05843 1.7077 0.058404 ATT M
1 1.3625 0.31077 1.3625 0.31068 ATT M
1 . . 1.7557 0.10398 ATT M
1 1.966 -0.057308 1.966 -0.057275 ATT M
1 1.6586 0.13471 1.6586 0.13466 ATT M
1 1.0286 0.026402 1.0286 0.026398 ATT M
1 . . 1.4888 -0.0233 ATT M
1 . . 1.4038 0.084531 ATT M
1 1.478 -0.081402 1.478 -0.081375 ATT M
1 . . 1.4389 -0.24149 ATT M
1 1.1572 0.042874 1.1572 0.042866 ATT M
1 1.5048 -0.1595 1.5048 -0.15944 ATT M
1 1.5347 -0.0045835 1.5347 -0.0045819 ATT M
1 1.297 0.018288 1.297 0.018284 ATT M
1 1.2595 -0.019309 1.2595 -0.019304 ATT M
1 1.4322 -0.036507 1.4322 -0.036496 ATT M
1 1.4542 -0.097495 1.4542 -0.097463 ATT M
1 1.3189 0.029927 1.3189 0.029919 ATT M
1 1.1357 1.3933 1.1361 1.393 ATT M
1 . . 1.1596 1.5669 ATT M
1 . . 1.4263 1.5989 ATT M
1 . . 1.5189 1.5953 ATT M
1 . . 1.449 1.4628 ATT M
1 0 0 0 0 ATT M
1 . . 1.1721 1.6032 ATT M
1 . . 1.4789 1.5163 ATT M
1 1.4232 1.4283 1.4236 1.4278 ATT M
1 . . 0 0 ATT M
1 . . 1.4073 -1.603 ATT M
1 . . 1.2752 -1.9169 ATT M
1 . . 1.3532 -2.1322 ATT M
1 . . 1.2971 -2.2184 ATT M
1 . . 0.98717 -1.4833 ATT M
1 . . 0 0 ATT M
1 . . 0 0 ATT M
1 . . 0 0 ATT M
1 . . 0 0 ATT M
1 0 0 0 0 ATT M
1 0 0 0 0 ATT M
1 0 0 0 0 ATT M
1 0 0 0 0 ATT M
1 1.0197 -2.0784 1.0204 -2.078 ATT M
1 . . 1.3264 -2.5168 ATT M
1 . . 1.245 -2.1534 ATT M
1 . . 0 0 ATT M
1 . . 4.1867 -1.8255 ATT M
1 . . 3.7485 -1.7096 ATT M
1 . . 3.8201 -1.9702 ATT M
1 . . 3.8355 -1.8022 ATT M
1 . . 0 0 ATT M
1 . . 0 0 ATT M
1 . . 4.1165 -1.922 ATT M
1 3.6972 -1.672 3.6987 -1.6685 ATT M
1 . . 3.8271 -1.9367 ATT M
1 . . 0 0 ATT M
1 . . 0 0 ATT M
1 . . 3.76 -1.5604 ATT M
1 . . 3.8978 -1.5047 ATT M
1 . . 3.6558 -1.648 ATT M
1 . . 0 0 ATT M
1 . . 4.0012 -0.76677 ATT M
1 . . 3.9414 -0.53189 ATT M
1 . . 3.6658 -0.30102 ATT M
1 . . 3.852 -0.43411 ATT M
1 . . 4.1168 -0.21545 ATT M
1 . . 3.6542 -0.46475 ATT M
1 3.8969 -0.34244 3.897 -0.34165 ATT M
1 4.0651 -0.4285 4.0652 -0.42742 ATT M
1 3.8743 -0.282 3.8743 -0.28136 ATT M
1 4.0116 -0.027944 4.0116 -0.027876 ATT M
1 . . 3.7617 -0.27458 ATT M
1 . . 3.866 -0.066392 ATT M
1 3.6546 -0.30746 3.6547 -0.30683 ATT M
1 . . 3.8467 -0.29112 ATT M
1 3.8892 -0.40735 3.8893 -0.40641 ATT M
1 . . 3.8807 -0.28538 ATT M
1 4.0703 -0.35947 4.0703 -0.35856 ATT M
1 3.7406 -0.014235 3.7406 -0.014205 ATT M
1 . . 3.9358 -0.31994 ATT M
1 3.9279 -0.19409 3.9279 -0.19363 ATT M
1 3.8209 -0.27687 3.821 -0.27626 ATT M
1 4.1 0.084283 4.1 0.084068 ATT M
1 . . 3.9065 -0.42709 ATT M
1 0 0 0 0 ATT M
1 . . 3.8222 -0.50185 ATT M
1 . . 3.941 -0.18182 ATT M
1 3.3284 -0.20218 3.3284 -0.20184 ATT M
1 . . 4.0383 -0.11602 ATT M
1 . . 0 0 ATT M
1 . . 2.4574 -0.26555 ATT M
1 . . 2.0735 -0.57182 ATT M
1 . . 2.2966 -0.27869 ATT M
1 . . 2.197 -0.13415 ATT M
1 0 0 0 0 ATT M
1 . . 2.4638 -0.088197 ATT M
1 2.4746 -0.37673 2.4746 -0.37638 ATT M
1 2.3573 0.0062562 2.3573 0.0062509 ATT M
1 . . 2.3533 -0.19445 ATT M
1 2.349 -0.10926 2.349 -0.10917 ATT M
1 2.3088 -0.14622 2.3088 -0.1461 ATT M
1 2.4254 -0.2829 2.4254 -0.28265 ATT M
1 2.618 -0.23806 2.618 -0.23781 ATT M
1 2.5603 -0.1963 2.5603 -0.19611 ATT M
1 2.8325 -0.37127 2.8326 -0.37082 ATT M
1 . . 0 0 ATT M
1 . . 2.9242 -0.28954 ATT M
1 . . 2.8728 -0.076369 ATT M
1 2.5813 -0.19848 2.5813 -0.19828 ATT M
1 . . 2.5521 -0.47522 ATT M
1 . . 2.3944 -0.21576 ATT M
1 . . 0 0 ATT M
1 . . 0 0 ATT M
1 . . 0 0 ATT M
1 . . -1.6939 -0.45664 ATT M
1 . . -1.5646 -0.24674 ATT M
1 . . -1.6572 -0.099506 ATT M
1 . . 0.42394 -0.3506 ATT M
1 . . -2.6562 -0.15111 ATT M
1 -2.5001 0.16716 -2.5001 0.167 ATT M
1 . . -2.2994 -0.21277 ATT M
1 -2.0193 -0.086978 -2.0193 -0.086924 ATT M
1 . . 0 0 ATT M
1 . . 0 0 ATT M
1 . . -4.7934 -3.7407 ATT M
1 . . 0 0 ATT M
1 0 0 0 0 ATT M
1 0 0 0 0 ATT M
1 . . 1.3088 10.322 ATT M
1 . . 0 0 ATT M
1 0 0 0 0 ATT M
1 0 0 0 0 ATT M
1 . . 0 0 ATT M
1 0 0 0 0 ATT M
1 0.99928 11.327 1.0191 11.325 ATT M
1 . . 0 0 ATT M
1 0 0 0 0 ATT M
1 0 0 0 0 ATT M
1 . . 0 0 ATT M
1 0 0 0 0 ATT M
1 0 0 0 0 ATT M
1 0 0 0 0 ATT M
1 0 0 0 0 ATT M
1 0 0 0 0 ATT M
1 0 0 0 0 ATT M
1 0 0 0 0 ATT M
1 0 0 0 0 ATT M
1 0 0 0 0 ATT M
1 0 0 0 0 ATT M
1 0 0 0 0 ATT M
1 0 0 0 0 ATT M
1 0 0 0 0 ATT M
1 0 0 0 0 ATT M
1 0 0 0 0 ATT M
1 0 0 0 0 ATT M
1 0 0 0 0 ATT M
1 0 0 0 0 ATT M
1 0 0 0 0 ATT M
1 0 0 0 0 ATT M
1 0 0 0 0 ATT M
1 0 0 0 0 ATT M
1 0 0 0 0 ATT M
1 0 0 0 0 ATT M
1 0 0 0 0 ATT M
1 -2.8107 -0.16897 -2.8107 -0.16877 ATT M
1 . . -2.5841 0.07226 ATT M
1 . . -1.9076 0.39653 ATT M
1 . . -2.2758 0.059559 ATT M
1 . . -2.391 0.33398 ATT M
1 -1.863 0.35428 -1.863 0.35409 ATT M
1 -2.349 0.3351 -2.3491 0.33482 ATT M
1 -2.4506 0.30328 -2.4506 0.303 ATT M
1 -2.255 0.092338 -2.255 0.092267 ATT M
1 . . -2.2754 0.086603 ATT M
1 -2.1595 0.4271 -2.1596 0.4268 ATT M
1 -2.0863 0.10672 -2.0863 0.10665 ATT M
1 -2.3384 0.21607 -2.3384 0.21589 ATT M
1 -2.4445 0.1956 -2.4445 0.19542 ATT M
1 -1.9726 0.41797 -1.9727 0.41772 ATT M
1 . . -2.5034 0.37225 ATT M
1 -2.3836 0.1654 -2.3836 0.16525 ATT M
1 -2.1144 0.30095 -2.1144 0.30075 ATT M
1 -2.403 0.22035 -2.4031 0.22016 ATT M
1 -2.1133 -0.078013 -2.1133 -0.07796 ATT M
1 -2.3934 0.16662 -2.3934 0.16648 ATT M
1 -2.4831 -0.12294 -2.4831 -0.12283 ATT M
1 . . -2.1517 -0.14002 ATT M
1 -2.3884 -0.16577 -2.3884 -0.16563 ATT M
1 . . -2.7276 -0.62919 ATT M
1 . . -2.3095 -0.51135 ATT M
1 . . -2.2284 -0.17674 ATT M
1 -2.7024 -0.56764 -2.7026 -0.56701 ATT M
1 -2.4969 -0.31156 -2.497 -0.31127 ATT M
1 -2.4134 -0.57993 -2.4135 -0.57942 ATT M
1 . . -2.5701 -0.37108 ATT M
1 -2.631 -0.72528 -2.6312 -0.72451 ATT M
1 . . -2.5229 -0.42415 ATT M
1 -2.4011 -0.34511 -2.4012 -0.34481 ATT M
1 -2.5557 -0.55114 -2.5558 -0.55059 ATT M
1 -2.133 -0.68246 -2.1331 -0.68199 ATT M
1 . . -2.6461 -0.50679 ATT M
1 -2.5044 -0.42055 -2.5044 -0.42014 ATT M
1 -2.2937 -0.63367 -2.2938 -0.63316 ATT M
1 -2.5694 -0.30406 -2.5694 -0.30375 ATT M
1 -2.5362 -0.47063 -2.5363 -0.47017 ATT M
1 -2.3069 -0.34282 -2.3069 -0.34254 ATT M
1 -2.3743 -0.35634 -2.3743 -0.35603 ATT M
1 -2.6421 -0.52416 -2.6423 -0.5236 ATT M
1 -2.2915 -0.71924 -2.2917 -0.71866 ATT M
1 . . -2.4654 -0.60587 ATT M
1 -2.54 -0.63265 -2.5401 -0.63203 ATT M
1 -2.5013 -0.4055 -2.5014 -0.40512 ATT M
1 . . -2.3374 -0.35254 ATT M
1 -2.5255 -0.5231 -2.5256 -0.52259 ATT M
1 -2.6621 -0.63047 -2.6623 -0.62979 ATT M
1 -2.2543 -0.49919 -2.2544 -0.4988 ATT M
1 -2.3616 -0.73015 -2.3618 -0.72953 ATT M
1 -2.2596 -0.57909 -2.2597 -0.57864 ATT M
1 . . -2.4001 -0.86333 ATT M
1 . . -2.4659 -0.4002 ATT M
1 . . -2.6295 -0.91466 ATT M
1 . . -2.5825 -0.60902 ATT M
1 -2.4445 -0.55846 -2.4446 -0.55795 ATT M
1 -2.1809 -0.72555 -2.1811 -0.72503 ATT M
1 . . -2.5311 -0.62533 ATT M
1 -2.5631 -0.64234 -2.5633 -0.6417 ATT M
1 -2.3695 -0.44033 -2.3696 -0.43996 ATT M
1 -2.6227 -1.8735 -2.6241 -1.8715 ATT M
1 . . -2.4582 -2.8344 ATT M
1 . . -2.5226 -2.382 ATT M
1 . . -2.5446 -2.6282 ATT M
1 . . -2.149 -2.6746 ATT M
1 . . -2.4799 -2.514 ATT M
1 -2.4668 -2.3703 -2.4689 -2.3681 ATT M
1 -2.697 -2.4875 -2.6995 -2.4847 ATT M
1 . . -2.4487 -2.5796 ATT M
1 -2.6838 -2.5224 -2.6864 -2.5197 ATT M
1 -2.5035 -2.554 -2.506 -2.5515 ATT M
1 -2.4974 -2.8465 -2.5005 -2.8438 ATT M
1 -2.4494 -1.9078 -2.4507 -1.906 ATT M
1 . . -2.1079 1.1402 ATT M
1 . . -2.042 1.5687 ATT M
1 . . -2.3674 1.8904 ATT M
1 . . -2.3138 1.74 ATT M
1 . . -2.3662 1.8996 ATT M
1 . . -2.3685 1.8386 ATT M
1 -2.2144 1.5901 -2.2153 1.5889 ATT M
1 -2.2754 1.9913 -2.2768 1.9897 ATT M
1 -2.3707 1.8007 -2.3719 1.7991 ATT M
1 -2.3105 1.9245 -2.3119 1.9229 ATT M
1 . . -2.3861 1.692 ATT M
1 -2.2001 1.7341 -2.2012 1.7328 ATT M
1 -2.2179 2.0401 -2.2193 2.0385 ATT M
1 0.41726 0.91462 0.41731 0.91459 ATT M
1 . . 2.8967 -0.032508 ATT M
1 . . 3.1725 0.087968 ATT M
1 . . 2.7463 0.23712 ATT M
1 . . 2.8254 0.095322 ATT M
1 2.5821 0.1469 2.5821 0.14675 ATT M
1 . . 2.7044 0.14877 ATT M
1 2.5324 0.28882 2.5325 0.28854 ATT M
1 2.4876 0.12958 2.4876 0.12946 ATT M
1 2.6364 0.024107 2.6364 0.024081 ATT M
1 2.8111 0.12738 2.8111 0.12723 ATT M
1 2.8742 0.19149 2.8742 0.19125 ATT M
1 . . 2.7153 0.24987 ATT M
1 0 0 0 0 ATT M
1 0 0 0 0 ATT M
1 -2.0816 0.17983 -2.0816 0.17971 ATT M
1 . . -2.1007 0.40571 ATT M
1 -1.4037 0.25007 -1.4037 0.25 ATT M
1 . . 2.5554 0.41198 ATT M
1 . . 0 0 ATT M
1 . . 0 0 ATT M
1 . . 0 0 ATT M
1 . . 2.6156 0.13122 ATT M
1 . . 2.8088 0.1291 ATT M
1 . . 2.6645 0.30894 ATT M
1 . . 2.7721 0.16457 ATT M
1 2.4457 -0.011554 2.4457 -0.011543 ATT M
1 . . 2.6292 0.032548 ATT M
1 2.8331 -0.031579 2.8331 -0.031541 ATT M
1 2.8423 0.0022731 2.8423 0.0022703 ATT M
1 . . 2.6267 0.05453 ATT M
1 2.4593 0.042317 2.4593 0.042278 ATT M
1 . . 2.631 0.23252 ATT M
1 2.8816 0.038651 2.8816 0.038602 ATT M
1 2.3258 0.19203 2.3258 0.19187 ATT M
1 2.7218 0.095755 2.7218 0.095647 ATT M
1 2.6277 -0.015493 2.6277 -0.015476 ATT M
1 0 0 0 0 ATT M
1 . . 2.3592 -0.10772 ATT M
1 . . 2.5056 -0.3438 ATT M
1 . . 0 0 ATT M
1 -2.5403 -0.32267 -2.5404 -0.32236 ATT M
1 . . -2.4478 -0.25137 ATT M
1 . . -2.6049 0.28841 ATT M
1 . . -2.5904 0.12684 ATT M
1 . . -2.5913 0.39085 ATT M
1 . . -2.635 0.53324 ATT M
1 -2.2366 0.57676 -2.2367 0.57632 ATT M
1 . . -2.4603 0.58496 ATT M
1 -2.3801 0.61561 -2.3803 0.61508 ATT M
1 -2.3586 0.55542 -2.3587 0.55495 ATT M
1 -2.4156 0.72685 -2.4158 0.72621 ATT M
1 -2.2175 0.72507 -2.2177 0.72453 ATT M
1 -2.5235 0.77225 -2.5237 0.7715 ATT M
1 -2.5453 0.4942 -2.5454 0.49372 ATT M
1 -2.6326 0.86623 -2.6329 0.86532 ATT M
1 . . -2.5277 0.7199 ATT M
1 -2.4178 0.54312 -2.4179 0.54264 ATT M
1 -2.5832 0.70956 -2.5834 0.70883 ATT M
1 -2.5498 0.60983 -2.5499 0.60922 ATT M
1 -2.2256 0.69726 -2.2258 0.69673 ATT M
1 -2.4509 0.60967 -2.451 0.60911 ATT M
1 -2.4887 0.65079 -2.4889 0.65018 ATT M
1 -2.4812 0.64616 -2.4814 0.64556 ATT M
1 -2.4851 0.66379 -2.4853 0.66317 ATT M
1 -2.8099 0.73935 -2.8101 0.73846 ATT M
1 . . -3.6784 0.097591 ATT M
1 . . -3.653 -0.13191 ATT M
1 . . -3.4659 -0.17044 ATT M
1 . . -3.7976 -0.32831 ATT M
1 . . -3.6792 -0.41745 ATT M
1 -3.5983 -0.53405 -3.5985 -0.53299 ATT M
1 . . -3.8668 -0.56581 ATT M
1 -3.8813 -0.20084 -3.8813 -0.20038 ATT M
1 -3.7225 -0.43997 -3.7227 -0.43904 ATT M
1 -3.5432 -0.24585 -3.5432 -0.24538 ATT M
1 . . -3.6517 -0.57465 ATT M
1 . . -3.7181 -0.65048 ATT M
1 -3.7138 -0.29413 -3.7139 -0.29351 ATT M
1 -3.8715 -0.48319 -3.8717 -0.48209 ATT M
1 -3.6516 -0.45607 -3.6517 -0.45515 ATT M
1 -2.0161 -0.021003 -2.0161 -0.02099 ATT M
1 . . -1.2576 0.74346 ATT M
1 . . -0.81218 0.74883 ATT M
1 . . -1.2749 0.9497 ATT M
1 . . -1.0382 0.72101 ATT M
1 -1.0859 0.89293 -1.086 0.89277 ATT M
1 -0.97879 1.1418 -0.97899 1.1417 ATT M
1 -0.68756 0.70461 -0.68761 0.70456 ATT M
1 . . -1.3869 0.82121 ATT M
1 . . -1.0138 0.7186 ATT M
1 . . -0.87791 0.70604 ATT M
1 -1.0377 -1.2297 -1.0379 -1.2295 ATT M
1 . . -1.1044 -1.0656 ATT M
1 . . -0.77466 -0.9572 ATT M
1 . . -1.2203 -1.1527 ATT M
1 -1.1306 -0.93953 -1.1307 -0.93935 ATT M
1 -1.0085 -1.065 -1.0087 -1.0649 ATT M
1 -1.3484 -1.1689 -1.3487 -1.1686 ATT M
1 -0.86235 -1.3481 -0.86259 -1.3479 ATT M
1 . . -1.0711 -1.0807 ATT M
1 -1.0209 -0.99639 -1.021 -0.99623 ATT M
1 . . -0.923 -0.9627 ATT M
1 . . -1.1164 -1.0871 ATT M
1 -0.94582 -1.6062 -0.94619 -1.606 ATT M
1 . . -1.1587 -1.6017 ATT M
1 . . -0.94032 -1.7221 ATT M
1 . . -1.0614 -1.4326 ATT M
1 0 0 0 0 ATT M
1 . . -1.2034 -1.4892 ATT M
1 -0.99527 -1.5572 -0.99564 -1.557 ATT M
1 -1.2596 -1.2433 -1.2599 -1.243 ATT M
1 . . -0.98412 -1.4856 ATT M
1 -1.199 0.7077 -1.1991 0.70754 ATT M
1 . . -1.3255 1.3323 ATT M
1 . . -0.98656 1.1434 ATT M
1 . . -1.2414 1.2519 ATT M
1 . . -1.195 1.2437 ATT M
1 -1.2882 0.96841 -1.2884 0.96816 ATT M
1 . . -1.4776 1.1216 ATT M
1 -1.4721 1.2417 -1.4725 1.2413 ATT M
1 -0.92874 1.1508 -0.92893 1.1506 ATT M
1 . . -1.0063 1.399 ATT M
1 . . -1.3372 1.5075 ATT M
1 -1.3498 1.9649 -1.3506 1.9643 ATT M
1 . . -1.5918 1.7597 ATT M
1 . . -1.3644 1.7871 ATT M
1 -1.2974 1.8805 -1.2981 1.88 ATT M
1 -1.5233 1.7018 -1.5239 1.7012 ATT M
1 -1.1414 1.8364 -1.142 1.836 ATT M
1 -1.3024 1.7808 -1.303 1.7804 ATT M
1 -1.3896 1.7966 -1.3902 1.7961 ATT M
1 -1.2346 1.6974 -1.2351 1.697 ATT M
1 -1.5878 1.8231 -1.5886 1.8224 ATT M
1 -1.5074 1.869 -1.5082 1.8684 ATT M
1 -1.2816 2.0427 -1.2824 2.0422 ATT M
1 . . 1.117 0.96665 ATT M
1 . . 0 0 ATT M
1 . . 1.6748 1.0146 ATT M
1 . . 0 0 ATT M
1 . . 0 0 ATT M
1 1.3742 0.79786 1.3743 0.79764 ATT M
1 . . 1.5741 0.80546 ATT M
1 . . 1.5596 0.86554 ATT M
1 . . 1.538 0.80288 ATT M
1 1.31 0.81501 1.3101 0.81479 ATT M
1 0 0 0 0 ATT M
1 . . 1.5151 0.27535 ATT M
1 . . 1.5144 0.45588 ATT M
1 . . 1.3988 0.2405 ATT M
1 . . 1.5055 0.17267 ATT M
1 1.3359 0.24691 1.3359 0.24684 ATT M
1 1.3521 0.2012 1.3522 0.20115 ATT M
1 1.4608 0.20105 1.4608 0.20099 ATT M
1 1.5747 0.46314 1.5747 0.46296 ATT M
1 1.6146 0.31973 1.6146 0.3196 ATT M
1 1.3485 0.47344 1.3486 0.47331 ATT M
1 1.2825 0.26101 1.2825 0.26095 ATT M
1 0 0 0 0 ATT M
1 . . 1.5351 0.35369 ATT M
1 1.3996 0.52705 1.3996 0.52689 ATT M
1 1.4862 0.49167 1.4863 0.49151 ATT M
1 . . 1.4466 0.21001 ATT M
1 2.3667 0.42781 2.3668 0.42745 ATT M
1 -0.25377 -0.12428 -0.25377 -0.12428 ATT M
1 -2.7044 -0.073211 -2.7044 -0.07313 ATT M
1 0 0 0 0 ATT M
1 . . 0 0 ATT M
1 . . 0 0 ATT M
1 . . 0 0 ATT M
1 2.071 0.023368 2.071 0.023353 ATT M
1 . . 2.9261 -0.33043 ATT M
1 . . 0 0 ATT M
1 3.3226 0.027596 3.3226 0.02755 ATT M
1 . . 2.9283 -0.015901 ATT M
1 . . 2.9061 0.057429 ATT M
1 . . 2.9285 0.016285 ATT M
1 . . 3.0284 -0.02403 ATT M
1 2.8621 0.052822 2.8621 0.052756 ATT M
1 2.7886 0.03148 2.7886 0.031443 ATT M
1 3.0827 0.019194 3.0827 0.019167 ATT M
1 2.7075 -0.1324 2.7076 -0.13225 ATT M
1 2.819 0.15697 2.819 0.15678 ATT M
1 2.7575 0.028691 2.7575 0.028658 ATT M
1 . . 2.9611 -0.11168 ATT M
1 2.695 -0.12491 2.695 -0.12477 ATT M
1 3.1026 0.0047558 3.1026 0.0047488 ATT M
1 . . 2.6464 0.012595 ATT M
1 . . 2.8468 0.16108 ATT M
1 2.9639 -0.10321 2.9639 -0.10307 ATT M
1 2.8605 0.10534 2.8605 0.10521 ATT M
1 2.9231 -0.1689 2.9231 -0.16868 ATT M
1 . . 0 0 ATT M
1 . . 3.0685 0.61434 ATT M
1 . . 2.9089 0.82956 ATT M
1 . . 2.873 0.76245 ATT M
1 . . 3.0547 0.71341 ATT M
1 3.1828 0.79197 3.1831 0.79075 ATT M
1 2.9046 0.58043 2.9047 0.57968 ATT M
1 3.0766 0.39152 3.0767 0.39095 ATT M
1 . . 2.9851 0.84511 ATT M
1 2.6698 1.069 2.6703 1.0678 ATT M
1 . . 0 0 ATT M
1 . . -3.4511 8.769 ATT M
1 . . 0 0 ATT M
1 . . 0 0 ATT M
1 0 0 0 0 ATT M
1 . . 0 0 ATT M
1 0 0 0 0 ATT M
1 0 0 0 0 ATT M
1 0 0 0 0 ATT M
1 0 0 0 0 ATT M
1 0 0 0 0 ATT M
1 0 0 0 0 ATT M
1 0 0 0 0 ATT M
1 0 0 0 0 ATT M
1 0 0 0 0 ATT M
1 0 0 0 0 ATT M
1 0 0 0 0 ATT M
1 0 0 0 0 ATT M
1 0 0 0 0 ATT M
1 0 0 0 0 ATT M
1 0 0 0 0 ATT M
1 0 0 0 0 ATT M
1 0 0 0 0 ATT M
1 0 0 0 0 ATT M
1 0 0 0 0 ATT M
1 0 0 0 0 ATT M
1 0 0 0 0 ATT M
1 0 0 0 0 ATT M
1 0 0 0 0 ATT M
1 0 0 0 0 ATT M
1 0 0 0 0 ATT M
1 0 0 0 0 ATT M
1 0 0 0 0 ATT M
1 0 0 0 0 ATT M
1 0 0 0 0 ATT M
1 0 0 0 0 ATT M
1 0 0 0 0 ATT M
1 0 0 0 0 ATT M
1 0 0 0 0 ATT M
1 0 0 0 0 ATT M
1 -1.5011 -0.097748 -1.5012 -0.097714 ATT M
1 . . -1.4101 -0.27394 ATT M
1 . . -1.7647 -0.35544 ATT M
1 . . -1.467 -0.45095 ATT M
1 . . -1.9188 -0.45284 ATT M
1 . . -1.4151 -0.24918 ATT M
1 . . -1.6314 -0.42973 ATT M
1 -1.3783 -0.44427 -1.3784 -0.44415 ATT M
1 . . -1.6751 -0.26459 ATT M
1 -1.3419 -0.25895 -1.342 -0.25888 ATT M
1 -1.4443 -0.48332 -1.4444 -0.48317 ATT M
1 -1.1844 -0.35436 -1.1844 -0.35428 ATT M
1 . . -1.5052 -0.38071 ATT M
1 -1.212 -0.45283 -1.212 -0.45273 ATT M
1 -1.1987 -0.26994 -1.1988 -0.26989 ATT M
1 -1.5914 -0.19911 -1.5914 -0.19903 ATT M
1 -1.5569 -0.33511 -1.5569 -0.33498 ATT M
1 . . -1.165 -0.26902 ATT M
1 -1.2977 -0.43029 -1.2978 -0.43018 ATT M
1 -1.4018 -0.29621 -1.4018 -0.29612 ATT M
1 -1.4051 -0.43835 -1.4051 -0.43822 ATT M
1 -1.4778 -0.27482 -1.4778 -0.27472 ATT M
1 -1.283 -0.35741 -1.2831 -0.35732 ATT M
1 -1.3732 -0.16959 -1.3732 -0.16954 ATT M
1 -1.2751 -0.41667 -1.2751 -0.41656 ATT M
1 -1.3237 -0.20441 -1.3237 -0.20435 ATT M
1 -1.4794 -0.19144 -1.4794 -0.19137 ATT M
1 -1.3591 -0.45322 -1.3592 -0.45309 ATT M
1 -1.0601 -0.61219 -1.0602 -0.61208 ATT M
1 . . -1.4235 -0.24237 ATT M
1 -1.295 -0.49335 -1.2951 -0.49323 ATT M
1 -1.1299 -0.53299 -1.13 -0.53289 ATT M
1 -0.91716 -0.65336 -0.91722 -0.65328 ATT M
1 . . -0.89886 -1.05 ATT M
1 . . -0.77132 -0.78464 ATT M
1 . . -0.66717 -1.1115 ATT M
1 . . -0.79781 -1.1461 ATT M
1 -0.67151 -1.0849 -0.67163 -1.0848 ATT M
1 . . -1.1977 -0.94983 ATT M
1 . . -0.83775 -1.1035 ATT M
1 -0.59891 -1.0132 -0.599 -1.0131 ATT M
1 -0.71102 -1.098 -0.71115 -1.0979 ATT M
1 . . -0.77014 -1.5092 ATT M
1 . . -0.61872 -1.0082 ATT M
1 0 0 0 0 ATT M
1 . . 1.5719 -0.40611 ATT M
1 . . 0 0 ATT M
1 . . 0 0 ATT M
1 1.5625 -0.41778 1.5626 -0.41763 ATT M
1 1.8012 -0.39273 1.8012 -0.39254 ATT M
1 . . 1.6587 -0.26142 ATT M
1 . . 1.5873 -0.32374 ATT M
1 1.7823 -0.37867 1.7823 -0.37848 ATT M
1 1.7159 -0.53484 1.716 -0.5346 ATT M
1 1.6619 -0.6342 1.662 -0.63393 ATT M
1 . . 1.7403 -0.32391 ATT M
1 1.896 -0.30773 1.8961 -0.30756 ATT M
1 1.9294 -0.47658 1.9295 -0.47631 ATT M
1 1.8627 -0.24748 1.8627 -0.24735 ATT M
1 1.8194 0.013111 1.8194 0.013104 ATT M
1 . . 1.1696 0.13196 ATT M
1 . . 1.4042 0.23244 ATT M
1 . . 1.4783 -0.14126 ATT M
1 . . 1.4131 0.11423 ATT M
1 1.0546 0.012972 1.0546 0.01297 ATT M
1 . . 1.1839 -0.025094 ATT M
1 1.2759 0.10307 1.2759 0.10304 ATT M
1 1.3179 0.16752 1.3179 0.16747 ATT M
1 1.3608 0.11618 1.3608 0.11615 ATT M
1 1.4309 -0.044368 1.4309 -0.044354 ATT M
1 1.3156 0.15457 1.3156 0.15453 ATT M
1 1.7876 0.089261 1.7876 0.089218 ATT M
1 0.2635 0.08796 0.26351 0.087959 ATT M
1 -2.5791 0.23613 -2.5791 0.23589 ATT M
1 -2.7798 0.10996 -2.7798 0.10983 ATT M
1 -2.7527 -0.062187 -2.7527 -0.062115 ATT M
1 -2.9103 0.22138 -2.9103 0.2211 ATT M
1 . . -2.6668 0.063477 ATT M
1 1.247 -0.019155 1.247 -0.019151 ATT M
1 . . 2.2813 0.097831 ATT M
1 . . 2.673 0.16688 ATT M
1 . . 2.4701 0.25885 ATT M
1 . . 2.5299 0.4289 ATT M
1 . . 2.3496 0.31698 ATT M
1 . . 2.5221 0.31241 ATT M
1 2.4584 0.087906 2.4584 0.087825 ATT M
1 . . 2.3137 0.29076 ATT M
1 2.5778 0.12091 2.5778 0.12079 ATT M
1 2.3578 0.23078 2.3578 0.23058 ATT M
1 2.4433 0.15541 2.4433 0.15527 ATT M
1 2.5101 0.17064 2.5101 0.17048 ATT M
1 2.8743 0.15723 2.8743 0.15703 ATT M
1 . . 3.0123 0.1119 ATT M
1 . . 2.7755 0.27494 ATT M
1 2.6537 0.37721 2.6538 0.3768 ATT M
1 2.9835 0.38728 2.9835 0.38676 ATT M
1 3.0728 0.35171 3.0729 0.3512 ATT M
1 3.1357 0.12735 3.1357 0.12716 ATT M
1 . . 0 0 ATT M
1 . . -2.5737 0.36939 ATT M
1 . . -3.1919 0.58109 ATT M
1 . . -2.9412 0.59207 ATT M
1 . . -3.1144 0.84515 ATT M
1 . . -3.1536 0.29694 ATT M
1 -3.0362 0.42688 -3.0363 0.42628 ATT M
1 -3.1104 0.52161 -3.1106 0.52084 ATT M
1 . . -3.1705 0.61003 ATT M
1 . . -2.9736 0.40599 ATT M
1 -3.3173 0.64612 -3.3175 0.64504 ATT M
1 -3.0919 0.72869 -3.0922 0.72763 ATT M
1 -3.1074 0.64836 -3.1076 0.6474 ATT M
1 -3.0871 0.72565 -3.0873 0.7246 ATT M
1 -3.0816 0.62811 -3.0818 0.6272 ATT M
1 -3.3743 0.71396 -3.3746 0.71272 ATT M
1 -3.5858 0.18446 -3.5859 0.1841 ATT M
1 . . -4.4405 0.87433 ATT M
1 . . -4.0338 0.43071 ATT M
1 . . -4.343 0.46262 ATT M
1 . . -4.1569 0.55698 ATT M
1 . . -4.3654 0.42284 ATT M
1 . . -4.6154 0.42058 ATT M
1 -4.2985 0.37402 -4.2986 0.37297 ATT M
1 -4.2073 0.47591 -4.2074 0.47463 ATT M
1 -4.3456 0.69794 -4.3459 0.69593 ATT M
1 -4.3293 0.43537 -4.3294 0.43413 ATT M
1 -4.217 0.22986 -4.217 0.22924 ATT M
1 -2.8273 0.44735 -2.8274 0.44681 ATT M
1 . . -2.7069 0.40746 ATT M
1 . . -2.5377 0.56026 ATT M
1 . . -2.4667 0.24313 ATT M
1 . . -2.5455 0.35977 ATT M
1 -2.6301 0.31228 -2.6302 0.31196 ATT M
1 -2.6515 0.34915 -2.6515 0.34878 ATT M
1 -2.4157 0.44442 -2.4158 0.44402 ATT M
1 -2.8629 0.3365 -2.863 0.33608 ATT M
1 -2.8875 0.45803 -2.8876 0.45745 ATT M
1 -1.4659 0.085885 -1.4659 0.085857 ATT M
1 . . -0.94482 0.47318 ATT M
1 . . -1.2378 0.21841 ATT M
1 . . -0.82571 0.21207 ATT M
1 . . -1.1958 0.27406 ATT M
1 -0.97218 0.17699 -0.97219 0.17697 ATT M
1 -1.12 0.25163 -1.12 0.25159 ATT M
1 -1.1163 0.068046 -1.1163 0.068033 ATT M
1 -1.4251 0.22103 -1.4251 0.22096 ATT M
1 . . -2.8509 0.40061 ATT M
1 . . -3.143 0.47262 ATT M
1 . . -2.9068 0.48159 ATT M
1 . . -2.9704 0.47816 ATT M
1 -3.0063 0.35443 -3.0063 0.35394 ATT M
1 -3.0824 0.14578 -3.0824 0.14557 ATT M
1 . . -3.1914 0.28768 ATT M
1 -3.2178 0.27106 -3.2178 0.27063 ATT M
1 -2.9945 0.40929 -2.9946 0.40873 ATT M
1 -3.0512 0.20589 -3.0512 0.2056 ATT M
1 -3.1396 0.33976 -3.1396 0.33925 ATT M
1 -2.511 0.14417 -2.511 0.14403 ATT M
1 . . 0.59859 0.54606 ATT M
1 . . 0.97892 0.60404 ATT M
1 . . 1.0868 0.35682 ATT M
1 . . 0.8907 0.37834 ATT M
1 1.0091 0.46837 1.0091 0.4683 ATT M
1 0.88514 0.46182 0.88517 0.46177 ATT M
1 1.0148 0.67927 1.0149 0.67917 ATT M
1 . . 0.81709 0.55516 ATT M
1 0.88921 0.31836 0.88922 0.31833 ATT M
1 0.80029 0.16448 0.80029 0.16446 ATT M
1 . . 0.75477 0.50921 ATT M
1 0.92227 0.57362 0.92232 0.57354 ATT M
1 0 0 0 0 ATT M
1 . . 1.2119 0.21023 ATT M
1 . . 1.0397 0.40391 ATT M
1 1.1721 -0.36552 1.1721 -0.36544 ATT M
1 . . 0.89199 -0.22386 ATT M
1 . . 0.84759 -0.19161 ATT M
1 . . 0.72646 -0.1677 ATT M
1 . . 0.93795 -0.26749 ATT M
1 0.88509 -0.16568 0.8851 -0.16566 ATT M
1 0 0 0 0 ATT M
1 . . 1.1256 0.14928 ATT M
1 . . 1.1086 -0.087491 ATT M
1 1.058 -0.30149 1.058 -0.30144 ATT M
1 . . 0 0 ATT M
1 . . 0.93125 0.14988 ATT M
1 0.88468 -0.13805 0.88468 -0.13803 ATT M
1 1.004 0.080286 1.004 0.080274 ATT M
1 . . 0.90167 -0.033713 ATT M
1 0.89822 -0.18181 0.89822 -0.18179 ATT M
1 -0.80105 -0.13462 -0.80105 -0.13461 ATT M
1 . . -1.1064 0.15028 ATT M
1 . . -1.1249 0.28905 ATT M
1 . . -1.205 0.10832 ATT M
1 . . -1.1133 0.20784 ATT M
1 -1.1362 -0.10116 -1.1362 -0.10114 ATT M
1 . . -1.0407 0.12656 ATT M
1 -1.3979 0.15325 -1.3979 0.1532 ATT M
1 -1.1395 0.0863 -1.1396 0.086283 ATT M
1 -1.3058 0.15269 -1.3058 0.15265 ATT M
1 -0.90971 0.050482 -0.90971 0.050475 ATT M
1 . . -1.2281 0.27092 ATT M
1 -1.1582 0.034818 -1.1582 0.034811 ATT M
1 -0.96438 -0.029136 -0.96438 -0.029132 ATT M
1 -0.85841 -0.050962 -0.85841 -0.050956 ATT M
1 . . -1.3509 0.23745 ATT M
1 -0.99583 0.22949 -0.99584 0.22945 ATT M
1 -1.0824 0.082722 -1.0824 0.082707 ATT M
1 -1.1859 0.14432 -1.1859 0.14429 ATT M
1 -1.1941 0.21495 -1.1941 0.21491 ATT M
1 -0.92943 -0.11676 -0.92943 -0.11675 ATT M
1 -0.87609 0.018753 -0.87609 0.01875 ATT M
1 . . -1.012 -0.011383 ATT M
1 -1.1463 0.1177 -1.1463 0.11768 ATT M
1 -0.95224 -0.17184 -0.95225 -0.17182 ATT M
1 -1.2653 0.29444 -1.2653 0.29437 ATT M
1 . . -1.2846 0.39436 ATT M
1 0 0 0 0 ATT M
1 . . -0.8762 0.059715 ATT M
1 . . -1.2708 0.44567 ATT M
1 0 0 0 0 ATT M
1 -0.95736 0.1975 -0.95737 0.19747 ATT M
1 -0.87581 0.26011 -0.87582 0.26008 ATT M
1 . . -1.4098 -0.48164 ATT M
1 0 0 0 0 ATT M
1 0 0 0 0 ATT M
1 0 0 0 0 ATT M
1 0 0 0 0 ATT M
1 0 0 0 0 ATT M
1 0 0 0 0 ATT M
1 0 0 0 0 ATT M
1 0 0 0 0 ATT M
1 0 0 0 0 ATT M
1 0 0 0 0 ATT M
1 0 0 0 0 ATT M
1 0 0 0 0 ATT M
1 0 0 0 0 ATT M
1 0 0 0 0 ATT M
1 0 0 0 0 ATT M
1 0 0 0 0 ATT M
1 0 0 0 0 ATT M
1 0 0 0 0 ATT M
1 0 0 0 0 ATT M
1 0 0 0 0 ATT M
1 0 0 0 0 ATT M
1 0 0 0 0 ATT M
1 0 0 0 0 ATT M
1 0 0 0 0 ATT M
1 0 0 0 0 ATT M
1 0 0 0 0 ATT M
1 0 0 0 0 ATT M
1 0 0 0 0 ATT M
1 0 0 0 0 ATT M
1 0 0 0 0 ATT M
1 0 0 0 0 ATT M
1 0 0 0 0 ATT M
1 0 0 0 0 ATT M
1 0 0 0 0 ATT M
1 0 0 0 0 ATT M
1 0 0 0 0 ATT M
1 0 0 0 0 ATT M
1 0 0 0 0 ATT M
1 0 0 0 0 ATT M
1 0 0 0 0 ATT M
1 0 0 0 0 ATT M
1 0 0 0 0 ATT M
1 0 0 0 0 ATT M
1 0 0 0 0 ATT M
1 0 0 0 0 ATT M
1 0 0 0 0 ATT M
1 0 0 0 0 ATT M
1 0 0 0 0 ATT M
1 0 0 0 0 ATT M
1 0 0 0 0 ATT M
1 0 0 0 0 ATT M
1 0 0 0 0 ATT M
1 0 0 0 0 ATT M
1 0 0 0 0 ATT M
1 0 0 0 0 ATT M
1 0 0 0 0 ATT M
1 0 0 0 0 ATT M
1 0 0 0 0 ATT M
1 0 0 0 0 ATT M
1 0 0 0 0 ATT M
1 0 0 0 0 ATT M
1 0 0 0 0 ATT M
1 0 0 0 0 ATT M
1 0 0 0 0 ATT M
1 0 0 0 0 ATT M
1 0 0 0 0 ATT M
1 0 0 0 0 ATT M
1 0 0 0 0 ATT M
1 0 0 0 0 ATT M
1 0 0 0 0 ATT M
1 0 0 0 0 ATT M
1 0 0 0 0 ATT M
1 0 0 0 0 ATT M
1 0 0 0 0 ATT M
1 0 0 0 0 ATT M
1 0 0 0 0 ATT M
1 0 0 0 0 ATT M
1 0 0 0 0 ATT M
1 0 0 0 0 ATT M
1 0 0 0 0 ATT M
1 0 0 0 0 ATT M
1 0 0 0 0 ATT M
1 0 0 0 0 ATT M
1 0 0 0 0 ATT M
1 0 0 0 0 ATT M
1 0 0 0 0 ATT M
1 0 0 0 0 ATT M
1 0 0 0 0 ATT M
1 0 0 0 0 ATT M
1 0 0 0 0 ATT M
1 0 0 0 0 ATT M
1 0 0 0 0 ATT M
1 0 0 0 0 ATT M
1 0 0 0 0 ATT M
1 0 0 0 0 ATT M
1 0 0 0 0 ATT M
1 0 0 0 0 ATT M
1 0 0 0 0 ATT M
1 0 0 0 0 ATT M
1 0 0 0 0 ATT M
1 0 0 0 0 ATT M
1 0 0 0 0 ATT M
1 0 0 0 0 ATT M
1 0 0 0 0 ATT M
1 0 0 0 0 ATT M
1 0 0 0 0 ATT M
1 0 0 0 0 ATT M
1 0 0 0 0 ATT M
1 0 0 0 0 ATT M
1 0 0 0 0 ATT M
1 0 0 0 0 ATT M
1 0 0 0 0 ATT M
1 0 0 0 0 ATT M
1 0 0 0 0 ATT M
1 0 0 0 0 ATT M
1 0 0 0 0 ATT M
1 0 0 0 0 ATT M
1 0 0 0 0 ATT M
1 0 0 0 0 ATT M
1 0 0 0 0 ATT M
1 0 0 0 0 ATT M
1 0 0 0 0 ATT M
1 0 0 0 0 ATT M
1 0 0 0 0 ATT M
1 0 0 0 0 ATT M
1 0 0 0 0 ATT M
1 0 0 0 0 ATT M
1 0 0 0 0 ATT M
1 0 0 0 0 ATT M
1 0 0 0 0 ATT M
1 0 0 0 0 ATT M
1 0 0 0 0 ATT M
1 0 0 0 0 ATT M
1 0 0 0 0 ATT M
1 0 0 0 0 ATT M
1 0 0 0 0 ATT M
1 0 0 0 0 ATT M
1 0 0 0 0 ATT M
1 0 0 0 0 ATT M
1 0 0 0 0 ATT M
1 0 0 0 0 ATT M
1 0 0 0 0 ATT M
1 0 0 0 0 ATT M
1 0 0 0 0 ATT M
1 0 0 0 0 ATT M
1 0 0 0 0 ATT M
1 0 0 0 0 ATT M
1 0 0 0 0 ATT M
1 0 0 0 0 ATT M
1 0 0 0 0 ATT M
1 0 0 0 0 ATT M
1 -2.5089 0.14536 -2.5089 0.14522 ATT M
1 -2.297 0.041966 -2.297 0.041932 ATT M
1 0 0 0 0 ATT M
1 . . 2.6978 0.047124 ATT M
1 . . 2.5548 -0.086612 ATT M
1 . . 0 0 ATT M
1 2.5284 0.14082 2.5284 0.14069 ATT M
1 2.4489 0.37001 2.449 0.36967 ATT M
1 . . 2.6473 0.13521 ATT M
1 . . 2.4594 0.31094 ATT M
1 2.3934 0.36981 2.3935 0.36949 ATT M
1 2.6492 -0.0093053 2.6492 -0.0092953 ATT M
1 2.3975 0.19788 2.3975 0.19771 ATT M
1 2.2625 0.30004 2.2625 0.29981 ATT M
1 2.3721 0.12337 2.3721 0.12327 ATT M
1 0 0 0 0 ATT M
1 . . 2.4332 -0.12655 ATT M
1 . . 2.4801 -0.012345 ATT M
1 2.4976 0.41809 2.4976 0.4177 ATT M
1 . . 2.7237 0.63455 ATT M
1 . . 3.0093 0.46933 ATT M
1 . . 2.4747 0.7132 ATT M
1 2.4437 0.62095 2.4438 0.62039 ATT M
1 2.5778 0.59862 2.5779 0.59801 ATT M
1 . . 2.5381 0.63932 ATT M
1 2.695 0.39203 2.6951 0.3916 ATT M
1 2.3004 0.5414 2.3005 0.54096 ATT M
1 2.8791 0.6217 2.8792 0.62092 ATT M
1 . . 2.5539 0.63727 ATT M
1 2.8602 0.59894 2.8603 0.59819 ATT M
1 . . 2.5901 0.63023 ATT M
1 2.5089 0.49346 2.509 0.49299 ATT M
1 2.6309 0.63269 2.6311 0.63203 ATT M
1 2.9327 0.64212 2.9329 0.64128 ATT M
1 . . 2.7652 0.61907 ATT M
1 2.9546 0.62301 2.9547 0.62218 ATT M
1 . . 0 0 ATT M
1 . . -1.9444 0.79611 ATT M
1 . . -2.1986 1.0391 ATT M
1 . . -2.2621 0.39435 ATT M
1 . . -2.4981 0.64183 ATT M
1 . . -2.4826 0.74147 ATT M
1 -2.1274 0.17607 -2.1275 0.17595 ATT M
1 -2.4372 0.57251 -2.4373 0.572 ATT M
1 -2.3437 0.54524 -2.3438 0.54478 ATT M
1 -2.2219 0.49368 -2.222 0.4933 ATT M
1 . . -2.0967 0.4891 ATT M
1 . . -2.3868 0.6276 ATT M
1 -2.6 0.46549 -2.6001 0.46501 ATT M
1 . . -2.2589 0.45241 ATT M
1 -2.2923 0.64806 -2.2924 0.64754 ATT M
1 -2.2099 0.57172 -2.21 0.5713 ATT M
1 . . -2.4489 0.41715 ATT M
1 -2.4154 0.47433 -2.4155 0.47391 ATT M
1 -2.4579 0.51323 -2.458 0.51276 ATT M
1 -2.7973 0.18215 -2.7973 0.18194 ATT M
1 . . -2.6331 0.15771 ATT M
1 . . -2.8096 -0.15547 ATT M
1 . . -2.8574 0.20196 ATT M
1 -2.6858 0.038744 -2.6858 0.038702 ATT M
1 -2.8802 0.058615 -2.8802 0.058541 ATT M
1 -2.8913 0.17278 -2.8913 0.17256 ATT M
1 -2.7164 -0.16496 -2.7164 -0.16477 ATT M
1 -2.9047 0.045735 -2.9047 0.045676 ATT M
1 -2.7828 -0.15121 -2.7828 -0.15103 ATT M
1 . . -2.8779 -0.048207 ATT M
1 -2.8208 -0.086093 -2.8208 -0.085989 ATT M
1 -2.8418 -0.010916 -2.8418 -0.010903 ATT M
1 -2.7796 0.1685 -2.7796 0.1683 ATT M
1 -2.6795 0.097641 -2.6795 0.097534 ATT M
1 -2.7535 0.029337 -2.7535 0.029303 ATT M
1 -2.7771 0.081575 -2.7771 0.081479 ATT M
1 -2.5265 -0.17128 -2.5265 -0.17112 ATT M
1 -2.4923 1.0675 -2.4928 1.0665 ATT M
1 . . -2.4956 1.6266 ATT M
1 . . -2.5973 1.8344 ATT M
1 . . -2.3782 1.3078 ATT M
1 -2.2259 1.7649 -2.227 1.7636 ATT M
1 -2.2856 1.4816 -2.2864 1.4804 ATT M
1 . . -2.7038 1.6375 ATT M
1 . . -2.4426 1.4841 ATT M
1 -2.4881 1.7731 -2.4893 1.7714 ATT M
1 -2.4466 1.7363 -2.4478 1.7347 ATT M
1 -2.5379 1.674 -2.539 1.6723 ATT M
1 -2.2619 1.8135 -2.263 1.8121 ATT M
1 -2.4301 1.6532 -2.4311 1.6517 ATT M
1 -2.3186 1.7943 -2.3197 1.7928 ATT M
1 -3.025 0.47436 -3.0251 0.4737 ATT M
1 . . -2.6622 -1.8756 ATT M
1 . . -2.8101 -1.7869 ATT M
1 . . -2.5636 -2.3499 ATT M
1 . . -3.0038 -2.0233 ATT M
1 . . -2.6199 -2.1985 ATT M
1 . . -2.6333 -1.872 ATT M
1 . . -2.5371 -2.246 ATT M
1 . . -2.7062 -2.2222 ATT M
1 -2.6793 -2.0856 -2.6811 -2.0833 ATT M
1 -2.7055 -2.0758 -2.7072 -2.0735 ATT M
1 -2.8581 -1.7749 -2.8595 -1.7727 ATT M
1 . . -2.516 -2.0902 ATT M
1 -2.6513 -2.0818 -2.6531 -2.0795 ATT M
1 -2.7373 -1.6406 -2.7384 -1.6387 ATT M
1 -1.9093 -2.0397 -1.9105 -2.0386 ATT M
1 . . 0 0 ATT M
1 . . 2.8446 -1.044 ATT M
1 . . 2.643 -0.6609 ATT M
1 . . 2.6055 -1.0338 ATT M
1 . . 2.8288 -0.84857 ATT M
1 2.1827 -0.69504 2.1829 -0.69454 ATT M
1 . . 2.7158 -0.80511 ATT M
1 2.6768 -0.9254 2.6771 -0.92439 ATT M
1 2.8473 -1.0258 2.8478 -1.0245 ATT M
1 . . 2.5555 -0.83484 ATT M
1 2.2486 -0.86966 2.2489 -0.86899 ATT M
1 . . 0 0 ATT M
1 . . 2.5295 -0.59042 ATT M
1 2.3254 0.32364 2.3254 0.32337 ATT M
1 . . 2.156 0.35756 ATT M
1 . . 2.3259 0.30094 ATT M
1 . . 2.3055 0.68786 ATT M
1 . . 2.2422 0.25285 ATT M
1 0 0 0 0 ATT M
1 . . 1.9614 0.46246 ATT M
1 . . 2.3637 0.39536 ATT M
1 2.0076 0.33728 2.0077 0.33707 ATT M
1 . . 2.3507 0.7006 ATT M
1 . . 2.2873 0.50938 ATT M
1 2.2043 0.33096 2.2043 0.33072 ATT M
1 2.2755 0.4385 2.2756 0.43816 ATT M
1 2.4398 0.39416 2.4398 0.3938 ATT M
1 0 0 0 0 ATT M
1 . . 2.2438 0.50944 ATT M
1 2.3315 0.34856 2.3315 0.34828 ATT M
1 0 0 0 0 ATT M
1 2.5167 0.54481 2.5168 0.54429 ATT M
1 2.2035 0.44649 2.2036 0.44616 ATT M
1 2.3115 -0.10873 2.3115 -0.10864 ATT M
1 . . 1.8974 0.22607 ATT M
1 . . 2.2376 0.17376 ATT M
1 2.17 0.22246 2.17 0.2223 ATT M
1 . . 2.0718 0.079084 ATT M
1 2.0521 0.25988 2.0521 0.25971 ATT M
1 2.133 0.30592 2.133 0.30571 ATT M
1 2.1519 0.15332 2.1519 0.15322 ATT M
1 2.2594 0.057947 2.2594 0.057902 ATT M
1 2.2791 0.14025 2.2791 0.14014 ATT M
1 1.9645 0.089807 1.9645 0.089754 ATT M
1 1.9781 0.1309 1.9781 0.13082 ATT M
1 2.0346 0.2056 2.0346 0.20547 ATT M
1 0.45059 -0.071657 0.45059 -0.071655 ATT M
1 -2.8484 0.040547 -2.8484 0.040497 ATT M
1 0.77735 0.065005 0.77735 0.064999 ATT M
1 . . 2.295 0.12963 ATT M
1 . . 2.1588 0.11137 ATT M
1 . . 2.1305 -0.021669 ATT M
1 . . 2.2797 -0.026163 ATT M
1 2.1174 0.012096 2.1174 0.012088 ATT M
1 2.3847 0.18704 2.3848 0.18688 ATT M
1 2.3259 -0.03689 2.3259 -0.036859 ATT M
1 0 0 0 0 ATT M
1 . . 2.411 0.093153 ATT M
1 2.2051 -0.16036 2.2051 -0.16025 ATT M
1 2.234 0.12827 2.2341 0.12817 ATT M
1 . . 2.3737 0.040801 ATT M
1 2.9813 -0.028679 2.9813 -0.02864 ATT M
1 . . 2.5376 0.1097 ATT M
1 . . 2.6159 -0.004458 ATT M
1 2.3772 -0.01989 2.3772 -0.019873 ATT M
1 . . 2.5574 0.043689 ATT M
1 2.4507 0.097509 2.4507 0.09742 ATT M
1 0 0 0 0 ATT M
1 . . 2.7474 0.19964 ATT M
1 0 0 0 0 ATT M
1 . . 2.5794 0.080337 ATT M
1 . . 2.4471 0.15883 ATT M
1 . . 2.577 0.071763 ATT M
1 . . 2.5478 0.2412 ATT M
1 2.6463 -0.010038 2.6463 -0.010027 ATT M
1 2.5993 0.20499 2.5993 0.20478 ATT M
1 2.2335 0.14108 2.2335 0.14098 ATT M
1 . . 0 0 ATT M
1 . . 2.8776 0.070919 ATT M
1 0 0 0 0 ATT M
1 . . 2.5611 -0.039262 ATT M
1 . . 2.5271 0.32731 ATT M
1 . . 2.5692 0.085751 ATT M
1 . . 2.6321 -0.025225 ATT M
1 2.5716 0.32613 2.5717 0.3258 ATT M
1 2.6953 0.085423 2.6953 0.085329 ATT M
1 0 0 0 0 ATT M
1 . . 1.0835 0.3161 ATT M
1 . . 1.3913 0.32475 ATT M
1 . . 1.2555 0.43551 ATT M
1 . . 1.1958 0.12222 ATT M
1 1.2042 0.31008 1.2042 0.31001 ATT M
1 0.96299 0.38949 0.96302 0.38944 ATT M
1 1.0726 0.21486 1.0726 0.21482 ATT M
1 1.2151 0.23669 1.2151 0.23663 ATT M
1 1.2743 0.2339 1.2744 0.23384 ATT M
1 . . -0.69197 -0.27417 ATT M
1 . . -2.1907 -0.57949 ATT M
1 . . -2.0701 -0.43137 ATT M
1 . . -2.1256 -0.54831 ATT M
1 . . -2.0022 -0.28889 ATT M
1 -2.0697 -0.31136 -2.0697 -0.31116 ATT M
1 -2.2522 -0.3468 -2.2522 -0.34654 ATT M
1 -2.1039 -0.29483 -2.1039 -0.29463 ATT M
1 -2.2677 -0.7944 -2.2679 -0.79377 ATT M
1 . . -1.9315 -0.45265 ATT M
1 . . -2.0813 -0.62993 ATT M
1 . . -2.0422 -0.23211 ATT M
1 . . -1.9302 -0.3946 ATT M
1 -1.9116 -0.40347 -1.9117 -0.40324 ATT M
1 -2.1644 -0.54502 -2.1645 -0.54463 ATT M
1 . . -2.0865 -0.49333 ATT M
1 -2.0926 -0.078323 -2.0926 -0.078271 ATT M
1 . . -2.0338 -0.48443 ATT M
1 -2.0494 -0.47138 -2.0494 -0.47108 ATT M
1 -2.1094 -0.46816 -2.1095 -0.46784 ATT M
1 . . -2.0487 -0.34049 ATT M
1 -2.2271 -0.70185 -2.2273 -0.70132 ATT M
1 -2.1346 -0.1436 -2.1346 -0.1435 ATT M
1 . . -1.8726 -0.28842 ATT M
1 -2.1107 -0.27313 -2.1107 -0.27295 ATT M
1 . . -1.9926 -0.38461 ATT M
1 -2.3658 -0.16089 -2.3658 -0.16075 ATT M
1 . . -2.461 -1.431 ATT M
1 . . -2.6126 -1.2857 ATT M
1 . . -2.825 -1.5521 ATT M
1 . . -2.3916 -1.4443 ATT M
1 -2.5057 -1.3521 -2.5064 -1.3508 ATT M
1 -2.6388 -1.2398 -2.6394 -1.2385 ATT M
1 . . -2.4914 -1.6661 ATT M
1 -2.3121 -1.4854 -2.3129 -1.4842 ATT M
1 -2.6198 -1.4393 -2.6207 -1.4378 ATT M
1 -2.4379 -1.3707 -2.4386 -1.3695 ATT M
1 -2.6494 -1.5358 -2.6503 -1.5342 ATT M
1 . . -2.7471 -1.5811 ATT M
1 -2.6835 -1.2629 -2.6842 -1.2615 ATT M
1 -2.787 -0.8397 -2.7873 -0.8387 ATT M
1 . . -2.5983 0.6123 ATT M
1 . . -2.5977 1.3118 ATT M
1 . . -2.5328 1.1754 ATT M
1 . . -2.5407 1.3973 ATT M
1 . . -2.5797 1.451 ATT M
1 -2.6757 1.314 -2.6764 1.3126 ATT M
1 -2.5122 1.1977 -2.5127 1.1966 ATT M
1 -2.8257 1.2504 -2.8264 1.2489 ATT M
1 -2.7618 1.5536 -2.7628 1.5518 ATT M
1 -2.2588 1.1155 -2.2593 1.1146 ATT M
1 -2.3923 1.4994 -2.3931 1.4981 ATT M
1 . . -2.4557 1.4137 ATT M
1 . . -2.4659 1.621 ATT M
1 . . -2.4176 1.6036 ATT M
1 -2.2264 1.2061 -2.2269 1.2051 ATT M
1 -2.3712 1.528 -2.3721 1.5267 ATT M
1 -2.4886 1.5151 -2.4894 1.5137 ATT M
1 -2.5438 1.4011 -2.5445 1.3997 ATT M
1 . . -2.3487 1.4748 ATT M
1 -2.4673 1.5554 -2.4682 1.554 ATT M
1 -2.5996 1.3283 -2.6003 1.3269 ATT M
1 -2.5514 1.049 -2.5518 1.048 ATT M
1 . . -2.4021 1.5568 ATT M
1 -2.5156 1.3649 -2.5163 1.3636 ATT M
1 -2.3691 1.6261 -2.37 1.6248 ATT M
1 . . -2.5298 1.5841 ATT M
1 -2.3319 1.4339 -2.3326 1.4327 ATT M
1 -0.26947 0.68309 -0.26949 0.68309 ATT M
1 . . 0 0 ATT M
1 . . 0 0 ATT M
1 . . 1.0258 0.99354 ATT M
1 . . 0.76835 0.65885 ATT M
1 . . 0.73459 0.60286 ATT M
1 . . 0.88959 0.54496 ATT M
1 . . 0.82846 0.65958 ATT M
1 0.8998 0.59039 0.89985 0.59031 ATT M
1 1.0729 0.57613 1.0729 0.57603 ATT M
1 2.1435 0.44562 2.1436 0.44531 ATT M
1 . . 2.2985 0.38843 ATT M
1 . . 2.5014 0.40405 ATT M
1 . . 2.3773 0.63076 ATT M
1 2.2608 0.26975 2.2608 0.26954 ATT M
1 2.1876 0.41341 2.1876 0.41311 ATT M
1 . . 2.4577 0.4638 ATT M
1 2.3129 0.42826 2.313 0.42791 ATT M
1 2.3287 0.29134 2.3287 0.2911 ATT M
1 2.2345 0.26816 2.2346 0.26796 ATT M
1 2.0425 0.42515 2.0425 0.42488 ATT M
1 2.4612 0.54553 2.4613 0.54503 ATT M
1 2.5337 0.24284 2.5337 0.24261 ATT M
1 3.0442 0.23251 3.0442 0.23219 ATT M
1 . . 2.9777 0.13601 ATT M
1 . . 2.8535 0.42487 ATT M
1 . . 2.9312 0.12723 ATT M
1 2.6293 0.44081 2.6294 0.44035 ATT M
1 . . 2.8829 0.43995 ATT M
1 2.8319 0.17706 2.8319 0.17684 ATT M
1 2.6816 0.21931 2.6816 0.21907 ATT M
1 2.8794 0.1401 2.8794 0.13992 ATT M
1 0 0 0 0 ATT M
1 . . 1.4878 -0.0831 ATT M
1 . . 1.6415 -0.33408 ATT M
1 . . 1.5291 -0.3574 ATT M
1 . . 1.6056 -0.20707 ATT M
1 1.6544 0.027432 1.6544 0.027421 ATT M
1 . . 1.6876 -0.14958 ATT M
1 1.7819 -0.25082 1.7819 -0.2507 ATT M
1 1.7543 -0.41513 1.7543 -0.41493 ATT M
1 . . 2.2645 -0.12334 ATT M
1 . . 2.7274 -0.018648 ATT M
1 . . 2.9662 -0.13284 ATT M
1 . . 0 0 ATT M
1 . . 2.4767 -0.24782 ATT M
1 2.5254 -0.10168 2.5254 -0.10158 ATT M
1 . . 2.6089 -0.066838 ATT M
1 . . 2.6091 -0.087184 ATT M
1 2.3995 -0.13578 2.3995 -0.13566 ATT M
1 2.6433 0.076094 2.6433 0.076013 ATT M
1 2.5984 0.086111 2.5984 0.086023 ATT M
1 2.6683 -0.048722 2.6683 -0.048669 ATT M
1 0 0 0 0 ATT M
1 . . 2.4191 -0.10068 ATT M
1 2.5873 0.015203 2.5873 0.015188 ATT M
1 2.5749 -0.022898 2.5749 -0.022875 ATT M
1 . . 0 0 ATT M
1 . . 2.7922 0.023568 ATT M
1 2.1191 -0.41684 2.1192 -0.41656 ATT M
1 . . -2.6928 -0.14463 ATT M
1 . . -3.3822 -0.18806 ATT M
1 . . -3.3861 0.20625 ATT M
1 . . -3.351 0.018701 ATT M
1 . . -3.2294 -0.19392 ATT M
1 -3.1644 -0.28137 -3.1644 -0.28094 ATT M
1 . . -2.9896 0.058982 ATT M
1 . . -3.0494 0.013307 ATT M
1 -3.1423 0.17659 -3.1423 0.17633 ATT M
1 . . -3.1073 -0.4321 ATT M
1 . . -3.2998 -0.13278 ATT M
1 -3.0108 -0.43702 -3.0109 -0.43642 ATT M
1 . . -2.8342 -0.35381 ATT M
1 -2.9348 -0.046723 -2.9348 -0.046661 ATT M
1 . . -3.0204 0.26036 ATT M
1 . . -2.5786 0.090042 ATT M
1 . . -2.6863 0.18669 ATT M
1 -2.8815 -0.042442 -2.8815 -0.042388 ATT M
1 . . -2.7469 -0.13828 ATT M
1 -3.021 0.21375 -3.0211 0.21345 ATT M
1 . . -2.7804 0.054056 ATT M
1 -2.8861 0.028918 -2.8861 0.028882 ATT M
1 -2.8199 -0.28424 -2.82 -0.2839 ATT M
1 . . -2.989 0.1656 ATT M
1 -2.5336 -0.11723 -2.5336 -0.11712 ATT M
1 . . -2.6988 -0.0092719 ATT M
1 -2.6795 0.11723 -2.6795 0.1171 ATT M
1 . . -2.6527 0.19299 ATT M
1 . . -2.7494 0.082573 ATT M
1 -2.5453 0.369 -2.5454 0.36864 ATT M
1 -2.7138 0.18341 -2.7138 0.18321 ATT M
1 -2.6554 0.14118 -2.6554 0.14103 ATT M
1 -2.3523 0.066405 -2.3523 0.066349 ATT M
1 . . -2.6394 0.1878 ATT M
1 -2.6572 -0.0081335 -2.6572 -0.0081247 ATT M
1 -2.7108 0.11415 -2.7108 0.11402 ATT M
1 . . -2.7205 0.254 ATT M
1 -3.0573 0.34259 -3.0573 0.3421 ATT M
1 . . -2.7616 0.087552 ATT M
1 -2.5837 0.072817 -2.5837 0.072743 ATT M
1 -2.7209 -0.067203 -2.7209 -0.067127 ATT M
1 . . -2.5302 0.087875 ATT M
1 -2.7444 0.11816 -2.7444 0.11803 ATT M
1 -2.8537 0.2025 -2.8537 0.20225 ATT M
1 -2.7491 0.29336 -2.7491 0.29302 ATT M
1 -2.7415 0.5498 -2.7416 0.54917 ATT M
1 . . -2.7179 0.19563 ATT M
1 -2.955 0.096861 -2.955 0.096732 ATT M
1 -2.5046 -0.048278 -2.5046 -0.048232 ATT M
1 . . -2.6297 0.34967 ATT M
1 -2.5074 0.22958 -2.5075 0.22936 ATT M
1 . . -2.5675 0.10607 ATT M
1 -2.6005 0.070267 -2.6005 0.070194 ATT M
1 -2.754 -0.013067 -2.754 -0.013052 ATT M
1 -2.7752 0.33867 -2.7752 0.33827 ATT M
1 -2.5132 -0.15362 -2.5132 -0.15347 ATT M
1 -2.5936 0.27226 -2.5937 0.27198 ATT M
1 -2.5994 0.22782 -2.5994 0.22759 ATT M
1 -2.5498 0.47321 -2.5499 0.47274 ATT M
1 . . -2.6563 0.61893 ATT M
1 . . -2.8671 0.64804 ATT M
1 . . -2.5406 0.57324 ATT M
1 -2.5472 0.36062 -2.5472 0.36026 ATT M
1 -2.6556 0.59886 -2.6558 0.59822 ATT M
1 -2.7342 0.46293 -2.7342 0.4624 ATT M
1 -2.7421 0.51098 -2.7422 0.51039 ATT M
1 -2.4122 0.55432 -2.4123 0.55383 ATT M
1 -2.7133 0.65783 -2.7135 0.65709 ATT M
1 -2.6939 0.69302 -2.6941 0.69225 ATT M
1 -2.5262 0.70232 -2.5264 0.70163 ATT M
1 -2.7735 0.35369 -2.7736 0.35328 ATT M
1 . . -2.6392 0.55901 ATT M
1 -2.6384 0.52897 -2.6386 0.52841 ATT M
1 -2.737 0.67304 -2.7372 0.67227 ATT M
1 . . -2.7015 0.48536 ATT M
1 -2.717 -1.461 -2.7179 -1.4593 ATT M
1 . . -2.692 -1.8987 ATT M
1 . . -2.845 -1.6453 ATT M
1 . . -2.9737 -1.5693 ATT M
1 -3.034 -1.7152 -3.0353 -1.7128 ATT M
1 . . -2.9671 -1.7104 ATT M
1 -2.9079 -1.7011 -2.9092 -1.699 ATT M
1 -2.7719 -1.4841 -2.7728 -1.4824 ATT M
1 -2.9039 -2.0663 -2.9058 -2.0637 ATT M
1 . . -2.9146 -1.5634 ATT M
1 -2.9168 -1.6706 -2.918 -1.6684 ATT M
1 -3.1844 -2.0124 -3.1864 -2.0093 ATT M
1 0 0 0 0 ATT M
1 . . 0 0 ATT M
1 . . -2.8519 -2.1301 ATT M
1 . . -2.658 -1.4321 ATT M
1 . . -2.8167 -1.9918 ATT M
1 . . -2.6624 -1.5639 ATT M
1 . . -2.7127 -1.8443 ATT M
1 . . -3.0481 -1.3703 ATT M
1 . . -2.883 -2.3945 ATT M
1 . . -2.6987 -1.6967 ATT M
1 -2.9599 -2.0975 -2.9619 -2.0947 ATT M
1 . . -2.1735 -1.4456 ATT M
1 . . 0.79427 -0.75673 ATT M
1 . . 2.5463 -0.26014 ATT M
1 . . 2.3605 -0.030563 ATT M
1 . . 2.6182 -0.24102 ATT M
1 . . 2.7426 -0.14575 ATT M
1 2.5368 -0.22437 2.5369 -0.22415 ATT M
1 2.5589 -0.045373 2.5589 -0.045328 ATT M
1 2.4441 -0.15953 2.4442 -0.15938 ATT M
1 2.9077 -0.1656 2.9077 -0.16538 ATT M
1 . . 2.6612 -0.16742 ATT M
1 2.5218 -0.23612 2.5218 -0.23589 ATT M
1 2.4542 -0.38618 2.4542 -0.38583 ATT M
1 . . 0 0 ATT M
1 . . 0 0 ATT M
1 . . 0 0 ATT M
1 . . 0 0 ATT M
1 0 0 0 0 ATT M
1 0 0 0 0 ATT M
1 0 0 0 0 ATT M
1 0 0 0 0 ATT M
1 0 0 0 0 ATT M
1 0 0 0 0 ATT M
1 0 0 0 0 ATT M
1 0 0 0 0 ATT M
1 -0.14188 -0.24729 -0.14189 -0.24729 ATT M
1 -2.9636 0.16025 -2.9636 0.16004 ATT M
1 0 0 0 0 ATT M
1 . . 2.2723 0.22556 ATT M
1 . . 2.6671 0.35938 ATT M
1 . . 2.8002 0.37303 ATT M
1 . . 2.5095 0.13716 ATT M
1 2.7632 0.22772 2.7633 0.22745 ATT M
1 0 0 0 0 ATT M
1 . . 2.6753 0.27383 ATT M
1 2.6465 0.23194 2.6465 0.23169 ATT M
1 2.7594 0.28679 2.7595 0.28646 ATT M
1 . . 2.7582 0.31501 ATT M
1 2.8115 0.095431 2.8115 0.095316 ATT M
1 2.7795 0.23821 2.7795 0.23793 ATT M
1 2.8854 0.44943 2.8855 0.44886 ATT M
1 2.9868 0.25849 2.9868 0.25814 ATT M
1 2.8529 0.33674 2.8529 0.33632 ATT M
1 2.6985 0.0406 2.6985 0.040555 ATT M
1 . . 2.4879 0.19094 ATT M
1 . . 2.6942 0.084312 ATT M
1 0 0 0 0 ATT M
1 . . 2.6572 0.23411 ATT M
1 2.7164 -0.022501 2.7164 -0.022476 ATT M
1 2.5844 -0.070893 2.5844 -0.070821 ATT M
1 . . 2.5778 -0.025304 ATT M
1 0 0 0 0 ATT M
1 . . -2.6393 0.11674 ATT M
1 . . -2.8312 0.1851 ATT M
1 . . -2.5633 0.51507 ATT M
1 . . -2.4511 0.059436 ATT M
1 -2.6198 0.30468 -2.6198 0.30436 ATT M
1 -2.3907 0.34372 -2.3908 0.34342 ATT M
1 -2.4378 0.25448 -2.4378 0.25425 ATT M
1 -2.5111 0.086158 -2.5111 0.086075 ATT M
1 -2.3849 -0.088678 -2.3849 -0.088601 ATT M
1 . . -2.458 0.3019 ATT M
1 -2.3636 0.25922 -2.3636 0.259 ATT M
1 -2.6199 0.17244 -2.6199 0.17226 ATT M
1 -2.6787 0.040741 -2.6787 0.040696 ATT M
1 -2.4135 -0.12276 -2.4135 -0.12265 ATT M
1 . . -2.5225 0.35139 ATT M
1 -2.4735 0.1507 -2.4735 0.15056 ATT M
1 -2.469 0.12851 -2.469 0.12839 ATT M
1 -2.6612 0.28671 -2.6613 0.2864 ATT M
1 -2.3492 0.12224 -2.3492 0.12214 ATT M
1 -2.3893 0.22306 -2.3893 0.22287 ATT M
1 -2.4206 0.19665 -2.4206 0.19647 ATT M
1 -2.5088 0.17264 -2.5088 0.17247 ATT M
1 -2.5593 0.16145 -2.5593 0.16129 ATT M
1 0 0 0 0 ATT M
1 . . 2.5429 0.018507 ATT M
1 . . 2.4079 0.24957 ATT M
1 . . 2.6491 -0.10088 ATT M
1 . . 2.2933 0.12768 ATT M
1 2.5633 0.062192 2.5633 0.06213 ATT M
1 2.1938 0.14543 2.1938 0.14533 ATT M
1 . . 2.5051 0.012919 ATT M
1 2.336 0.33389 2.336 0.33361 ATT M
1 2.4344 0.21292 2.4344 0.21273 ATT M
1 2.3504 0.01722 2.3504 0.017205 ATT M
1 2.6741 -0.0095261 2.6741 -0.0095158 ATT M
1 . . 2.5212 -0.13232 ATT M
1 . . 2.4976 0.17334 ATT M
1 2.3367 0.16402 2.3367 0.16389 ATT M
1 . . 2.3758 0.22956 ATT M
1 . . 2.5091 0.18038 ATT M
1 2.6679 -0.05597 2.6679 -0.055909 ATT M
1 . . 2.6219 -0.18498 ATT M
1 . . 2.7993 0.16819 ATT M
1 2.8633 0.13182 2.8634 0.13166 ATT M
1 0 0 0 0 ATT M
1 . . 2.9099 0.24 ATT M
1 2.8941 0.24733 2.8941 0.24702 ATT M
1 2.8436 0.1464 2.8436 0.14622 ATT M
1 . . 2.7752 0.14863 ATT M
1 2.8454 0.12329 2.8454 0.12314 ATT M
1 2.7379 0.13047 2.7379 0.13032 ATT M
1 2.8501 0.36616 2.8501 0.3657 ATT M
1 2.6634 -0.095261 2.6634 -0.095158 ATT M
1 2.5023 0.010888 2.5023 0.010878 ATT M
1 2.5601 0.01212 2.5601 0.012108 ATT M
1 . . 0 0 ATT M
1 . . 2.3953 0.081371 ATT M
1 2.3778 0.087855 2.3779 0.08778 ATT M
1 2.6479 -0.44558 2.6479 -0.4451 ATT M
1 . . 2.6309 0.076449 ATT M
1 2.577 -0.099372 2.577 -0.099271 ATT M
1 2.7755 -0.25908 2.7755 -0.25878 ATT M
1 2.3485 -0.20984 2.3485 -0.20967 ATT M
1 2.7245 -0.040857 2.7245 -0.040811 ATT M
1 2.6499 0.13932 2.6499 0.13917 ATT M
1 . . 2.7578 -0.21026 ATT M
1 . . 2.6106 -0.12231 ATT M
1 2.3269 -0.023387 2.3269 -0.023368 ATT M
1 . . 2.8371 -0.47337 ATT M
1 2.5989 -0.047301 2.5989 -0.047253 ATT M
1 2.8043 0.22789 2.8043 0.22762 ATT M
1 . . 2.4986 -0.014191 ATT M
1 . . 2.1701 -0.35356 ATT M
1 . . -0.99888 -0.54328 ATT M
1 . . -2.2467 -0.058148 ATT M
1 . . -1.874 -0.03616 ATT M
1 . . -1.7204 0.087367 ATT M
1 . . -1.8044 0.085155 ATT M
1 . . -1.859 0.085822 ATT M
1 -2.1575 -0.17898 -2.1575 -0.17885 ATT M
1 . . -1.6434 0.03088 ATT M
1 -1.5196 -0.049772 -1.5196 -0.049755 ATT M
1 . . -1.8537 0.13767 ATT M
1 . . -1.9846 -0.065867 ATT M
1 . . -2.4689 0.18618 ATT M
1 . . -2.6574 0.079443 ATT M
1 . . -2.2099 -0.068239 ATT M
1 -2.3318 -0.1999 -2.3318 -0.19974 ATT M
1 . . -2.3864 0.18798 ATT M
1 -2.3096 -0.18606 -2.3096 -0.18591 ATT M
1 -2.3306 0.026519 -2.3306 0.026497 ATT M
1 -2.3111 -0.047847 -2.3111 -0.047808 ATT M
1 -2.4963 -0.065334 -2.4963 -0.065272 ATT M
1 -2.357 -0.12242 -2.357 -0.12232 ATT M
1 -2.4579 0.185 -2.4579 0.18483 ATT M
1 -2.4405 -0.049882 -2.4405 -0.049837 ATT M
1 -2.4727 0.035641 -2.4727 0.035608 ATT M
1 -2.4348 -0.083425 -2.4348 -0.08335 ATT M
1 -2.2923 -0.23724 -2.2923 -0.23705 ATT M
1 -2.4968 -0.070069 -2.4969 -0.070002 ATT M
1 -2.3658 -0.17756 -2.3658 -0.17741 ATT M
1 -2.1983 -0.17267 -2.1983 -0.17254 ATT M
1 -2.3427 0.29122 -2.3427 0.29098 ATT M
1 . . -2.1645 -0.24656 ATT M
1 -2.2078 -0.03077 -2.2078 -0.030747 ATT M
1 -2.3543 -0.065678 -2.3543 -0.065623 ATT M
1 . . -2.0603 -0.12627 ATT M
1 -0.31656 -0.49058 -0.31657 -0.49057 ATT M
1 . . -0.064781 -0.83645 ATT M
1 . . 0.13302 -0.76128 ATT M
1 . . -0.005242 -0.64207 ATT M
1 . . 0.18578 -0.77861 ATT M
1 0.28235 -0.74707 0.28238 -0.74706 ATT M
1 0.10555 -1.0527 0.10557 -1.0527 ATT M
1 . . 0.23422 -0.9992 ATT M
1 0.12875 -1.1489 0.12878 -1.1489 ATT M
1 . . -0.18547 -0.78535 ATT M
1 0.14069 -0.80873 0.1407 -0.80873 ATT M
1 0.0096868 -0.97181 0.0096882 -0.97181 ATT M
1 -0.85262 -1.0392 -0.85276 -1.0391 ATT M
1 . . 0 0 ATT M
1 . . -0.71914 -0.62253 ATT M
1 . . -0.79717 -0.9626 ATT M
1 -1.0653 -0.86974 -1.0654 -0.86959 ATT M
1 0 0 0 0 ATT M
1 0 0 0 0 ATT M
1 0 0 0 0 ATT M
1 0 0 0 0 ATT M
1 0 0 0 0 ATT M
1 0 0 0 0 ATT M
1 0 0 0 0 ATT M
1 0 0 0 0 ATT M
1 0 0 0 0 ATT M
1 0 0 0 0 ATT M
1 0 0 0 0 ATT M
1 0 0 0 0 ATT M
1 0 0 0 0 ATT M
1 0 0 0 0 ATT M
1 0 0 0 0 ATT M
1 0 0 0 0 ATT M
1 0 0 0 0 ATT M
1 0 0 0 0 ATT M
1 0 0 0 0 ATT M
1 0 0 0 0 ATT M
1 0 0 0 0 ATT M
1 0 0 0 0 ATT M
1 0 0 0 0 ATT M
1 0 0 0 0 ATT M
1 0 0 0 0 ATT M
1 0 0 0 0 ATT M
1 0 0 0 0 ATT M
1 0 0 0 0 ATT M
1 0 0 0 0 ATT M
1 0 0 0 0 ATT M
1 0 0 0 0 ATT M
1 0 0 0 0 ATT M
1 0 0 0 0 ATT M
1 0 0 0 0 ATT M
1 0 0 0 0 ATT M
1 0 0 0 0 ATT M
1 0 0 0 0 ATT M
1 0 0 0 0 ATT M
1 0 0 0 0 ATT M
1 0 0 0 0 ATT M
1 0 0 0 0 ATT M
1 0 0 0 0 ATT M
1 -3.6281 -0.34818 -3.6282 -0.34748 ATT M
1 . . -2.4588 0.19678 ATT M
1 . . -2.3073 0.30966 ATT M
1 . . -2.3962 -0.0038017 ATT M
1 . . -2.6356 0.49756 ATT M
1 . . -2.3917 0.10043 ATT M
1 -2.4606 0.14365 -2.4606 0.14352 ATT M
1 -2.5081 0.22652 -2.5081 0.2263 ATT M
1 -2.2871 -0.032412 -2.2871 -0.032387 ATT M
1 -2.1045 0.17943 -2.1045 0.17931 ATT M
1 . . -2.3128 0.34198 ATT M
1 -2.001 -0.092984 -2.001 -0.092928 ATT M
1 -2.1418 0.019769 -2.1418 0.019755 ATT M
1 -2.4893 0.32594 -2.4894 0.32564 ATT M
1 -2.3477 0.51413 -2.3478 0.5137 ATT M
1 . . -2.4378 0.43662 ATT M
1 . . -2.3758 0.052951 ATT M
1 -2.3775 0.2634 -2.3775 0.26317 ATT M
1 -2.4015 0.11058 -2.4015 0.11048 ATT M
1 . . -2.3761 0.41695 ATT M
1 . . -2.4824 0.15298 ATT M
1 -2.333 0.21197 -2.333 0.2118 ATT M
1 -2.2806 0.2791 -2.2807 0.27888 ATT M
1 -2.335 0.30627 -2.335 0.30602 ATT M
1 -2.4197 0.35944 -2.4198 0.35912 ATT M
1 0 0 0 0 ATT M
1 . . 0 0 ATT M
1 . . 0 0 ATT M
1 . . 1.1041 0.24915 ATT M
1 . . 0.84705 0.34401 ATT M
1 . . 1.2954 0.11585 ATT M
1 . . 0 0 ATT M
1 . . 0.89674 0.32782 ATT M
1 0.95278 0.58896 0.95283 0.58888 ATT M
1 . . 0.92575 0.50379 ATT M
1 . . 0.88164 0.36724 ATT M
1 1.1325 0.41914 1.1325 0.41906 ATT M
1 0.48997 0.54738 0.49 0.54736 ATT M
1 . . -0.85975 0.20696 ATT M
1 . . -1.093 0.16312 ATT M
1 . . -1.2482 0.30051 ATT M
1 . . -1.2094 -0.034082 ATT M
1 . . -0.7496 0.35974 ATT M
1 . . -1.0908 0.23865 ATT M
1 -1.1232 0.13428 -1.1232 0.13426 ATT M
1 -0.98208 0.013399 -0.98208 0.013397 ATT M
1 . . -1.0809 0.038418 ATT M
1 -0.92377 0.10543 -0.92377 0.10542 ATT M
1 -0.88321 0.047501 -0.88321 0.047495 ATT M
1 -1.0657 0.32228 -1.0657 0.32223 ATT M
1 -1.0014 0.2951 -1.0014 0.29505 ATT M
1 -1.0655 0.0012947 -1.0655 0.0012944 ATT M
1 -1.1864 -0.17411 -1.1865 -0.17408 ATT M
1 . . -1.0296 -0.32436 ATT M
1 . . -1.1317 -0.26662 ATT M
1 -1.0033 0.1579 -1.0033 0.15788 ATT M
1 . . -0.94287 -0.1344 ATT M
1 -0.92987 0.20761 -0.92987 0.20759 ATT M
1 . . -0.91533 -0.14408 ATT M
1 . . -0.87721 0.075128 ATT M
1 -1.1338 -0.40321 -1.1338 -0.40314 ATT M
1 . . -0.85531 0.1181 ATT M
1 -1.2862 -0.20726 -1.2862 -0.2072 ATT M
1 . . -1.3678 -0.002724 ATT M
1 . . -1.0402 0.20581 ATT M
1 -0.89874 -0.17326 -0.89874 -0.17324 ATT M
1 . . -1.1589 0.09955 ATT M
1 -1.1798 0.14248 -1.1798 0.14245 ATT M
1 -1.1317 0.28118 -1.1317 0.28113 ATT M
1 . . -1.2897 0.22039 ATT M
1 -1.2379 0.0031463 -1.2379 0.0031455 ATT M
1 -1.1634 -0.029525 -1.1634 -0.029519 ATT M
1 . . -1.0085 0.36341 ATT M
1 -1.3058 0.27238 -1.3058 0.27231 ATT M
1 -1.35 0.0080942 -1.35 0.008092 ATT M
1 -1.0066 0.058728 -1.0066 0.058719 ATT M
1 . . -1.0102 0.11936 ATT M
1 -1.9506 0.16884 -1.9506 0.16875 ATT M
1 . . -3.796 0.077984 ATT M
1 . . -3.4779 0.016128 ATT M
1 . . -3.4079 0.064402 ATT M
1 . . -3.9711 -0.042965 ATT M
1 -3.7816 -0.080403 -3.7816 -0.080228 ATT M
1 . . -3.7119 0.13316 ATT M
1 . . -3.8924 0.34287 ATT M
1 . . -4.0124 -0.19437 ATT M
1 -3.4523 -0.095922 -3.4524 -0.095748 ATT M
1 -3.6418 0.18041 -3.6418 0.18004 ATT M
1 -3.7925 0.3685 -3.7926 0.36769 ATT M
1 . . -3.8447 0.24655 ATT M
1 . . -3.6015 -0.20538 ATT M
1 . . -3.9147 -0.053914 ATT M
1 . . -3.7495 -1.3653 ATT M
1 . . -3.6699 -1.6809 ATT M
1 . . -3.9739 -1.5321 ATT M
1 . . -3.8442 -1.7243 ATT M
1 . . -4.2524 -1.8611 ATT M
1 . . -3.9299 -1.4108 ATT M
1 -3.869 -1.3548 -3.8701 -1.3517 ATT M
1 . . -3.7695 -1.6045 ATT M
1 . . -3.8151 -1.6828 ATT M
1 -3.8451 -1.488 -3.8464 -1.4846 ATT M
1 -3.9728 -1.6543 -3.9744 -1.6503 ATT M
1 -3.5677 -1.6181 -3.5691 -1.615 ATT M
1 -4.1125 -1.5295 -4.1139 -1.5255 ATT M
1 -3.8197 -1.4763 -3.821 -1.473 ATT M
1 -4.0335 -1.4806 -4.0348 -1.4769 ATT M
1 . . -3.6219 -1.6991 ATT M
1 0.43946 0.10231 0.43946 0.10231 ATT M
1 -2.6607 0.27255 -2.6607 0.27225 ATT M
1 -1.8993 0.35305 -1.8993 0.35286 ATT M
1 . . 1.9972 0.047558 ATT M
1 . . 2.4115 -0.13264 ATT M
1 . . 2.7711 -0.15276 ATT M
1 . . 2.4157 -0.17848 ATT M
1 . . 2.5897 -0.20176 ATT M
1 2.5955 -0.12274 2.5955 -0.12261 ATT M
1 2.655 0.093859 2.655 0.093759 ATT M
1 2.628 -0.22089 2.6281 -0.22066 ATT M
1 2.7861 -0.0060256 2.7861 -0.0060185 ATT M
1 2.4875 0.13401 2.4875 0.13388 ATT M
1 2.5235 0.0023368 2.5235 0.0023345 ATT M
1 2.5957 0.05109 2.5957 0.051038 ATT M
1 0 0 0 0 ATT M
1 . . 2.6797 0.080143 ATT M
1 2.4948 -0.009947 2.4948 -0.0099375 ATT M
1 2.5033 -0.14511 2.5033 -0.14497 ATT M
1 . . 2.2504 -0.2076 ATT M
1 . . 2.6244 0.26741 ATT M
1 1.8265 0.12176 1.8265 0.12169 ATT M
1 . . 2.2652 0.19164 ATT M
1 . . 2.1117 0.18107 ATT M
1 . . 2.2734 0.24932 ATT M
1 . . 0 0 ATT M
1 . . 2.3177 0.24154 ATT M
1 0 0 0 0 ATT M
1 . . 2.221 0.085819 ATT M
1 . . 2.0352 0.11452 ATT M
1 1.9738 0.35355 1.9738 0.35335 ATT M
1 . . 2.277 0.030141 ATT M
1 2.2958 0.030614 2.2958 0.03059 ATT M
1 2.4825 0.1267 2.4825 0.12658 ATT M
1 . . 1.9799 0.069777 ATT M
1 2.3179 0.10598 2.3179 0.10589 ATT M
1 2.3351 0.34078 2.3352 0.34049 ATT M
1 2.3334 -0.24238 2.3335 -0.24218 ATT M
1 . . 2.2656 -0.02957 ATT M
1 0 0 0 0 ATT M
1 . . 2.529 0.038612 ATT M
1 2.4005 -0.020613 2.4005 -0.020595 ATT M
1 2.4368 0.053669 2.4368 0.053621 ATT M
1 . . 2.3072 -0.081811 ATT M
1 2.2023 0.10402 2.2023 0.10394 ATT M
1 2.0418 -0.071083 2.0418 -0.071038 ATT M
1 . . 2.2293 -0.095936 ATT M
1 0 0 0 0 ATT M
1 . . 1.9838 0.32852 ATT M
1 . . 2.3348 -0.12244 ATT M
1 2.3495 0.14327 2.3495 0.14315 ATT M
1 . . 0 0 ATT M
1 . . 2.2364 0.30504 ATT M
1 . . 2.1561 0.27735 ATT M
1 2.2108 0.91616 2.2111 0.91548 ATT M
1 . . 2.359 0.67536 ATT M
1 . . 0 0 ATT M
1 . . 2.1892 0.54579 ATT M
1 . . 0 0 ATT M
1 . . 0 0 ATT M
1 0 0 0 0 ATT M
1 . . 0 0 ATT M
1 -2.0475 0.56081 -2.0476 0.56045 ATT M
1 . . -1.9132 0.098655 ATT M
1 . . -1.7209 0.39945 ATT M
1 . . -2.4964 0.40063 ATT M
1 . . -2.055 0.17599 ATT M
1 -2.0743 0.53077 -2.0744 0.53043 ATT M
1 . . -1.9979 0.22558 ATT M
1 . . -1.7433 0.10886 ATT M
1 . . -1.8641 0.28979 ATT M
1 -1.7952 0.58123 -1.7953 0.58095 ATT M
1 . . -1.9041 0.30909 ATT M
1 -1.7235 0.051623 -1.7235 0.0516 ATT M
1 -1.8669 0.4632 -1.8669 0.46296 ATT M
1 -2.1556 0.21263 -2.1556 0.21248 ATT M
1 -1.7699 0.09803 -1.7699 0.097983 ATT M
1 -1.9416 0.13925 -1.9416 0.13917 ATT M
1 . . -2.3599 0.55659 ATT M
1 . . -2.1138 0.33616 ATT M
1 . . -2.0757 0.33613 ATT M
1 -1.3646 0.15463 -1.3646 0.15459 ATT M
1 . . -0.86554 0.36872 ATT M
1 . . -1.1298 0.21415 ATT M
1 . . -1.0639 0.35866 ATT M
1 . . -1.3309 0.11386 ATT M
1 . . -1.0855 0.29111 ATT M
1 -1.2768 0.34163 -1.2768 0.34154 ATT M
1 -0.95979 0.22791 -0.9598 0.22787 ATT M
1 . . -0.81575 0.25732 ATT M
1 -1.0038 0.23529 -1.0038 0.23526 ATT M
1 -0.89412 0.051081 -0.89412 0.051075 ATT M
1 -1.1693 0.1065 -1.1693 0.10647 ATT M
1 . . -1.2854 0.17293 ATT M
1 -0.70156 0.30639 -0.70157 0.30636 ATT M
1 -0.67567 0.36189 -0.67568 0.36186 ATT M
1 . . -0.81151 0.34007 ATT M
1 . . -0.83923 0.12212 ATT M
1 -0.70553 0.29645 -0.70554 0.29643 ATT M
1 -0.90795 0.20873 -0.90795 0.2087 ATT M
1 -0.91802 0.15972 -0.91802 0.1597 ATT M
1 -1.0669 0.24025 -1.0669 0.24021 ATT M
1 . . -0.70207 0.54225 ATT M
1 . . -1.0393 0.13617 ATT M
1 -1.1978 0.34452 -1.1978 0.34444 ATT M
1 -0.60586 0.068303 -0.60586 0.068299 ATT M
1 . . -1.0182 0.2899 ATT M
1 0 0 0 0 ATT M
1 . . -1.0685 0.11372 ATT M
1 . . -0.74035 0.20122 ATT M
1 -1.6258 0.144 -1.6258 0.14394 ATT M
1 . . -3.6051 0.04883 ATT M
1 . . -4.1262 -0.13364 ATT M
1 . . -4.1061 -0.058809 ATT M
1 . . -3.7534 0.030883 ATT M
1 -3.6596 0.066193 -3.6596 0.066058 ATT M
1 . . -3.977 0.050551 ATT M
1 -4.0404 0.14107 -4.0404 0.14072 ATT M
1 -3.8784 -0.21695 -3.8784 -0.21645 ATT M
1 -3.9089 -0.020531 -3.9089 -0.020484 ATT M
1 -3.8324 -0.054361 -3.8324 -0.054239 ATT M
1 -3.975 -0.079799 -3.975 -0.079608 ATT M
1 -3.9173 0.047377 -3.9173 0.047267 ATT M
1 -3.8092 0.098484 -3.8092 0.098266 ATT M
1 -3.9498 0.061988 -3.9498 0.061841 ATT M
1 -3.6706 0.94736 -3.6711 0.94542 ATT M
1 . . -3.7757 1.449 ATT M
1 . . -3.6198 1.1919 ATT M
1 . . -3.9108 0.88407 ATT M
1 -3.9467 0.93529 -3.9473 0.93308 ATT M
1 . . -3.8466 1.238 ATT M
1 -3.9077 0.89506 -3.9082 0.89298 ATT M
1 -3.9212 0.88505 -3.9216 0.88298 ATT M
1 -3.7599 1.0493 -3.7605 1.047 ATT M
1 -3.9543 1.1115 -3.955 1.1089 ATT M
1 0 0 0 0 ATT M
1 . . 1.6476 -0.013964 ATT M
1 . . 1.9924 0.37413 ATT M
1 . . 2.0502 0.65248 ATT M
1 . . 1.8547 0.037564 ATT M
1 2.217 0.32224 2.217 0.322 ATT M
1 1.8824 0.44373 1.8824 0.44349 ATT M
1 2.2092 0.3248 2.2093 0.32456 ATT M
1 . . 2.1551 0.27004 ATT M
1 2.2467 0.37621 2.2467 0.37592 ATT M
1 . . 2.2263 0.48997 ATT M
1 2.1167 0.49963 2.1168 0.49929 ATT M
1 2.2588 0.062995 2.2589 0.062946 ATT M
1 . . 1.9871 0.076094 ATT M
1 . . 2.4298 0.50144 ATT M
1 -0.17165 -0.053122 -0.17165 -0.053121 ATT M
1 . . 0 0 ATT M
1 . . 0 0 ATT M
1 . . 0 0 ATT M
1 . . 3.0524 0.26739 ATT M
1 . . 3.0429 0.28529 ATT M
1 . . 2.8286 0.34449 ATT M
1 . . 2.9307 0.26193 ATT M
1 2.8297 0.27052 2.8298 0.27019 ATT M
1 3.0056 0.22589 3.0056 0.22557 ATT M
1 2.8169 0.39006 2.817 0.38959 ATT M
1 2.7543 0.17756 2.7543 0.17736 ATT M
1 2.7649 0.15458 2.7649 0.1544 ATT M
1 3.0461 0.18644 3.0461 0.18617 ATT M
1 2.9474 0.33765 2.9474 0.3372 ATT M
1 2.7457 0.062623 2.7457 0.062551 ATT M
1 2.9039 0.088486 2.9039 0.088372 ATT M
1 2.6974 0.42572 2.6975 0.42525 ATT M
1 2.6051 0.36051 2.6052 0.36014 ATT M
1 2.7126 0.46914 2.7127 0.46862 ATT M
1 . . 0 0 ATT M
1 . . 0 0 ATT M
1 . . 0 0 ATT M
1 . . 0 0 ATT M
1 0 0 0 0 ATT M
1 0 0 0 0 ATT M
1 2.9276 0.34466 2.9277 0.34421 ATT M
1 . . 0 0 ATT M
1 1.1398 -3.2039 1.1416 -3.2033 ATT M
1 . . 0 0 ATT M
1 . . 0 0 ATT M
1 0 0 0 0 ATT M
1 . . 0 0 ATT M
1 0 0 0 0 ATT M
1 2.9792 0.37958 2.9793 0.37907 ATT M
1 . . 2.8574 0.9737 ATT M
1 . . 3.1833 0.86862 ATT M
1 . . 2.835 0.64074 ATT M
1 2.7141 0.93036 2.7144 0.92931 ATT M
1 2.9291 1.2413 2.9298 1.2397 ATT M
1 . . 2.7317 0.72274 ATT M
1 2.752 0.9364 2.7524 0.93532 ATT M
1 2.6317 1.0476 2.6321 1.0465 ATT M
1 2.7085 0.73369 2.7087 0.73287 ATT M
1 3.0722 1.1133 3.0728 1.1117 ATT M
1 . . 2.7009 0.90464 ATT M
1 2.5914 0.92561 2.5918 0.92466 ATT M
1 2.7366 0.90004 2.737 0.89901 ATT M
1 . . 2.836 0.81525 ATT M
1 0 0 0 0 ATT M
1 . . 0 0 ATT M
1 . . 0 0 ATT M
1 . . 0 0 ATT M
1 0 0 0 0 ATT M
1 2.786 0.40238 2.7861 0.4019 ATT M
1 . . 2.5745 0.51841 ATT M
1 . . 0 0 ATT M
1 2.6853 0.38555 2.6854 0.38512 ATT M
1 2.8092 0.34529 2.8092 0.34487 ATT M
1 2.6974 0.41026 2.6975 0.40981 ATT M
1 . . 1.6693 0.063757 ATT M
1 . . 1.1908 -0.049581 ATT M
1 . . 0 0 ATT M
1 . . 0.99897 0.18266 ATT M
1 . . 1.2489 -0.15436 ATT M
1 0.81405 0.066968 0.81405 0.066962 ATT M
1 . . 0.97695 -0.072813 ATT M
1 0.96383 0.079675 0.96383 0.079664 ATT M
1 1.1947 -0.20183 1.1947 -0.20178 ATT M
1 . . 1.1757 0.22417 ATT M
1 0 0 0 0 ATT M
1 . . 0.95816 0.2362 ATT M
1 . . 1.0633 -0.2305 ATT M
1 . . 1.0509 -0.26183 ATT M
1 . . 1.0824 -0.0066902 ATT M
1 1.2333 -0.077053 1.2333 -0.077035 ATT M
1 1.1737 0.035592 1.1737 0.035584 ATT M
1 1.1109 -0.065621 1.1109 -0.065608 ATT M
1 0.91401 0.14251 0.91401 0.14249 ATT M
1 . . 1.0836 -0.27121 ATT M
1 . . 0.86207 0.0075443 ATT M
1 0.71272 -0.22315 0.71273 -0.22313 ATT M
1 . . 1.0204 -0.055026 ATT M
1 0.99632 -0.20183 0.99633 -0.2018 ATT M
1 1.2275 0.058798 1.2275 0.058785 ATT M
1 . . 0 0 ATT M
1 . . 0.87579 -0.11643 ATT M
1 1.0466 -0.24342 1.0466 -0.24338 ATT M
1 . . 1.2527 -0.16799 ATT M
1 . . 1.5318 -0.32556 ATT M
1 . . 0 0 ATT M
1 . . 1.4902 0.061834 ATT M
1 1.5433 -0.073927 1.5433 -0.0739 ATT M
1 1.266 -0.49364 1.2661 -0.49352 ATT M
1 . . 1.1652 -0.15088 ATT M
1 . . 0 0 ATT M
1 . . 1.3306 -0.21389 ATT M
1 1.1135 -0.18074 1.1135 -0.1807 ATT M
1 1.3287 -0.50662 1.3288 -0.50648 ATT M
1 . . 1.2711 -0.33364 ATT M
1 1.3373 0.15312 1.3373 0.15308 ATT M
1 . . 0 0 ATT M
1 . . 0 0 ATT M
1 . . 0 0 ATT M
1 . . 1.1669 -0.13769 ATT M
1 . . 3.7723 -0.33306 ATT M
1 . . 3.9808 -0.15688 ATT M
1 . . 0 0 ATT M
1 . . 4.1641 -0.30761 ATT M
1 . . 3.987 -0.16877 ATT M
1 4.0518 -0.19398 4.0518 -0.1935 ATT M
1 . . 3.9324 -0.12547 ATT M
1 3.8454 -0.13183 3.8454 -0.13154 ATT M
1 0 0 0 0 ATT M
1 . . 3.8897 -0.065451 ATT M
1 3.6832 -0.11033 3.6832 -0.1101 ATT M
1 4.0322 -0.19491 4.0322 -0.19443 ATT M
1 . . 3.8097 -0.35672 ATT M
1 3.7652 -0.40002 3.7653 -0.39915 ATT M
1 3.6598 -0.17082 3.6598 -0.17048 ATT M
1 . . 0 0 ATT M
1 . . 3.6047 -0.025396 ATT M
1 . . 3.7241 -0.39078 ATT M
1 3.6658 -0.2795 3.6659 -0.27892 ATT M
1 . . 4.0484 -0.39078 ATT M
1 . . 3.5988 -0.17545 ATT M
1 3.5099 -0.36418 3.51 -0.3635 ATT M
1 3.5014 -1.4286 3.5025 -1.4259 ATT M
1 . . 3.4958 -1.2703 ATT M
1 . . 3.774 -1.0487 ATT M
1 . . 3.5939 -1.0941 ATT M
1 . . 3.8691 -1.3703 ATT M
1 . . 3.5231 -1.1547 ATT M
1 3.6318 -1.1618 3.6325 -1.1595 ATT M
1 3.7504 -1.2857 3.7514 -1.283 ATT M
1 3.5154 -1.0576 3.516 -1.0556 ATT M
1 3.7774 -1.2978 3.7784 -1.295 ATT M
1 3.7397 -0.91801 3.7402 -0.91606 ATT M
1 . . 3.6541 -1.3468 ATT M
1 0 0 0 0 ATT M
1 . . -1.1221 -1.0025 ATT M
1 . . -2.2395 -0.18694 ATT M
1 . . -2.6606 -0.19818 ATT M
1 . . -2.098 0.097471 ATT M
1 . . -2.0029 -0.16615 ATT M
1 -1.9251 -0.26818 -1.9251 -0.26803 ATT M
1 . . -2.2604 -0.13025 ATT M
1 -2.0288 0.0894 -2.0288 0.089344 ATT M
1 -2.0276 -0.20263 -2.0276 -0.2025 ATT M
1 -1.9202 -0.10614 -1.9202 -0.10608 ATT M
1 . . -2.093 -0.055589 ATT M
1 . . 0.39118 -0.38949 ATT M
1 . . -2.4477 0.10848 ATT M
1 -2.6466 0.15992 -2.6466 0.15975 ATT M
1 -2.4318 0.17524 -2.4318 0.17508 ATT M
1 . . -2.5982 0.054089 ATT M
1 -2.4221 -0.15292 -2.4221 -0.15278 ATT M
1 . . -0.064838 0.33998 ATT M
1 . . 2.8324 0.057576 ATT M
1 . . 2.7176 -0.11044 ATT M
1 . . 3.0751 0.086697 ATT M
1 . . 0 0 ATT M
1 . . 3.0353 0.056305 ATT M
1 . . 3.2237 0.2069 ATT M
1 3.1073 0.21989 3.1074 0.21956 ATT M
1 . . 2.9781 -0.19115 ATT M
1 3.0971 0.063427 3.0971 0.063334 ATT M
1 3.2735 0.13556 3.2736 0.13534 ATT M
1 3.1149 0.15465 3.1149 0.15442 ATT M
1 . . 2.8191 0.09879 ATT M
1 2.6343 -0.098654 2.6343 -0.09855 ATT M
1 . . 2.3793 -0.1923 ATT M
1 . . 2.3183 0.34285 ATT M
1 . . 2.5851 0.22429 ATT M
1 . . 2.7348 0.0086229 ATT M
1 . . 2.374 0.098621 ATT M
1 2.7937 0.094852 2.7937 0.094739 ATT M
1 2.5529 0.29372 2.553 0.29343 ATT M
1 2.4788 0.10168 2.4788 0.10158 ATT M
1 2.2983 0.069996 2.2983 0.069939 ATT M
1 . . 2.3426 0.066547 ATT M
1 0 0 0 0 ATT M
1 . . 0 0 ATT M
1 . . 0 0 ATT M
1 . . 2.2651 -0.22679 ATT M
1 . . -1.3165 -0.18019 ATT M
1 . . -2.1898 -0.02667 ATT M
1 . . -2.1968 0.082952 ATT M
1 . . -2.0793 -0.040485 ATT M
1 . . -1.7995 -0.05647 ATT M
1 . . 0 0 ATT M
1 . . -2.0113 0.29186 ATT M
1 . . -2.1048 0.18579 ATT M
1 . . -2.0524 0.097068 ATT M
1 . . -1.9875 0.28079 ATT M
1 -2.1992 0.14677 -2.1992 0.14667 ATT M
1 -1.883 0.10561 -1.883 0.10556 ATT M
1 -2.1094 0.52746 -2.1095 0.5271 ATT M
1 -2.2883 0.39165 -2.2884 0.39134 ATT M
1 -1.995 0.28558 -1.995 0.28541 ATT M
1 -2.3801 0.09555 -2.3801 0.095467 ATT M
1 . . -2.7906 0.15019 ATT M
1 . . -2.6866 -0.13415 ATT M
1 . . -2.4919 0.047157 ATT M
1 -2.5705 0.17999 -2.5705 0.17981 ATT M
1 -2.8038 -0.20443 -2.8038 -0.20419 ATT M
1 -2.6279 0.054669 -2.6279 0.054611 ATT M
1 -2.465 -0.15802 -2.465 -0.15787 ATT M
1 . . -2.7866 0.021785 ATT M
1 -2.7289 0.21126 -2.729 0.21102 ATT M
1 -2.6438 -0.047461 -2.6438 -0.04741 ATT M
1 -2.3713 -0.29152 -2.3714 -0.29127 ATT M
1 . . -2.697 -0.112 ATT M
1 . . -2.6044 -0.19586 ATT M
1 -2.509 0.36309 -2.5091 0.36274 ATT M
1 . . -2.7199 -0.084888 ATT M
1 -2.593 -0.16229 -2.593 -0.16213 ATT M
1 -2.6051 0.11821 -2.6051 0.11809 ATT M
1 -2.4692 0.12325 -2.4692 0.12313 ATT M
1 -2.6028 -0.068839 -2.6028 -0.068768 ATT M
1 -2.3563 0.24227 -2.3563 0.24207 ATT M
1 -2.7167 0.049255 -2.7167 0.0492 ATT M
1 -2.4494 0.11611 -2.4494 0.11601 ATT M
1 -2.5504 -0.053476 -2.5504 -0.053423 ATT M
1 -2.4809 -0.05483 -2.4809 -0.054779 ATT M
1 -2.6022 -0.075297 -2.6023 -0.07522 ATT M
1 -2.3936 -0.077718 -2.3936 -0.077651 ATT M
1 -2.5409 -0.2796 -2.5409 -0.27933 ATT M
1 -2.6426 -0.3168 -2.6426 -0.31646 ATT M
1 -2.2981 -0.14045 -2.2982 -0.14034 ATT M
1 -2.1417 0.12019 -2.1417 0.1201 ATT M
1 . . -2.359 -0.13887 ATT M
1 -2.4854 -0.069325 -2.4854 -0.06926 ATT M
1 -2.2514 -0.2585 -2.2514 -0.2583 ATT M
1 . . -2.3977 -0.23536 ATT M
1 -2.3768 0.02304 -2.3768 0.02302 ATT M
1 -2.5124 -0.26776 -2.5124 -0.26751 ATT M
1 -2.438 -0.096826 -2.438 -0.096739 ATT M
1 -2.3614 -0.48081 -2.3615 -0.48041 ATT M
1 . . -2.332 -0.28088 ATT M
1 -2.7344 -0.31838 -2.7344 -0.31801 ATT M
1 -2.3873 -0.134 -2.3873 -0.13389 ATT M
1 . . -2.5767 -0.15054 ATT M
1 -2.3412 -0.36654 -2.3412 -0.36623 ATT M
1 . . -2.8358 -0.14606 ATT M
1 . . -2.6352 0.30435 ATT M
1 . . -2.6228 0.57947 ATT M
1 . . -2.7079 0.34542 ATT M
1 . . -2.5408 0.64202 ATT M
1 . . -2.5573 0.47291 ATT M
1 -2.9125 0.39892 -2.9126 0.3984 ATT M
1 -2.3538 0.23438 -2.3539 0.23418 ATT M
1 . . -2.193 0.47721 ATT M
1 . . -2.5031 0.48709 ATT M
1 . . -2.1772 0.23605 ATT M
1 -2.0755 0.45542 -2.0756 0.45512 ATT M
1 0 0 0 0 ATT M
1 . . 2.0982 -0.1009 ATT M
1 . . 2.3858 -0.12848 ATT M
1 . . 2.2472 -0.13766 ATT M
1 . . 2.1268 -0.070904 ATT M
1 2.0218 -0.035913 2.0218 -0.035891 ATT M
1 . . 2.1547 0.15883 ATT M
1 2.1469 0.22622 2.1469 0.22606 ATT M
1 2.3478 0.0074161 2.3478 0.0074099 ATT M
1 . . 2.1846 0.010667 ATT M
1 2.3153 -0.023244 2.3153 -0.023225 ATT M
1 2.3905 -0.1254 2.3905 -0.12529 ATT M
1 2.3787 -0.086251 2.3787 -0.086177 ATT M
1 0 0 0 0 ATT M
1 . . 2.455 -0.14071 ATT M
1 2.8704 -0.22421 2.8704 -0.22393 ATT M
1 . . 2.3515 -0.070502 ATT M
1 . . 2.6763 -0.13124 ATT M
1 2.461 -0.24562 2.461 -0.2454 ATT M
1 . . 2.7168 -0.30183 ATT M
1 . . 2.7049 -0.16621 ATT M
1 0 0 0 0 ATT M
1 . . 0 0 ATT M
1 . . 0 0 ATT M
1 . . 2.6134 -0.21171 ATT M
1 . . 2.7088 -0.234 ATT M
1 . . 0 0 ATT M
1 0 0 0 0 ATT M
1 . . 2.6041 1.4247 ATT M
1 . . 2.7211 1.6604 ATT M
1 . . 2.7875 1.7548 ATT M
1 . . 0 0 ATT M
1 . . 0 0 ATT M
1 . . 0 0 ATT M
1 . . 0 0 ATT M
1 0 0 0 0 ATT M
1 0 0 0 0 ATT M
1 0 0 0 0 ATT M
1 0 0 0 0 ATT M
1 0 0 0 0 ATT M
1 0 0 0 0 ATT M
1 0 0 0 0 ATT M
1 0 0 0 0 ATT M
1 0 0 0 0 ATT M
1 0 0 0 0 ATT M
1 0 0 0 0 ATT M
1 . . 0 0 ATT M
1 . . 0.88056 0.21589 ATT M
1 . . 0.96756 0.18894 ATT M
1 . . 0.90517 0.23274 ATT M
1 0 0 0 0 ATT M
1 . . 1.0844 0.16677 ATT M
1 1.1247 0.27008 1.1247 0.27002 ATT M
1 1.1622 0.21603 1.1622 0.21598 ATT M
1 . . 1.0813 0.41041 ATT M
1 2.3518 -0.154 2.3518 -0.15387 ATT M
1 . . 2.5757 -0.086796 ATT M
1 . . 2.477 -0.035167 ATT M
1 . . 2.3972 0.00086724 ATT M
1 2.7258 -0.010859 2.7258 -0.010847 ATT M
1 2.7755 -0.029588 2.7755 -0.029553 ATT M
1 2.3779 -0.0055506 2.3779 -0.0055458 ATT M
1 0 0 0 0 ATT M
1 . . 2.6719 0.041618 ATT M
1 2.5785 0.087807 2.5785 0.087718 ATT M
1 2.8712 0.07724 2.8712 0.077143 ATT M
1 . . 2.4542 0.20109 ATT M
1 0 0 0 0 ATT M
1 . . 2.6134 0.0090056 ATT M
1 2.5787 0.18742 2.5787 0.18723 ATT M
1 2.2252 0.26298 2.2253 0.26279 ATT M
1 . . 2.5 0.2432 ATT M
1 2.8429 0.12916 2.8429 0.129 ATT M
1 2.5042 0.16538 2.5042 0.16523 ATT M
1 2.3869 0.22491 2.3869 0.22471 ATT M
1 2.6539 0.15925 2.6539 0.15908 ATT M
1 0 0 0 0 ATT M
1 . . 2.7028 0.0064049 ATT M
1 . . 2.7417 0.21157 ATT M
1 1.7058 0.10778 1.7058 0.10773 ATT M
1 . . -2.2465 -0.17192 ATT M
1 . . -3.061 0.14197 ATT M
1 . . -3.3059 0.37047 ATT M
1 . . -3.3046 0.040129 ATT M
1 . . -3.0651 0.22608 ATT M
1 -3.1783 0.45941 -3.1784 0.45871 ATT M
1 -3.3684 0.31579 -3.3685 0.31524 ATT M
1 -3.1909 0.22513 -3.1909 0.22479 ATT M
1 -3.2527 0.39953 -3.2528 0.39888 ATT M
1 -3.4028 0.17702 -3.4028 0.17671 ATT M
1 -3.0041 -0.032865 -3.0041 -0.03282 ATT M
1 -2.8865 0.61061 -2.8866 0.60984 ATT M
1 . . -2.8894 0.28418 ATT M
1 . . -2.9659 0.6662 ATT M
1 . . -2.6814 0.42123 ATT M
1 -2.8774 0.54565 -2.8776 0.54496 ATT M
1 -3.157 0.58114 -3.1572 0.58026 ATT M
1 -2.6739 0.50236 -2.674 0.50181 ATT M
1 -2.7488 0.49635 -2.7489 0.49578 ATT M
1 -2.7739 0.055721 -2.7739 0.055655 ATT M
1 . . -2.6069 0.15839 ATT M
1 . . -2.7964 -0.04311 ATT M
1 . . -2.7426 0.33641 ATT M
1 -2.7909 0.48067 -2.791 0.4801 ATT M
1 . . -2.7625 0.78662 ATT M
1 . . -3.0753 0.46234 ATT M
1 . . -2.7606 0.33749 ATT M
1 -2.6817 0.40929 -2.6818 0.40884 ATT M
1 . . -2.6415 0.41928 ATT M
1 . . -2.8447 0.19042 ATT M
1 -2.8696 0.40321 -2.8697 0.4027 ATT M
1 -2.7207 0.29939 -2.7207 0.29905 ATT M
1 -2.8481 0.38515 -2.8482 0.38468 ATT M
1 -2.7034 0.20131 -2.7034 0.20109 ATT M
1 -2.8709 0.25283 -2.8709 0.25251 ATT M
1 -2.9432 0.29024 -2.9432 0.28986 ATT M
1 -2.9924 0.5205 -2.9925 0.51979 ATT M
1 . . -2.6498 0.22925 ATT M
1 -2.5671 0.54368 -2.5672 0.54314 ATT M
1 . . -2.9169 0.22969 ATT M
1 -2.9311 0.38437 -2.9311 0.38386 ATT M
1 -2.6966 0.26278 -2.6966 0.26248 ATT M
1 -2.8168 0.3043 -2.8168 0.30393 ATT M
1 -3.0472 0.47409 -3.0473 0.47342 ATT M
1 -2.9568 0.19798 -2.9568 0.19771 ATT M
1 -2.8242 0.31373 -2.8243 0.31335 ATT M
1 -2.9777 0.14373 -2.9777 0.14354 ATT M
1 . . -2.9973 -0.089746 ATT M
1 -2.7985 -0.15274 -2.7985 -0.15256 ATT M
1 . . -2.8835 0.113 ATT M
1 -2.964 -0.065136 -2.964 -0.065049 ATT M
1 -3.0564 -0.0035801 -3.0564 -0.003575 ATT M
1 -3.0442 -0.039525 -3.0442 -0.039469 ATT M
1 -3.1806 0.15951 -3.1806 0.15926 ATT M
1 -2.9933 0.29471 -2.9933 0.2943 ATT M
1 -2.828 -0.32408 -2.8281 -0.32369 ATT M
1 -2.9836 0.1611 -2.9836 0.16088 ATT M
1 -3.0226 -0.72988 -3.0228 -0.72887 ATT M
1 . . -2.8377 -0.97175 ATT M
1 . . -2.6788 -1.1389 ATT M
1 . . -2.7725 -1.0352 ATT M
1 . . -2.9352 -1.2086 ATT M
1 -3.0732 -0.91057 -3.0736 -0.90926 ATT M
1 . . -2.6572 -1.1525 ATT M
1 -2.7993 -0.90483 -2.7996 -0.90375 ATT M
1 . . 0 0 ATT M
1 . . 1.7696 -0.015766 ATT M
1 . . 0 0 ATT M
1 . . 1.8229 0.13954 ATT M
1 . . 1.6179 -0.057103 ATT M
1 1.6565 0.12354 1.6565 0.12349 ATT M
1 . . 1.766 0.22236 ATT M
1 1.6424 0.053002 1.6424 0.05298 ATT M
1 1.4332 0.076521 1.4332 0.076497 ATT M
1 1.7091 0.042744 1.7091 0.042725 ATT M
1 0 0 0 0 ATT M
1 . . 0 0 ATT M
1 . . 0 0 ATT M
1 . . 0 0 ATT M
1 2.1909 0.32111 2.1909 0.32088 ATT M
1 . . 2.3719 0.29607 ATT M
1 . . 2.2716 0.29505 ATT M
1 . . 1.8877 0.20705 ATT M
1 . . 0 0 ATT M
1 . . 2.5907 0.069683 ATT M
1 . . 1.8159 0.27275 ATT M
1 0 0 0 0 ATT M
1 2.363 0.17904 2.3631 0.17889 ATT M
1 2.2934 0.16966 2.2934 0.16952 ATT M
1 . . 2.4272 0.45293 ATT M
1 . . 2.1817 0.18819 ATT M
1 2.3827 -1.5615 2.3836 -1.5601 ATT M
1 . . 0 0 ATT M
1 . . 2.296 -1.31 ATT M
1 . . 2.2891 -1.3371 ATT M
1 2.143 -1.1022 2.1434 -1.1015 ATT M
1 . . 1.7703 -1.1001 ATT M
1 . . 2.305 -1.1502 ATT M
1 2.2215 -1.2644 2.222 -1.2634 ATT M
1 2.0438 -1.327 2.0444 -1.3262 ATT M
1 0 0 0 0 ATT M
1 . . 2.3062 -1.2435 ATT M
1 2.1265 -1.3411 2.127 -1.3402 ATT M
1 2.163 -1.574 2.1639 -1.5729 ATT M
1 . . 1.8431 -1.9843 ATT M
1 . . 1.8354 -1.8854 ATT M
1 . . 1.901 -1.6987 ATT M
1 2.3656 -1.9315 2.3669 -1.9299 ATT M
1 . . 1.6328 -1.9945 ATT M
1 1.6896 -2.0013 1.6907 -2.0004 ATT M
1 . . 0 0 ATT M
1 . . 1.8423 -1.8625 ATT M
1 1.9128 -1.8793 1.9138 -1.8783 ATT M
1 2.0095 -1.8935 2.0106 -1.8923 ATT M
1 . . 0 0 ATT M
1 . . 1.7038 -1.8859 ATT M
1 -0.068759 -0.12052 -0.068759 -0.12052 ATT M
1 -2.3682 0.15278 -2.3683 0.15265 ATT M
1 . . -2.4516 0.026899 ATT M
1 . . -2.4266 0.2627 ATT M
1 -2.2357 0.26365 -2.2357 0.26345 ATT M
1 -2.4313 0.090676 -2.4313 0.090595 ATT M
1 -2.4189 0.36892 -2.419 0.36859 ATT M
1 -2.3937 0.058944 -2.3937 0.058893 ATT M
1 -2.4541 0.052757 -2.4541 0.052708 ATT M
1 -2.5649 0.15772 -2.5649 0.15757 ATT M
1 -2.5526 0.1017 -2.5526 0.1016 ATT M
1 0 0 0 0 ATT M
1 . . 0 0 ATT M
1 . . 0 0 ATT M
1 . . 2.9508 -0.23277 ATT M
1 . . 3.0978 -0.20763 ATT M
1 . . 2.9362 0.24882 ATT M
1 . . 0 0 ATT M
1 . . 3.0183 0.16368 ATT M
1 . . 2.837 -0.010775 ATT M
1 2.7931 0.1229 2.7932 0.12275 ATT M
1 . . 2.9851 0.22114 ATT M
1 3.1503 0.018859 3.1503 0.018831 ATT M
1 . . 2.9897 -0.11042 ATT M
1 3.0521 -0.11465 3.0521 -0.11449 ATT M
1 . . 3.0832 -0.029431 ATT M
1 3.0569 -0.034587 3.0569 -0.034538 ATT M
1 0 0 0 0 ATT M
1 . . -2.6026 0.57438 ATT M
1 . . -3.028 0.62523 ATT M
1 . . -2.9678 0.71665 ATT M
1 . . -2.5426 0.90968 ATT M
1 . . -3.0833 0.7571 ATT M
1 -2.8263 0.87708 -2.8266 0.87601 ATT M
1 -2.6866 0.97933 -2.687 0.97825 ATT M
1 -2.5077 0.70391 -2.5079 0.70324 ATT M
1 . . -2.7272 0.94025 ATT M
1 -2.7325 0.87903 -2.7328 0.87803 ATT M
1 -2.686 0.90825 -2.6863 0.90726 ATT M
1 -2.484 0.9941 -2.4844 0.99317 ATT M
1 -2.6401 0.95287 -2.6405 0.95186 ATT M
1 -2.6466 1.0011 -2.647 1 ATT M
1 -2.721 0.71338 -2.7212 0.71258 ATT M
1 -2.5709 0.76484 -2.5711 0.76407 ATT M
1 -2.6424 1.0135 -2.6428 1.0125 ATT M
1 -2.567 0.81678 -2.5673 0.81596 ATT M
1 -2.2898 0.40516 -2.2898 0.40484 ATT M
1 . . -2.3803 0.56381 ATT M
1 . . -2.6356 0.6202 ATT M
1 -2.5678 0.58658 -2.5679 0.58599 ATT M
1 -2.2877 0.43433 -2.2877 0.43398 ATT M
1 -2.5511 0.38416 -2.5512 0.38378 ATT M
1 -2.6968 0.76265 -2.697 0.76181 ATT M
1 -2.3874 0.77439 -2.3876 0.77372 ATT M
1 . . -2.3732 0.54015 ATT M
1 -2.477 0.67924 -2.4772 0.67861 ATT M
1 -2.2048 0.81031 -2.205 0.80971 ATT M
1 -2.0315 0.7442 -2.0316 0.74374 ATT M
1 . . -2.5594 0.88132 ATT M
1 -2.3832 0.80295 -2.3835 0.80225 ATT M
1 -2.334 0.87193 -2.3342 0.8712 ATT M
1 . . -2.2562 0.40559 ATT M
1 . . -2.1045 0.62225 ATT M
1 -2.2275 0.42251 -2.2275 0.42219 ATT M
1 . . -2.3792 0.53779 ATT M
1 -2.3338 0.729 -2.334 0.72839 ATT M
1 -2.3328 0.52657 -2.3329 0.52613 ATT M
1 -2.3312 0.49226 -2.3313 0.49186 ATT M
1 -2.4952 0.24579 -2.4952 0.24555 ATT M
1 . . -2.3951 -0.20268 ATT M
1 . . -2.5618 -0.21637 ATT M
1 . . -2.5708 -0.2729 ATT M
1 . . -2.3794 -0.1358 ATT M
1 -2.4913 -0.38011 -2.4914 -0.37975 ATT M
1 -2.4436 -0.46686 -2.4437 -0.46644 ATT M
1 -2.565 -0.23444 -2.565 -0.2342 ATT M
1 -2.4194 -0.080453 -2.4194 -0.080382 ATT M
1 -2.514 0.071983 -2.514 0.071914 ATT M
1 . . -2.6426 -0.22805 ATT M
1 -2.2963 -0.39083 -2.2963 -0.39052 ATT M
1 . . -2.4466 -0.29928 ATT M
1 . . -1.2777 -0.1632 ATT M
1 . . 1.3087 0.20187 ATT M
1 . . 0 0 ATT M
1 . . 1.3996 0.42076 ATT M
1 . . 1.5664 0.46893 ATT M
1 1.501 0.12092 1.501 0.12088 ATT M
1 . . 1.49 0.22729 ATT M
1 1.4652 0.26894 1.4652 0.26885 ATT M
1 0 0 0 0 ATT M
1 . . 1.4929 0.31524 ATT M
1 1.3989 0.30589 1.3989 0.3058 ATT M
1 1.3971 0.09558 1.3971 0.095552 ATT M
1 . . 2.2536 0.01439 ATT M
1 . . 2.3173 0.23498 ATT M
1 . . 2.2569 0.32869 ATT M
1 . . 2.3552 0.14619 ATT M
1 2.493 0.43263 2.4931 0.43222 ATT M
1 2.3994 0.20245 2.3994 0.20227 ATT M
1 2.3487 0.16207 2.3487 0.16194 ATT M
1 2.385 -0.14874 2.385 -0.14861 ATT M
1 . . 2.5794 0.047595 ATT M
1 1.1275 0.25506 1.1275 0.25501 ATT M
1 . . 0.89404 -0.14981 ATT M
1 . . 0.86387 0.086755 ATT M
1 . . 1.4697 -0.22513 ATT M
1 . . 0 0 ATT M
1 . . 1.0134 0.18945 ATT M
1 1.1084 0.087986 1.1084 0.08797 ATT M
1 . . 1.2779 -0.12016 ATT M
1 . . 0.92212 0.028022 ATT M
1 1.031 0.17214 1.031 0.17211 ATT M
1 1.3033 -0.019235 1.3033 -0.01923 ATT M
1 0 0 0 0 ATT M
1 . . 1.4346 -0.017915 ATT M
1 . . 1.0874 -0.22573 ATT M
1 0.91037 -0.40948 0.9104 -0.40942 ATT M
1 . . 1.0274 0.1949 ATT M
1 . . 0.62059 -0.040526 ATT M
1 . . -1.374 -0.092579 ATT M
1 . . -1.2037 -0.068854 ATT M
1 . . -1.277 -0.0083701 ATT M
1 . . -1.3733 0.081515 ATT M
1 -1.1925 -0.083703 -1.1925 -0.083685 ATT M
1 -1.4983 -0.0037076 -1.4983 -0.0037064 ATT M
1 -1.3442 -0.24314 -1.3442 -0.24308 ATT M
1 . . -1.5294 -0.01192 ATT M
1 . . -1.5439 0.11771 ATT M
1 -1.4622 0.12688 -1.4622 0.12684 ATT M
1 . . -1.3222 -0.079269 ATT M
1 -1.3723 0.0063126 -1.3723 0.0063108 ATT M
1 -1.5634 0.046879 -1.5634 0.046861 ATT M
1 -1.503 0.084404 -1.503 0.084375 ATT M
1 -1.211 0.30319 -1.211 0.30312 ATT M
1 -1.3291 -0.4341 -1.3292 -0.43398 ATT M
1 . . -1.2193 0.23754 ATT M
1 -1.3922 0.075116 -1.3922 0.075094 ATT M
1 -1.2947 -0.27103 -1.2947 -0.27096 ATT M
1 -1.3284 -0.053185 -1.3284 -0.05317 ATT M
1 -1.4465 0.13153 -1.4465 0.13148 ATT M
1 -1.1833 0.3279 -1.1834 0.32783 ATT M
1 . . -2.2219 -0.52454 ATT M
1 . . -3.8957 -0.31774 ATT M
1 . . -4.3222 0.17864 ATT M
1 . . -4.1911 0.019514 ATT M
1 . . -4.1314 -0.091221 ATT M
1 -3.9639 -0.027788 -3.9639 -0.027722 ATT M
1 . . -4.1355 0.058584 ATT M
1 -4.246 -0.054068 -4.246 -0.053919 ATT M
1 -3.9526 0.14558 -3.9526 0.14523 ATT M
1 -4.3285 0.33123 -4.3286 0.33029 ATT M
1 0.39544 -0.067545 0.39544 -0.067544 ATT M
1 -1.9014 0.23787 -1.9015 0.23774 ATT M
1 -1.3321 0.44655 -1.3321 0.44642 ATT M
1 . . 2.2955 0.1034 ATT M
1 . . 2.721 0.23956 ATT M
1 . . 2.8706 0.29205 ATT M
1 . . 2.938 0.47091 ATT M
1 . . 2.7947 0.33683 ATT M
1 2.7852 0.010216 2.7852 0.010204 ATT M
1 2.6338 0.25439 2.6338 0.25412 ATT M
1 . . 3.1352 0.28915 ATT M
1 . . 2.8834 0.14138 ATT M
1 2.8471 0.26779 2.8471 0.26746 ATT M
1 2.7215 0.32073 2.7215 0.32037 ATT M
1 . . 2.6283 0.34211 ATT M
1 2.8865 0.33042 2.8866 0.33 ATT M
1 0 0 0 0 ATT M
1 . . 0 0 ATT M
1 . . 2.8952 0.20839 ATT M
1 0 0 0 0 ATT M
1 -2.7518 0.42448 -2.7518 0.42399 ATT M
1 . . -2.5077 0.77281 ATT M
1 . . -2.5391 0.81573 ATT M
1 . . -2.3386 1.0407 ATT M
1 . . -2.5212 1.2666 ATT M
1 . . -2.2727 1.4182 ATT M
1 . . -2.4514 1.2063 ATT M
1 -2.0351 0.99349 -2.0354 0.99287 ATT M
1 . . -2.3933 1.17 ATT M
1 -2.5539 1.0194 -2.5543 1.0184 ATT M
1 -2.1841 0.8799 -2.1843 0.87927 ATT M
1 -2.2343 0.96996 -2.2346 0.96922 ATT M
1 -2.4228 0.86773 -2.4231 0.86696 ATT M
1 -2.3743 1.157 -2.3748 1.156 ATT M
1 -2.1529 0.93844 -2.1532 0.93777 ATT M
1 -2.5212 1.3494 -2.5219 1.3481 ATT M
1 . . -2.3289 1.1435 ATT M
1 -2.3852 0.92505 -2.3855 0.92425 ATT M
1 -2.0905 1.0526 -2.0909 1.0519 ATT M
1 . . -2.3839 0.81874 ATT M
1 . . -2.709 1.0084 ATT M
1 . . -2.5843 1.1125 ATT M
1 . . -2.3764 1.0118 ATT M
1 -2.1259 0.90352 -2.1262 0.90289 ATT M
1 . . -2.4053 1.2016 ATT M
1 -2.4123 1.0655 -2.4127 1.0646 ATT M
1 -2.4428 0.67915 -2.4429 0.67853 ATT M
1 . . -2.2787 0.84159 ATT M
1 . . -2.2625 0.82075 ATT M
1 -2.186 1.1037 -2.1864 1.1028 ATT M
1 . . -2.4376 1.1524 ATT M
1 . . -2.4162 1.1062 ATT M
1 -2.5052 1.0801 -2.5057 1.0791 ATT M
1 . . -2.482 0.77541 ATT M
1 . . -2.5352 0.81924 ATT M
1 -2.4519 0.568 -2.4521 0.56748 ATT M
1 . . -2.3656 0.85248 ATT M
1 -2.5171 1.0711 -2.5175 1.0701 ATT M
1 -2.4222 0.94332 -2.4225 0.94248 ATT M
1 . . -2.118 0.92171 ATT M
1 -2.4747 0.7314 -2.4749 0.73072 ATT M
1 . . -2.4482 1.0588 ATT M
1 -2.3958 0.6997 -2.396 0.69909 ATT M
1 -2.4283 1.0942 -2.4287 1.0933 ATT M
1 . . -2.4956 0.96326 ATT M
1 -2.4153 0.53333 -2.4154 0.53285 ATT M
1 -2.3372 0.7762 -2.3374 0.77556 ATT M
1 . . -2.2848 0.79401 ATT M
1 -2.3503 1.0788 -2.3507 1.0779 ATT M
1 . . -2.4404 0.86515 ATT M
1 -2.3384 0.83756 -2.3387 0.83687 ATT M
1 -2.1512 0.69218 -2.1514 0.6917 ATT M
1 . . -2.1233 0.77073 ATT M
1 . . -1.3261 0.45909 ATT M
1 . . -1.1422 0.63283 ATT M
1 . . -1.1537 0.98543 ATT M
1 . . -1.4769 0.79538 ATT M
1 . . -1.3348 0.80166 ATT M
1 -1.3541 0.35995 -1.3541 0.35985 ATT M
1 . . -1.2968 0.90469 ATT M
1 -1.2246 0.6336 -1.2247 0.63346 ATT M
1 -1.0782 0.63909 -1.0782 0.63898 ATT M
1 -1.2258 0.58972 -1.2259 0.58958 ATT M
1 . . -1.4239 0.68523 ATT M
1 -1.1942 0.7994 -1.1943 0.79923 ATT M
1 -1.3499 0.69612 -1.35 0.69593 ATT M
1 -0.90797 0.38673 -0.90799 0.38668 ATT M
1 . . -0.92363 0.36803 ATT M
1 . . -0.79775 0.36308 ATT M
1 . . -0.65075 0.057421 ATT M
1 . . -1.0018 0.22599 ATT M
1 -0.86108 0.13802 -0.86108 0.138 ATT M
1 -0.89118 0.4449 -0.89121 0.44484 ATT M
1 . . -0.81347 0.24762 ATT M
1 -0.61045 0.08435 -0.61045 0.084345 ATT M
1 -0.81057 0.22255 -0.81058 0.22252 ATT M
1 -0.86193 0.1488 -0.86194 0.14879 ATT M
1 -0.66403 0.23704 -0.66404 0.23702 ATT M
1 -0.65595 0.040167 -0.65595 0.040164 ATT M
1 0 0 0 0 ATT M
1 . . -0.92329 0.062467 ATT M
1 -0.90732 0.085539 -0.90732 0.085528 ATT M
1 -0.96475 0.0039976 -0.96475 0.003997 ATT M
1 . . -0.78907 0.091397 ATT M
1 -0.72432 -0.15069 -0.72432 -0.15068 ATT M
1 -0.89852 -0.013545 -0.89852 -0.013543 ATT M
1 -0.84304 0.067662 -0.84304 0.067655 ATT M
1 -0.9873 -0.00049036 -0.9873 -0.00049029 ATT M
1 -0.79295 0.38716 -0.79297 0.38713 ATT M
1 . . -1.0145 -0.15694 ATT M
1 -0.89988 0.12933 -0.89988 0.12931 ATT M
1 -0.83535 -0.11832 -0.83535 -0.11831 ATT M
1 . . -1.276 -0.047028 ATT M
1 -1.0339 0.038242 -1.0339 0.038235 ATT M
1 -0.78097 0.20753 -0.78097 0.20751 ATT M
1 . . -1.0263 0.22784 ATT M
1 -0.96412 0.31053 -0.96413 0.31049 ATT M
1 -0.9884 0.094427 -0.9884 0.094413 ATT M
1 -1.0106 -0.015099 -1.0106 -0.015097 ATT M
1 1.3959 0.48824 1.396 0.48809 ATT M
1 . . 1.3704 0.53307 ATT M
1 . . 1.3892 0.79913 ATT M
1 . . 1.447 0.78647 ATT M
1 1.499 0.59362 1.4991 0.59342 ATT M
1 1.3486 0.5484 1.3487 0.54825 ATT M
1 1.5207 0.23105 1.5207 0.23097 ATT M
1 . . 1.5753 0.56536 ATT M
1 1.7509 0.45571 1.751 0.4555 ATT M
1 . . 1.4911 0.45946 ATT M
1 1.4969 0.67483 1.497 0.6746 ATT M
1 1.3625 0.56331 1.3625 0.56315 ATT M
1 . . 1.3989 0.91408 ATT M
1 . . 1.605 0.49653 ATT M
1 0 0 0 0 ATT M
1 . . 1.1855 -0.4932 ATT M
1 . . 0.9003 -0.090112 ATT M
1 . . 1.2834 0.0083503 ATT M
1 . . 0.84662 -0.02494 ATT M
1 . . 1.3289 0.40269 ATT M
1 . . 0.81316 0.0042189 ATT M
1 . . 1.078 0.073603 ATT M
1 1.1043 0.29842 1.1043 0.29837 ATT M
1 1.3482 0.37759 1.3482 0.37748 ATT M
1 . . 1.1153 0.50596 ATT M
1 . . 1.2699 0.65139 ATT M
1 . . 1.1516 0.36061 ATT M
1 1.1958 0.41112 1.1959 0.41103 ATT M
1 1.1344 0.73582 1.1345 0.73568 ATT M
1 1.0953 0.8203 1.0954 0.82015 ATT M
1 . . 1.0944 0.65754 ATT M
2 -0.11768 0.045035 -0.11768 0.045035 ATT M
2 -2.1756 1.0083 -2.176 1.0076 ATT M
2 -2.1363 0.99804 -2.1367 0.99734 ATT M
2 -2.4391 0.96937 -2.4395 0.96849 ATT M
2 -2.5315 0.93832 -2.5318 0.93741 ATT M
2 . . -2.578 0.92773 ATT M
2 . . -2.5146 0.93807 ATT M
2 -2.5065 0.88147 -2.5068 0.88062 ATT M
2 -2.5542 0.85261 -2.5545 0.85177 ATT M
2 -2.5264 0.88664 -2.5267 0.88578 ATT M
2 -2.513 0.90616 -2.5133 0.90529 ATT M
2 -2.5887 0.89566 -2.589 0.89474 ATT M
2 -2.4878 0.97496 -2.4882 0.97404 ATT M
2 -2.4618 0.97362 -2.4621 0.97272 ATT M
2 -2.5426 1.0014 -2.5429 1.0004 ATT M
2 -2.5234 0.95803 -2.5238 0.9571 ATT M
2 -2.6094 1.0009 -2.6097 0.99985 ATT M
2 -2.5484 0.96631 -2.5487 0.96536 ATT M
2 -2.5908 0.9491 -2.5912 0.94813 ATT M
2 -2.7933 1.0212 -2.7937 1.02 ATT M
2 -0.11425 0.84528 -0.11426 0.84528 ATT M
2 . . 3.2401 0.9348 ATT M
2 . . 3.1408 0.83998 ATT M
2 . . 3.0617 0.86472 ATT M
2 . . 3.0626 0.87857 ATT M
2 3.1293 0.91668 3.1297 0.91531 ATT M
2 3.1165 0.8933 3.1169 0.89198 ATT M
2 3.0795 0.84134 3.0798 0.84013 ATT M
2 3.0792 0.88427 3.0796 0.88299 ATT M
2 2.9866 0.85607 2.9869 0.85491 ATT M
2 3.0351 0.79476 3.0353 0.79365 ATT M
2 3.0442 0.8298 3.0445 0.82863 ATT M
2 2.6979 0.9204 2.6982 0.91938 ATT M
2 2.6629 0.87455 2.6632 0.8736 ATT M
2 . . 2.6227 0.91046 ATT M
2 . . 2.5683 0.90465 ATT M
2 2.5982 0.88753 2.5985 0.88661 ATT M
2 2.5838 0.92598 2.5841 0.92504 ATT M
2 2.5958 0.88321 2.5961 0.88231 ATT M
2 2.5766 0.9128 2.5769 0.91188 ATT M
2 2.6103 0.86232 2.6106 0.86143 ATT M
2 2.648 0.89277 2.6484 0.89182 ATT M
2 2.5478 0.81979 2.548 0.81898 ATT M
2 2.6164 0.89079 2.6167 0.88986 ATT M
2 2.714 0.86032 2.7143 0.85936 ATT M
2 2.6277 0.90631 2.628 0.90536 ATT M
2 0.91688 1.022 0.91702 1.0218 ATT M
2 . . -3.0049 1.0144 ATT M
2 . . -2.6992 1.0272 ATT M
2 . . -2.6706 1.0628 ATT M
2 . . -2.6273 0.98592 ATT M
2 . . -2.5929 1.0187 ATT M
2 -2.5751 0.98877 -2.5755 0.98777 ATT M
2 -2.5803 0.98176 -2.5807 0.98076 ATT M
2 -2.5783 1.0618 -2.5787 1.0607 ATT M
2 -2.6551 0.9818 -2.6555 0.98075 ATT M
2 -2.7174 1.0086 -2.7178 1.0074 ATT M
2 -2.6548 0.99275 -2.6552 0.99168 ATT M
2 -2.5764 0.9831 -2.5768 0.98211 ATT M
2 -2.6571 1.0187 -2.6576 1.0176 ATT M
2 -2.6022 0.95598 -2.6025 0.95499 ATT M
2 -2.628 0.94667 -2.6284 0.94567 ATT M
2 -2.6173 0.96511 -2.6177 0.9641 ATT M
2 -2.6045 1.0222 -2.6049 1.0211 ATT M
2 -2.579 0.95302 -2.5793 0.95205 ATT M
2 -2.5685 0.96331 -2.5689 0.96234 ATT M
2 -2.5701 0.98496 -2.5705 0.98397 ATT M
2 -2.5179 0.95766 -2.5182 0.95674 ATT M
2 -2.596 1.0215 -2.5964 1.0204 ATT M
2 -2.5598 1 -2.5602 0.99904 ATT M
2 -2.9151 0.97165 -2.9156 0.97039 ATT M
2 . . -0.18659 0.9675 ATT M
2 . . 2.8466 1.0367 ATT M
2 . . 2.9514 1.0677 ATT M
2 . . 2.8757 1.1131 ATT M
2 . . 2.8985 1.0253 ATT M
2 2.7448 1.1391 2.7453 1.1378 ATT M
2 2.7937 1.063 2.7942 1.0617 ATT M
2 2.8079 0.99597 2.8083 0.99478 ATT M
2 2.8092 1.0364 2.8096 1.0351 ATT M
2 2.7669 0.99804 2.7674 0.99688 ATT M
2 2.7994 1.0424 2.7998 1.0412 ATT M
2 2.7687 1.0589 2.7692 1.0576 ATT M
2 2.7971 1.0755 2.7976 1.0742 ATT M
2 2.7565 1.0524 2.757 1.0511 ATT M
2 2.691 1.0696 2.6915 1.0685 ATT M
2 2.7286 1.041 2.729 1.0398 ATT M
2 2.7598 1.0294 2.7602 1.0282 ATT M
2 2.7224 1.0564 2.7228 1.0552 ATT M
2 2.7423 1.0418 2.7428 1.0406 ATT M
2 2.5382 0.9393 2.5385 0.93838 ATT M
2 2.2077 1.1031 2.2081 1.1023 ATT M
2 . . 2.203 1.1872 ATT M
2 . . 2.2041 1.0356 ATT M
2 . . 2.2244 1.1355 ATT M
2 2.1413 1.1813 2.1418 1.1804 ATT M
2 2.1306 1.2109 2.1311 1.2101 ATT M
2 2.1227 1.1235 2.1231 1.1228 ATT M
2 2.1005 1.1869 2.101 1.1861 ATT M
2 2.1413 1.1866 2.1417 1.1858 ATT M
2 2.0973 1.1914 2.0978 1.1906 ATT M
2 2.1016 1.1948 2.1021 1.194 ATT M
2 2.1157 1.1149 2.1161 1.1141 ATT M
2 2.2188 1.123 2.2192 1.1222 ATT M
2 -1.2511 1.2989 -1.2515 1.2986 ATT M
2 . . -0.92947 1.1872 ATT M
2 . . -0.95842 1.2205 ATT M
2 . . -0.93169 1.1574 ATT M
2 . . -0.97118 1.1388 ATT M
2 -0.88311 1.0396 -0.88326 1.0395 ATT M
2 -0.87044 1.074 -0.87059 1.0739 ATT M
2 -0.87987 1.1135 -0.88004 1.1134 ATT M
2 -0.8585 1.0807 -0.85865 1.0806 ATT M
2 -0.91328 1.0997 -0.91345 1.0995 ATT M
2 -0.88601 1.126 -0.88618 1.1259 ATT M
2 -0.89656 1.1212 -0.89673 1.1211 ATT M
2 -0.85466 1.0528 -0.85481 1.0527 ATT M
2 -0.86561 1.0658 -0.86576 1.0657 ATT M
2 -0.78329 1.0463 -0.78343 1.0462 ATT M
2 -0.93966 1.0407 -0.93982 1.0406 ATT M
2 -0.82519 1.0583 -0.82533 1.0582 ATT M
2 -0.84724 1.0528 -0.84738 1.0527 ATT M
2 -0.83123 0.99798 -0.83136 0.99787 ATT M
2 -0.86795 1.0936 -0.86811 1.0934 ATT M
2 -0.88559 0.97891 -0.88572 0.97879 ATT M
2 -0.90501 1.0374 -0.90515 1.0373 ATT M
2 -0.92383 0.99836 -0.92397 0.99823 ATT M
2 -0.90975 1.0129 -0.9099 1.0128 ATT M
2 -0.91643 0.98975 -0.91656 0.98962 ATT M
2 -0.91729 1.0156 -0.91743 1.0154 ATT M
2 -0.95799 1.076 -0.95816 1.0759 ATT M
2 -0.93478 1.0517 -0.93494 1.0515 ATT M
2 -0.89702 1.0363 -0.89716 1.0362 ATT M
2 -0.961 1.0155 -0.96115 1.0154 ATT M
2 -0.94869 1.0264 -0.94884 1.0263 ATT M
2 -1.0558 1.0847 -1.056 1.0845 ATT M
2 -1.0015 0.96982 -1.0016 0.96967 ATT M
2 -0.98335 1.025 -0.9835 1.0249 ATT M
2 -0.97611 0.96955 -0.97625 0.96941 ATT M
2 -0.96155 0.99344 -0.9617 0.9933 ATT M
2 -0.96782 1.0594 -0.96799 1.0593 ATT M
2 -0.94108 1.0063 -0.94122 1.0062 ATT M
2 -0.9552 0.99181 -0.95534 0.99168 ATT M
2 -0.98298 1.0218 -0.98313 1.0216 ATT M
2 -0.99187 1.0575 -0.99204 1.0573 ATT M
2 -0.97886 1.0682 -0.97903 1.0681 ATT M
2 -1.0016 1.0484 -1.0017 1.0482 ATT M
2 -0.087846 0.12682 -0.087846 0.12682 ATT M
2 -2.2885 0.81268 -2.2887 0.81203 ATT M
2 -2.3587 0.80764 -2.359 0.80696 ATT M
2 -2.3863 0.79467 -2.3865 0.79398 ATT M
2 -2.3181 0.80994 -2.3184 0.80928 ATT M
2 -2.3628 0.79011 -2.363 0.78944 ATT M
2 -2.2218 0.79423 -2.222 0.79363 ATT M
2 -2.4823 0.81299 -2.4826 0.81223 ATT M
2 -2.6222 0.60405 -2.6223 0.60342 ATT M
2 -2.6507 0.6768 -2.6509 0.67607 ATT M
2 . . -2.726 0.69933 ATT M
2 -2.6962 0.71345 -2.6964 0.71266 ATT M
2 -2.6658 0.70403 -2.666 0.70326 ATT M
2 -2.6628 0.6703 -2.6629 0.66958 ATT M
2 -2.7176 0.66402 -2.7178 0.66327 ATT M
2 -2.7374 0.65432 -2.7376 0.65357 ATT M
2 -2.6417 0.68497 -2.6419 0.68424 ATT M
2 -2.6456 0.70215 -2.6458 0.7014 ATT M
2 -2.6468 0.71794 -2.647 0.71717 ATT M
2 -2.6295 0.66367 -2.6297 0.66297 ATT M
2 -2.7173 0.68679 -2.7175 0.68602 ATT M
2 -3.0577 0.70786 -3.058 0.70686 ATT M
2 . . 0.8808 0.79736 ATT M
2 . . 2.5171 0.78329 ATT M
2 . . 2.5912 0.78528 ATT M
2 . . 2.5003 0.81337 ATT M
2 . . 2.4237 0.81088 ATT M
2 2.4689 0.76518 2.4691 0.76447 ATT M
2 2.4837 0.76908 2.484 0.76836 ATT M
2 2.4744 0.71082 2.4746 0.71015 ATT M
2 2.4744 0.70856 2.4746 0.7079 ATT M
2 2.4891 0.71061 2.4893 0.70994 ATT M
2 2.4324 0.72073 2.4326 0.72008 ATT M
2 2.4843 0.65603 2.4845 0.65541 ATT M
2 2.5186 0.67789 2.5187 0.67723 ATT M
2 2.52 0.67009 2.5202 0.66944 ATT M
2 2.5385 0.72017 2.5387 0.71946 ATT M
2 2.5484 0.6024 2.5485 0.60181 ATT M
2 2.534 0.73149 2.5342 0.73077 ATT M
2 2.5597 0.65202 2.5599 0.65137 ATT M
2 2.5079 0.66153 2.508 0.6609 ATT M
2 2.4874 0.64753 2.4875 0.64692 ATT M
2 2.5308 0.58631 2.5309 0.58574 ATT M
2 2.5773 0.59214 2.5774 0.59154 ATT M
2 2.5568 0.65142 2.557 0.65077 ATT M
2 2.5046 0.53539 2.5047 0.53488 ATT M
2 2.4988 0.60788 2.499 0.6073 ATT M
2 2.5743 0.57541 2.5744 0.57483 ATT M
2 2.5376 0.60976 2.5378 0.60916 ATT M
2 2.5822 0.5828 2.5824 0.58221 ATT M
2 2.5669 0.67954 2.567 0.67886 ATT M
2 2.4718 0.57594 2.472 0.5754 ATT M
2 0.70555 0.81421 0.70562 0.81415 ATT M
2 . . -3.2136 0.71807 ATT M
2 . . -2.8285 0.69403 ATT M
2 . . -2.8665 0.70916 ATT M
2 . . -2.8198 0.71365 ATT M
2 . . -2.8273 0.68868 ATT M
2 -2.8314 0.71099 -2.8316 0.71012 ATT M
2 -2.8205 0.65279 -2.8207 0.652 ATT M
2 -2.7979 0.68258 -2.7981 0.68177 ATT M
2 -2.8252 0.73578 -2.8254 0.73489 ATT M
2 -2.7961 0.73097 -2.7963 0.7301 ATT M
2 -2.8304 0.67428 -2.8306 0.67345 ATT M
2 -2.7997 0.73425 -2.7999 0.73337 ATT M
2 -2.8567 0.64121 -2.8569 0.64041 ATT M
2 -2.7969 0.71459 -2.7971 0.71374 ATT M
2 -2.831 0.67821 -2.8312 0.67739 ATT M
2 -2.8781 0.66295 -2.8783 0.66211 ATT M
2 -2.8341 0.7204 -2.8343 0.71952 ATT M
2 -2.8299 0.61293 -2.83 0.61218 ATT M
2 -2.8525 0.63119 -2.8527 0.6304 ATT M
2 -2.8621 0.67028 -2.8623 0.66944 ATT M
2 -2.8358 0.67296 -2.836 0.67214 ATT M
2 -2.8219 0.72003 -2.8221 0.71916 ATT M
2 -2.8645 0.73777 -2.8647 0.73684 ATT M
2 -2.824 0.72333 -2.8242 0.72245 ATT M
2 -2.8442 0.94023 -2.8446 0.93907 ATT M
2 -2.681 1.8203 -2.6823 1.8183 ATT M
2 . . -2.6811 1.8122 ATT M
2 . . -2.7245 1.8515 ATT M
2 . . -2.671 1.8575 ATT M
2 -2.7068 1.8578 -2.7083 1.8558 ATT M
2 -2.7149 1.8138 -2.7162 1.8118 ATT M
2 -2.6902 1.8253 -2.6916 1.8232 ATT M
2 -2.6758 1.8352 -2.6772 1.8332 ATT M
2 -2.6503 1.8388 -2.6517 1.8368 ATT M
2 -2.6251 1.8271 -2.6264 1.8252 ATT M
2 -2.6279 1.8611 -2.6292 1.8592 ATT M
2 -1.9536 1.9116 -1.9547 1.9105 ATT M
2 . . 2.524 1.8683 ATT M
2 . . 2.5101 1.8481 ATT M
2 . . 2.5798 1.841 ATT M
2 . . 2.566 1.8606 ATT M
2 2.5497 1.8444 2.551 1.8426 ATT M
2 2.5696 1.9106 2.5711 1.9087 ATT M
2 2.5698 1.8335 2.5711 1.8316 ATT M
2 2.4795 1.8329 2.4808 1.8311 ATT M
2 2.5351 1.843 2.5364 1.8412 ATT M
2 2.5454 1.8003 2.5466 1.7985 ATT M
2 2.5519 1.875 2.5533 1.8732 ATT M
2 2.5679 1.8187 2.5692 1.8168 ATT M
2 2.5788 1.7984 2.58 1.7966 ATT M
2 2.6746 1.1657 2.6752 1.1645 ATT M
2 . . 2.6184 0.90907 ATT M
2 . . 2.5862 0.89069 ATT M
2 . . 2.5376 0.86404 ATT M
2 . . 2.5644 0.86445 ATT M
2 2.4799 0.92522 2.4802 0.92435 ATT M
2 2.5439 0.87509 2.5442 0.87423 ATT M
2 2.5327 0.84764 2.5329 0.84681 ATT M
2 2.5711 0.87976 2.5714 0.87887 ATT M
2 2.517 0.91492 2.5173 0.91404 ATT M
2 2.588 0.92927 2.5884 0.92832 ATT M
2 2.6143 0.85335 2.6146 0.85246 ATT M
2 2.5817 0.88876 2.582 0.88785 ATT M
2 2.5776 0.82786 2.5778 0.82702 ATT M
2 2.5319 0.86232 2.5322 0.86148 ATT M
2 2.6221 0.81181 2.6224 0.81096 ATT M
2 2.6031 0.79683 2.6033 0.79601 ATT M
2 2.5915 0.84164 2.5917 0.84078 ATT M
2 2.5591 0.80163 2.5594 0.80083 ATT M
2 2.5653 0.77676 2.5656 0.77598 ATT M
2 2.6043 0.79185 2.6046 0.79103 ATT M
2 2.6158 0.7656 2.616 0.76481 ATT M
2 2.5659 0.79492 2.5661 0.79412 ATT M
2 2.5003 0.76258 2.5006 0.76185 ATT M
2 2.6519 0.73845 2.6521 0.73765 ATT M
2 2.5658 0.73076 2.566 0.73002 ATT M
2 2.5923 0.70542 2.5925 0.70469 ATT M
2 2.6411 0.79593 2.6414 0.79509 ATT M
2 2.6095 0.71035 2.6097 0.70962 ATT M
2 2.5819 0.80814 2.5821 0.80732 ATT M
2 2.641 0.82296 2.6413 0.82209 ATT M
2 2.5693 0.72656 2.5695 0.72582 ATT M
2 2.5624 0.76236 2.5626 0.7616 ATT M
2 2.559 0.723 2.5592 0.72228 ATT M
2 2.5269 0.68529 2.5271 0.68462 ATT M
2 2.6232 0.64673 2.6234 0.64606 ATT M
2 2.5926 0.70929 2.5928 0.70856 ATT M
2 2.5483 0.72408 2.5485 0.72337 ATT M
2 2.5881 0.7387 2.5883 0.73794 ATT M
2 2.5942 0.68673 2.5944 0.68602 ATT M
2 2.5612 0.7239 2.5614 0.72318 ATT M
2 2.5749 0.72744 2.5751 0.7267 ATT M
2 2.5734 0.63395 2.5735 0.63331 ATT M
2 2.6165 0.72693 2.6167 0.72617 ATT M
2 2.5455 0.77667 2.5457 0.77591 ATT M
2 2.5081 0.71335 2.5083 0.71267 ATT M
2 2.4833 0.69465 2.4835 0.694 ATT M
2 2.5513 0.76947 2.5515 0.76871 ATT M
2 -0.082483 0.13115 -0.082483 0.13115 ATT M
2 -2.3374 0.69581 -2.3376 0.69523 ATT M
2 -2.3586 0.7171 -2.3588 0.71649 ATT M
2 -2.4969 0.71154 -2.497 0.71086 ATT M
2 -2.6121 0.80469 -2.6124 0.80385 ATT M
2 -2.6288 0.76254 -2.629 0.76174 ATT M
2 -2.6267 0.79466 -2.6269 0.79383 ATT M
2 -2.6191 0.78009 -2.6193 0.77927 ATT M
2 -2.6032 0.83848 -2.6035 0.83761 ATT M
2 -2.6084 0.80997 -2.6087 0.80913 ATT M
2 -2.6561 0.69177 -2.6563 0.69102 ATT M
2 -2.6455 0.74601 -2.6457 0.74521 ATT M
2 -2.6663 0.77097 -2.6665 0.77014 ATT M
2 -2.6269 0.7245 -2.6271 0.72373 ATT M
2 -2.6191 0.70291 -2.6193 0.70218 ATT M
2 -2.5926 0.77361 -2.5928 0.77282 ATT M
2 -1.5824 0.67911 -1.5825 0.67885 ATT M
2 . . 3.0534 0.81036 ATT M
2 . . 2.8922 0.75718 ATT M
2 . . 2.8321 0.71873 ATT M
2 . . 2.8519 0.75881 ATT M
2 2.8443 0.74281 2.8445 0.7419 ATT M
2 2.8446 0.7146 2.8449 0.71372 ATT M
2 2.7876 0.66547 2.7878 0.66469 ATT M
2 2.7817 0.68018 2.7819 0.67938 ATT M
2 2.84 0.747 2.8402 0.74608 ATT M
2 2.8867 0.72321 2.8869 0.72229 ATT M
2 2.8373 0.69955 2.8375 0.69869 ATT M
2 2.8573 0.64908 2.8575 0.64828 ATT M
2 2.7661 0.62595 2.7663 0.62522 ATT M
2 2.7891 0.6736 2.7893 0.6728 ATT M
2 2.7487 0.68396 2.7489 0.68317 ATT M
2 2.6907 0.62591 2.6908 0.62522 ATT M
2 2.7428 0.64222 2.743 0.64148 ATT M
2 2.7628 0.65793 2.7629 0.65716 ATT M
2 2.6023 0.75162 2.6026 0.75085 ATT M
2 2.6127 0.72246 2.6129 0.72171 ATT M
2 2.5851 0.70299 2.5852 0.70228 ATT M
2 2.5291 0.64539 2.5293 0.64476 ATT M
2 2.5573 0.72007 2.5575 0.71936 ATT M
2 2.5198 0.65003 2.52 0.6494 ATT M
2 2.5174 0.73827 2.5176 0.73756 ATT M
2 2.6577 0.62988 2.6578 0.6292 ATT M
2 2.6708 0.72512 2.671 0.72434 ATT M
2 2.6754 0.54942 2.6756 0.54883 ATT M
2 2.8301 0.1942 2.8301 0.19397 ATT M
2 . . 2.7284 0.16245 ATT M
2 . . 2.772 0.21903 ATT M
2 . . 2.7072 0.15624 ATT M
2 2.7484 0.14707 2.7484 0.1469 ATT M
2 2.763 0.09874 2.763 0.098625 ATT M
2 2.744 0.1845 2.744 0.18429 ATT M
2 2.8734 0.21427 2.8735 0.214 ATT M
2 1.0072 0.28834 1.0072 0.2883 ATT M
2 . . -2.9308 0.5504 ATT M
2 . . -2.58 0.5168 ATT M
2 . . -2.6213 0.53621 ATT M
2 . . -2.5536 0.46252 ATT M
2 . . -2.5358 0.48217 ATT M
2 -2.5965 0.55538 -2.5966 0.55481 ATT M
2 -2.5643 0.50513 -2.5644 0.50463 ATT M
2 -2.4942 0.55881 -2.4944 0.55828 ATT M
2 -2.5378 0.55051 -2.5379 0.54997 ATT M
2 -2.5289 0.58091 -2.529 0.58034 ATT M
2 -2.4884 0.52887 -2.4885 0.52837 ATT M
2 -2.5377 0.59874 -2.5379 0.59815 ATT M
2 -2.493 0.48284 -2.4931 0.48238 ATT M
2 -2.518 0.54744 -2.5181 0.54692 ATT M
2 -2.5333 0.53372 -2.5334 0.5332 ATT M
2 -2.4683 0.54003 -2.4684 0.53953 ATT M
2 -2.4978 0.69703 -2.498 0.69636 ATT M
2 -2.5992 0.99949 -2.5996 0.99846 ATT M
2 . . -2.5815 0.97983 ATT M
2 . . -2.5629 1.01 ATT M
2 . . -2.6234 1.054 ATT M
2 -2.6397 1.0599 -2.6402 1.0588 ATT M
2 -2.5856 0.99733 -2.586 0.99631 ATT M
2 -2.5473 1.0402 -2.5477 1.0392 ATT M
2 -2.5293 1.0249 -2.5297 1.0239 ATT M
2 -2.5194 1.0115 -2.5198 1.0105 ATT M
2 -2.5705 0.96876 -2.5709 0.96779 ATT M
2 -2.5447 0.99718 -2.545 0.99619 ATT M
2 -2.5459 1.0066 -2.5463 1.0056 ATT M
2 -2.5893 1.0622 -2.5897 1.0611 ATT M
2 -2.606 1.0207 -2.6064 1.0196 ATT M
2 -2.5119 0.99221 -2.5123 0.99125 ATT M
2 -2.5217 1.0358 -2.5221 1.0348 ATT M
2 -2.5375 1.0354 -2.5379 1.0344 ATT M
2 -2.5272 1.0631 -2.5276 1.0621 ATT M
2 -2.4921 1.0185 -2.4925 1.0175 ATT M
2 -2.6161 1.0488 -2.6166 1.0477 ATT M
2 -2.5822 1.0503 -2.5826 1.0493 ATT M
2 -2.6621 1.0328 -2.6625 1.0316 ATT M
2 -1.8444 0.94989 -1.8447 0.94939 ATT M
2 . . 2.6181 1.2788 ATT M
2 . . 2.6826 1.1711 ATT M
2 . . 2.7167 1.2156 ATT M
2 . . 2.6606 1.2386 ATT M
2 2.6605 1.1647 2.6611 1.1634 ATT M
2 2.6299 1.1584 2.6304 1.1572 ATT M
2 2.6686 1.2293 2.6693 1.2279 ATT M
2 2.6941 1.2362 2.6947 1.2349 ATT M
2 2.6842 1.3321 2.6849 1.3306 ATT M
2 2.6996 1.2437 2.7002 1.2423 ATT M
2 2.6792 1.2494 2.6798 1.248 ATT M
2 2.6522 1.2527 2.6529 1.2513 ATT M
2 2.7145 1.2248 2.7151 1.2234 ATT M
2 2.7595 1.226 2.7601 1.2245 ATT M
2 2.6524 1.1832 2.6529 1.182 ATT M
2 2.6901 1.2122 2.6907 1.2109 ATT M
2 2.7149 1.2193 2.7155 1.218 ATT M
2 2.6526 1.2902 2.6533 1.2888 ATT M
2 2.7358 1.2519 2.7365 1.2505 ATT M
2 2.815 1.2576 2.8156 1.2561 ATT M
2 2.8527 0.86632 2.853 0.86525 ATT M
2 . . 2.8297 0.73499 ATT M
2 . . 2.8163 0.71233 ATT M
2 . . 2.8998 0.69824 ATT M
2 2.8816 0.72483 2.8818 0.72391 ATT M
2 2.7909 0.70215 2.7911 0.70132 ATT M
2 2.8149 0.74964 2.8152 0.74874 ATT M
2 2.8267 0.76741 2.827 0.76648 ATT M
2 2.8321 0.70154 2.8323 0.70068 ATT M
2 2.7974 0.72824 2.7977 0.72737 ATT M
2 2.8024 0.71497 2.8026 0.71412 ATT M
2 2.8126 0.76256 2.8129 0.76164 ATT M
2 2.8266 0.65476 2.8268 0.65396 ATT M
2 2.822 0.68664 2.8222 0.68581 ATT M
2 2.7451 0.72224 2.7453 0.72141 ATT M
2 2.8646 0.76674 2.8649 0.76578 ATT M
2 2.7514 0.75184 2.7517 0.75097 ATT M
2 2.7822 0.72994 2.7824 0.72908 ATT M
2 2.8048 0.71764 2.805 0.71678 ATT M
2 2.7722 0.75712 2.7725 0.75624 ATT M
2 2.8228 0.74973 2.823 0.74882 ATT M
2 2.8279 0.69682 2.8281 0.69597 ATT M
2 2.8774 0.69238 2.8776 0.69151 ATT M
2 2.8853 0.72098 2.8855 0.72006 ATT M
2 2.8567 0.66286 2.8569 0.66204 ATT M
2 2.763 0.72749 2.7632 0.72664 ATT M
2 2.8388 0.69454 2.839 0.69369 ATT M
2 0.162 1.0227 0.16203 1.0227 ATT M
2 . . -2.0514 1.1928 ATT M
2 . . -1.9022 1.1393 ATT M
2 . . -1.9439 1.1923 ATT M
2 . . -1.9418 1.1059 ATT M
2 -1.9396 1.2016 -1.94 1.201 ATT M
2 -1.9218 1.112 -1.9222 1.1113 ATT M
2 -1.8492 1.1156 -1.8495 1.1151 ATT M
2 -1.8303 1.1274 -1.8307 1.1269 ATT M
2 -1.9435 1.1152 -1.9439 1.1145 ATT M
2 0.20722 0.38732 0.20723 0.38732 ATT M
2 -2.7883 0.64628 -2.7885 0.64551 ATT M
2 -2.731 0.61031 -2.7312 0.60961 ATT M
2 -2.693 0.68384 -2.6931 0.68308 ATT M
2 -2.7122 0.70636 -2.7124 0.70557 ATT M
2 -2.7323 0.68448 -2.7324 0.6837 ATT M
2 -2.7594 0.6804 -2.7596 0.67961 ATT M
2 -2.8458 0.94553 -2.8462 0.94436 ATT M
2 -2.7721 0.8642 -2.7725 0.86319 ATT M
2 -2.8197 0.88254 -2.82 0.88147 ATT M
2 -2.8622 0.97226 -2.8626 0.97105 ATT M
2 -2.8547 0.95717 -2.8551 0.95598 ATT M
2 -2.794 0.97244 -2.7944 0.97129 ATT M
2 -2.8909 0.9238 -2.8913 0.92263 ATT M
2 -2.858 0.88488 -2.8583 0.88378 ATT M
2 -2.8773 0.81976 -2.8776 0.81873 ATT M
2 -2.841 0.88301 -2.8413 0.88193 ATT M
2 -2.8054 0.92955 -2.8057 0.92843 ATT M
2 -2.8135 0.9589 -2.8139 0.95775 ATT M
2 -2.8521 0.88617 -2.8524 0.88507 ATT M
2 -2.8161 0.96143 -2.8165 0.96027 ATT M
2 -2.8033 0.97195 -2.8037 0.97079 ATT M
2 -2.792 0.89703 -2.7924 0.89596 ATT M
2 -2.8202 0.94988 -2.8206 0.94873 ATT M
2 -2.7859 0.93564 -2.7863 0.93453 ATT M
2 -2.808 0.94727 -2.8084 0.94613 ATT M
2 -2.8056 0.90891 -2.806 0.90782 ATT M
2 -2.8092 0.91029 -2.8095 0.9092 ATT M
2 -2.7707 0.90397 -2.7711 0.90292 ATT M
2 -2.7964 0.88558 -2.7968 0.88452 ATT M
2 -2.8007 0.87284 -2.801 0.8718 ATT M
2 -2.8461 0.85757 -2.8464 0.85652 ATT M
2 -2.8308 0.89886 -2.8312 0.89777 ATT M
2 -2.8075 0.86931 -2.8078 0.86826 ATT M
2 -2.7783 0.82847 -2.7786 0.8275 ATT M
2 -2.755 0.89436 -2.7554 0.89332 ATT M
2 -2.7826 0.95023 -2.783 0.94911 ATT M
2 -2.7699 0.93161 -2.7703 0.93053 ATT M
2 -2.8187 0.87208 -2.8191 0.87102 ATT M
2 -2.8231 0.93343 -2.8235 0.9323 ATT M
2 -2.841 0.9211 -2.8414 0.91997 ATT M
2 -2.8361 0.9704 -2.8365 0.96921 ATT M
2 -2.8566 0.91207 -2.8569 0.91094 ATT M
2 -2.7965 0.84635 -2.7968 0.84535 ATT M
2 -2.8533 0.9207 -2.8536 0.91956 ATT M
2 -2.8393 0.93189 -2.8397 0.93075 ATT M
2 -2.7254 0.89721 -2.7258 0.8962 ATT M
2 -2.7918 0.90564 -2.7921 0.90456 ATT M
2 -2.7601 0.84386 -2.7604 0.84288 ATT M
2 -2.7358 0.88119 -2.7361 0.88019 ATT M
2 -2.6922 0.90334 -2.6925 0.90235 ATT M
2 -2.7031 0.92237 -2.7035 0.92134 ATT M
2 -2.7522 0.91602 -2.7526 0.91496 ATT M
2 -2.8302 0.92627 -2.8306 0.92514 ATT M
2 -2.8136 0.90459 -2.8139 0.9035 ATT M
2 -2.7842 0.90098 -2.7845 0.89991 ATT M
2 -2.8372 0.9142 -2.8376 0.91308 ATT M
2 -2.8138 0.95152 -2.8142 0.95037 ATT M
2 -2.7685 0.9418 -2.7689 0.9407 ATT M
2 -2.3887 1.0156 -2.3891 1.0147 ATT M
2 . . 1.19 1.1073 ATT M
2 . . 2.1919 1.1926 ATT M
2 . . 2.2127 1.0942 ATT M
2 . . 2.2594 1.1464 ATT M
2 . . 2.2928 1.134 ATT M
2 2.1845 1.1041 2.1849 1.1033 ATT M
2 2.1928 1.0896 2.1932 1.0888 ATT M
2 2.1571 1.1261 2.1575 1.1253 ATT M
2 2.1757 1.1057 2.1761 1.1049 ATT M
2 2.1533 1.1397 2.1537 1.1389 ATT M
2 2.1561 1.0414 2.1564 1.0407 ATT M
2 2.1886 1.0368 2.1889 1.0361 ATT M
2 2.1092 1.0008 2.1095 1.0001 ATT M
2 2.5668 1.0541 2.5672 1.053 ATT M
2 . . 2.5098 1.0386 ATT M
2 . . 2.5077 1.0638 ATT M
2 . . 2.6473 1.0199 ATT M
2 2.5812 0.95063 2.5815 0.94966 ATT M
2 2.5891 1.0485 2.5895 1.0474 ATT M
2 2.6142 1.0464 2.6146 1.0453 ATT M
2 2.6682 1.007 2.6686 1.0059 ATT M
2 2.6828 1.0186 2.6832 1.0174 ATT M
2 2.5823 0.94704 2.5826 0.94608 ATT M
2 2.648 0.97133 2.6484 0.97029 ATT M
2 2.6756 0.92289 2.676 0.92188 ATT M
2 2.6811 0.92126 2.6814 0.92026 ATT M
2 2.6699 0.94428 2.6702 0.94325 ATT M
2 2.6281 0.91154 2.6285 0.91058 ATT M
2 2.7437 0.92905 2.7441 0.92799 ATT M
2 2.6667 0.89807 2.667 0.8971 ATT M
2 2.6976 0.91328 2.6979 0.91226 ATT M
2 2.6368 0.86217 2.6371 0.86126 ATT M
2 2.6921 0.92206 2.6924 0.92105 ATT M
2 2.7208 0.91624 2.7211 0.9152 ATT M
2 2.6729 0.9123 2.6732 0.91131 ATT M
2 2.6323 0.92927 2.6326 0.92829 ATT M
2 2.6533 0.9412 2.6537 0.94019 ATT M
2 2.6885 0.91194 2.6889 0.91094 ATT M
2 2.7696 0.84546 2.7699 0.84448 ATT M
2 2.7156 0.89555 2.716 0.89454 ATT M
2 1.2979 0.82999 1.298 0.82977 ATT M
2 . . -2.4095 0.93928 ATT M
2 . . -2.75 0.82108 ATT M
2 . . -2.7623 0.86498 ATT M
2 . . -2.7387 0.82371 ATT M
2 . . -2.7407 0.83165 ATT M
2 -2.7364 0.86712 -2.7367 0.86613 ATT M
2 -2.7548 0.83369 -2.7551 0.83273 ATT M
2 -2.6888 0.81571 -2.6891 0.81482 ATT M
2 -2.6021 0.84861 -2.6024 0.84773 ATT M
2 -2.6172 0.88129 -2.6175 0.88037 ATT M
2 -2.6596 0.86383 -2.6599 0.8629 ATT M
2 -2.7241 0.89223 -2.7244 0.89122 ATT M
2 -2.6796 0.87511 -2.6799 0.87415 ATT M
2 -2.6607 0.85363 -2.661 0.85271 ATT M
2 -2.6725 0.87629 -2.6728 0.87534 ATT M
2 -2.656 0.87806 -2.6563 0.87712 ATT M
2 -2.6362 0.88969 -2.6365 0.88874 ATT M
2 -2.6443 0.90401 -2.6447 0.90304 ATT M
2 -2.6342 0.86981 -2.6345 0.86889 ATT M
2 -2.6839 0.8745 -2.6842 0.87354 ATT M
2 -2.7086 0.86492 -2.7089 0.86395 ATT M
2 -2.6815 0.85197 -2.6817 0.85103 ATT M
2 -2.6142 0.83931 -2.6145 0.83843 ATT M
2 -2.6431 0.90574 -2.6434 0.90477 ATT M
2 -2.6721 0.89281 -2.6724 0.89184 ATT M
2 -2.6574 0.83061 -2.6576 0.82972 ATT M
2 -2.9123 0.8583 -2.9126 0.85719 ATT M
2 -0.017314 0.99678 -0.017316 0.99678 ATT M
2 . . 3.1948 1.0059 ATT M
2 . . 3.0776 1.0133 ATT M
2 . . 3.1553 1.0538 ATT M
2 . . 3.1453 1.0333 ATT M
2 3.2098 0.971 3.2102 0.96948 ATT M
2 3.181 1.0462 3.1816 1.0446 ATT M
2 3.1631 1.0288 3.1636 1.0272 ATT M
2 3.1952 1.1143 3.1958 1.1126 ATT M
2 3.1097 1.0176 3.1102 1.0161 ATT M
2 3.1368 1.0282 3.1373 1.0267 ATT M
2 3.0704 1.0793 3.0709 1.0778 ATT M
2 3.0696 1.0222 3.0701 1.0207 ATT M
2 3.0665 1.0667 3.067 1.0652 ATT M
2 3.0852 1.0156 3.0857 1.0141 ATT M
2 3.0197 1.0356 3.0202 1.0342 ATT M
2 3.0648 0.99685 3.0653 0.99542 ATT M
2 3.0039 1.0284 3.0044 1.027 ATT M
2 3.0555 1.0676 3.0561 1.0661 ATT M
2 3.0064 1.0323 3.0069 1.0309 ATT M
2 2.931 1.0388 2.9315 1.0375 ATT M
2 3.0196 1.0447 3.0201 1.0433 ATT M
2 3.0114 1.0445 3.0119 1.043 ATT M
2 0.067771 0.33742 0.067772 0.33742 ATT M
2 -2.4697 1.0519 -2.4701 1.0509 ATT M
2 -2.4213 0.99988 -2.4217 0.99899 ATT M
2 -2.4406 1.0481 -2.441 1.0472 ATT M
2 -2.4354 1.0652 -2.4358 1.0643 ATT M
2 -2.3252 0.98562 -2.3255 0.98481 ATT M
2 -2.489 0.97207 -2.4893 0.97115 ATT M
2 -2.8331 1.1062 -2.8336 1.1048 ATT M
2 . . -2.7907 1.1253 ATT M
2 . . -2.7971 1.0742 ATT M
2 . . -2.802 1.0088 ATT M
2 -2.7587 1.0664 -2.7592 1.0652 ATT M
2 -2.7791 1.0392 -2.7795 1.038 ATT M
2 -2.7676 1.0092 -2.768 1.008 ATT M
2 -2.6953 1.0614 -2.6957 1.0602 ATT M
2 -2.6712 1.0868 -2.6717 1.0857 ATT M
2 -2.7305 1.0582 -2.7309 1.057 ATT M
2 -2.7217 1.0816 -2.7222 1.0804 ATT M
2 -2.5562 0.21164 -2.5562 0.21143 ATT M
2 . . -2.5664 0.11344 ATT M
2 . . -2.4996 0.12084 ATT M
2 . . -2.4417 0.041716 ATT M
2 -2.4729 0.11287 -2.4729 0.11277 ATT M
2 -2.5026 0.15371 -2.5026 0.15356 ATT M
2 -2.5065 0.14959 -2.5065 0.14945 ATT M
2 -2.4946 0.13129 -2.4946 0.13116 ATT M
2 -2.5154 0.076939 -2.5155 0.076865 ATT M
2 -2.5202 0.1335 -2.5202 0.13337 ATT M
2 -2.4399 0.13525 -2.4399 0.13513 ATT M
2 -2.5299 0.10732 -2.5299 0.10722 ATT M
2 -2.5286 0.070008 -2.5286 0.069939 ATT M
2 -2.516 0.054794 -2.516 0.054742 ATT M
2 -2.5394 0.14814 -2.5394 0.148 ATT M
2 -2.5011 0.12935 -2.5011 0.12923 ATT M
2 -2.4899 1.5338 -2.4908 1.5324 ATT M
2 . . -2.5331 1.6225 ATT M
2 . . -2.5654 1.558 ATT M
2 . . -2.5351 1.571 ATT M
2 -2.5676 1.5401 -2.5685 1.5385 ATT M
2 -2.5193 1.5254 -2.5202 1.5239 ATT M
2 -2.6442 1.5249 -2.6451 1.5233 ATT M
2 -2.5761 1.599 -2.5771 1.5974 ATT M
2 -2.5459 1.5798 -2.5468 1.5782 ATT M
2 -2.572 1.6577 -2.5731 1.656 ATT M
2 -2.5711 1.8365 -2.5724 1.8347 ATT M
2 -2.6171 2.1068 -2.6189 2.1046 ATT M
2 . . -2.57 2.0855 ATT M
2 . . -2.5491 2.0599 ATT M
2 -2.5563 2.1356 -2.5581 2.1335 ATT M
2 -2.5594 2.0812 -2.5611 2.0792 ATT M
2 -2.5845 2.0698 -2.5862 2.0677 ATT M
2 -2.5617 2.126 -2.5635 2.1239 ATT M
2 -2.6328 2.0729 -2.6345 2.0707 ATT M
2 -2.612 2.0972 -2.6137 2.095 ATT M
2 -2.5801 2.0899 -2.5818 2.0877 ATT M
2 -2.5667 2.0818 -2.5684 2.0797 ATT M
2 -3.0808 2.0081 -3.0827 2.0052 ATT M
2 . . 1.1843 1.475 ATT M
2 . . 2.2001 1.53 ATT M
2 . . 2.3532 1.4578 ATT M
2 . . 2.2906 1.4694 ATT M
2 . . 2.3144 1.4495 ATT M
2 2.3018 1.4824 2.3026 1.4812 ATT M
2 2.3564 1.5334 2.3572 1.5321 ATT M
2 2.3184 1.5788 2.3192 1.5775 ATT M
2 2.2937 1.4873 2.2945 1.4861 ATT M
2 2.2936 1.5339 2.2944 1.5327 ATT M
2 2.6951 1.5296 2.696 1.528 ATT M
2 . . 2.8047 1.4309 ATT M
2 . . 2.7836 1.4429 ATT M
2 . . 2.8065 1.4676 ATT M
2 2.7772 1.3678 2.778 1.3662 ATT M
2 2.7918 1.488 2.7928 1.4862 ATT M
2 2.8239 1.3753 2.8247 1.3736 ATT M
2 2.8737 1.362 2.8745 1.3603 ATT M
2 2.7957 1.3797 2.7965 1.3781 ATT M
2 2.8207 1.415 2.8215 1.4133 ATT M
2 2.8469 1.3696 2.8477 1.3679 ATT M
2 2.8856 1.3549 2.8864 1.3531 ATT M
2 2.8538 1.4151 2.8547 1.4133 ATT M
2 2.873 1.1716 2.8736 1.1701 ATT M
2 2.8414 0.97875 2.8418 0.97755 ATT M
2 . . 2.7981 0.94102 ATT M
2 . . 2.8202 0.91018 ATT M
2 2.8363 0.96552 2.8367 0.96433 ATT M
2 2.868 0.97669 2.8684 0.97547 ATT M
2 2.8614 0.9194 2.8617 0.91825 ATT M
2 2.8668 0.93031 2.8672 0.92915 ATT M
2 2.8725 0.92462 2.8729 0.92346 ATT M
2 2.8357 0.99194 2.8361 0.99073 ATT M
2 2.8268 1.0205 2.8273 1.0192 ATT M
2 2.8197 0.93125 2.8201 0.93012 ATT M
2 2.7769 0.95618 2.7773 0.95506 ATT M
2 2.7449 0.98767 2.7453 0.98653 ATT M
2 2.7996 0.93631 2.8 0.93519 ATT M
2 2.7829 0.93789 2.7833 0.93678 ATT M
2 2.7734 0.85885 2.7737 0.85785 ATT M
2 2.7877 0.91826 2.7881 0.91718 ATT M
2 2.7481 0.9438 2.7484 0.94271 ATT M
2 2.7883 0.92619 2.7887 0.92509 ATT M
2 2.8086 0.95505 2.809 0.9539 ATT M
2 2.7765 0.91271 2.7769 0.91164 ATT M
2 2.8319 0.92153 2.8323 0.9204 ATT M
2 2.7451 0.86623 2.7454 0.86523 ATT M
2 2.8098 0.89569 2.8102 0.89461 ATT M
2 2.7634 0.82194 2.7636 0.82098 ATT M
2 2.7601 0.87235 2.7604 0.87134 ATT M
2 2.7291 0.84775 2.7294 0.84679 ATT M
2 2.6949 0.90532 2.6952 0.90432 ATT M
2 2.7264 0.91141 2.7268 0.91038 ATT M
2 2.7283 0.87326 2.7286 0.87227 ATT M
2 2.7599 0.84047 2.7602 0.8395 ATT M
2 2.8284 0.90103 2.8287 0.89993 ATT M
2 3.0803 1.0056 3.0808 1.0042 ATT M
2 . . 3.1109 1.151 ATT M
2 . . 3.0818 1.1384 ATT M
2 3.119 1.1556 3.1196 1.1539 ATT M
2 3.069 1.0575 3.0696 1.056 ATT M
2 3.1166 1.1674 3.1172 1.1657 ATT M
2 3.1077 1.1496 3.1084 1.148 ATT M
2 3.1277 1.0708 3.1282 1.0692 ATT M
2 3.0523 1.147 3.0529 1.1453 ATT M
2 3.1485 1.153 3.1491 1.1513 ATT M
2 2.4774 0.9859 2.4777 0.98497 ATT M
2 . . -2.0019 1.5503 ATT M
2 . . -2.663 1.3939 ATT M
2 . . -2.679 1.3746 ATT M
2 . . -2.6747 1.3765 ATT M
2 . . -2.6394 1.4072 ATT M
2 -2.6638 1.4003 -2.6646 1.3988 ATT M
2 -2.6271 1.455 -2.628 1.4534 ATT M
2 -2.6161 1.4195 -2.6169 1.4181 ATT M
2 -2.5717 1.4411 -2.5725 1.4397 ATT M
2 -2.5866 1.4223 -2.5874 1.4209 ATT M
2 -2.5894 1.3906 -2.5901 1.3892 ATT M
2 -2.5314 1.3937 -2.5322 1.3923 ATT M
2 -2.5566 1.3629 -2.5574 1.3616 ATT M
2 -2.5196 1.3896 -2.5204 1.3882 ATT M
2 -2.5028 1.3532 -2.5035 1.3519 ATT M
2 -2.5057 1.4083 -2.5064 1.407 ATT M
2 -2.4862 1.3556 -2.4869 1.3543 ATT M
2 -2.4603 1.404 -2.461 1.4027 ATT M
2 -2.4756 1.3815 -2.4763 1.3802 ATT M
2 -2.4919 1.27 -2.4925 1.2688 ATT M
2 -2.454 1.1021 -2.4544 1.101 ATT M
2 . . -2.5558 1.1146 ATT M
2 -2.459 1.106 -2.4594 1.105 ATT M
2 -2.4641 1.1147 -2.4646 1.1137 ATT M
2 -2.4241 1.071 -2.4245 1.07 ATT M
2 -2.5016 1.1263 -2.5021 1.1252 ATT M
2 0.27663 0.32202 0.27664 0.32201 ATT M
2 -2.4217 0.9616 -2.422 0.96074 ATT M
2 -2.4515 0.92913 -2.4519 0.92828 ATT M
2 -2.4853 0.9388 -2.4856 0.93792 ATT M
2 -2.4796 0.92723 -2.48 0.92637 ATT M
2 -2.421 0.92078 -2.4213 0.91996 ATT M
2 -2.4506 0.97554 -2.4509 0.97464 ATT M
2 -2.4551 0.8973 -2.4554 0.89648 ATT M
2 -2.5098 0.8655 -2.5101 0.86467 ATT M
2 -2.4301 0.93029 -2.4305 0.92945 ATT M
2 -2.395 0.86796 -2.3953 0.8672 ATT M
2 -2.4658 0.86954 -2.4661 0.86874 ATT M
2 -2.4278 0.86848 -2.4281 0.8677 ATT M
2 -2.4344 0.8361 -2.4347 0.83535 ATT M
2 -2.4044 0.84298 -2.4046 0.84224 ATT M
2 -2.4051 0.82713 -2.4053 0.8264 ATT M
2 -2.3741 0.884 -2.3743 0.88325 ATT M
2 -2.4135 0.87137 -2.4137 0.8706 ATT M
2 -2.4123 0.87839 -2.4126 0.87762 ATT M
2 -2.2695 0.91645 -2.2698 0.91573 ATT M
2 -2.3495 0.85864 -2.3497 0.85791 ATT M
2 -2.3851 0.88697 -2.3854 0.8862 ATT M
2 -2.4072 0.92911 -2.4075 0.92829 ATT M
2 -2.3392 0.90596 -2.3394 0.90521 ATT M
2 -2.3094 0.94131 -2.3097 0.94055 ATT M
2 -2.5473 0.89059 -2.5476 0.88971 ATT M
2 -2.6483 0.7714 -2.6485 0.77057 ATT M
2 . . -2.6328 0.72082 ATT M
2 . . -2.6312 0.71571 ATT M
2 -2.6273 0.71023 -2.6275 0.70948 ATT M
2 -2.6848 0.67467 -2.685 0.67393 ATT M
2 -2.5946 0.71007 -2.5948 0.70934 ATT M
2 -2.6668 0.68087 -2.667 0.68013 ATT M
2 -2.673 0.74676 -2.6732 0.74594 ATT M
2 -2.688 0.68423 -2.6882 0.68347 ATT M
2 -1.5195 0.84133 -1.5196 0.84104 ATT M
2 . . 2.742 0.98042 ATT M
2 . . 2.5053 1.0075 ATT M
2 . . 2.6511 0.97075 ATT M
2 . . 2.6579 0.99122 ATT M
2 2.6429 1.0078 2.6433 1.0067 ATT M
2 2.6327 1.0627 2.6332 1.0616 ATT M
2 2.6646 0.9985 2.665 0.99742 ATT M
2 2.6588 0.94871 2.6591 0.94768 ATT M
2 2.6542 1.022 2.6546 1.0209 ATT M
2 2.6376 1.0366 2.638 1.0355 ATT M
2 2.6049 1.038 2.6054 1.0369 ATT M
2 2.5983 1.0002 2.5987 0.99918 ATT M
2 2.568 1.0219 2.5684 1.0209 ATT M
2 2.6558 0.95859 2.6562 0.95756 ATT M
2 2.5972 1.0009 2.5976 0.99983 ATT M
2 2.5984 0.9115 2.5988 0.91056 ATT M
2 2.6172 0.96196 2.6176 0.96095 ATT M
2 2.6293 1.114 2.6298 1.1128 ATT M
2 2.7522 1.5213 2.7532 1.5196 ATT M
2 . . 2.7752 1.4903 ATT M
2 . . 2.7331 1.4312 ATT M
2 . . 2.7525 1.4197 ATT M
2 2.7504 1.4954 2.7513 1.4937 ATT M
2 2.7606 1.4634 2.7615 1.4617 ATT M
2 2.77 1.4877 2.7709 1.486 ATT M
2 2.7988 1.4921 2.7997 1.4903 ATT M
2 2.7914 -0.11829 2.7914 -0.11814 ATT M
2 . . 2.7655 -0.071816 ATT M
2 . . 2.6896 -0.16599 ATT M
2 . . 2.7409 -0.050262 ATT M
2 2.75 -0.048544 2.75 -0.048488 ATT M
2 2.7697 -0.08899 2.7697 -0.088886 ATT M
2 2.7042 -0.11305 2.7042 -0.11292 ATT M
2 2.7681 -0.16765 2.7682 -0.16746 ATT M
2 2.7617 -0.10601 2.7617 -0.10589 ATT M
2 2.7839 -0.097898 2.7839 -0.097782 ATT M
2 2.7377 -0.13348 2.7377 -0.13333 ATT M
2 2.7583 -0.14967 2.7583 -0.1495 ATT M
2 -0.1771 0.099235 -0.1771 0.099234 ATT M
2 . . -3.4315 0.31771 ATT M
2 . . -3.0291 0.30003 ATT M
2 . . -3.0564 0.30177 ATT M
2 . . -2.9952 0.32909 ATT M
2 . . -2.9785 0.36827 ATT M
2 -3.069 0.34885 -3.0691 0.34835 ATT M
2 -3.0002 0.29876 -3.0002 0.29835 ATT M
2 -2.9812 0.28666 -2.9812 0.28628 ATT M
2 -2.9691 0.28474 -2.9692 0.28435 ATT M
2 -2.946 0.3282 -2.946 0.32777 ATT M
2 -2.962 0.34539 -2.9621 0.34493 ATT M
2 -2.7994 0.36898 -2.7995 0.36854 ATT M
2 -2.4821 0.59273 -2.4822 0.59217 ATT M
2 . . -2.499 0.56033 ATT M
2 . . -2.4828 0.54653 ATT M
2 . . -2.5062 0.5243 ATT M
2 -2.5062 0.53094 -2.5063 0.53043 ATT M
2 -2.4948 0.52701 -2.4949 0.52651 ATT M
2 -2.5449 0.54591 -2.545 0.54537 ATT M
2 -2.527 0.52631 -2.5271 0.5258 ATT M
2 -2.4901 0.56374 -2.4903 0.56321 ATT M
2 -2.4624 0.5327 -2.4625 0.53221 ATT M
2 -2.4586 0.54283 -2.4588 0.54233 ATT M
2 -2.4934 0.53193 -2.4936 0.53143 ATT M
2 -2.4295 0.56932 -2.4296 0.56881 ATT M
2 -2.4204 0.47939 -2.4205 0.47896 ATT M
2 -2.5479 0.9455 -2.5482 0.94457 ATT M
2 . . -2.527 1.0819 ATT M
2 . . -2.5145 1.0314 ATT M
2 . . -2.5223 0.9794 ATT M
2 -2.5136 1.0054 -2.514 1.0044 ATT M
2 -2.5446 1.0022 -2.5449 1.0012 ATT M
2 -2.4868 0.97938 -2.4872 0.97846 ATT M
2 -2.5282 0.99232 -2.5285 0.99135 ATT M
2 -2.4848 1.0241 -2.4852 1.0232 ATT M
2 -2.5499 1.033 -2.5503 1.0319 ATT M
2 -2.5592 1.0134 -2.5596 1.0124 ATT M
2 -2.4879 1.0113 -2.4883 1.0104 ATT M
2 -2.5288 1.0105 -2.5292 1.0096 ATT M
2 -2.9426 0.91782 -2.943 0.91661 ATT M
2 . . 1.2298 1.2914 ATT M
2 . . 2.6712 1.3225 ATT M
2 . . 2.6654 1.2417 ATT M
2 . . 2.6646 1.2661 ATT M
2 . . 2.6619 1.3203 ATT M
2 2.6487 1.2941 2.6494 1.2927 ATT M
2 2.6749 1.3093 2.6756 1.3078 ATT M
2 2.6368 1.3102 2.6375 1.3088 ATT M
2 2.624 1.2959 2.6246 1.2946 ATT M
2 2.6805 1.2461 2.6812 1.2448 ATT M
2 2.5997 1.3083 2.6004 1.307 ATT M
2 2.5893 1.3147 2.59 1.3134 ATT M
2 2.6673 1.2612 2.6679 1.2598 ATT M
2 2.6147 1.2768 2.6154 1.2754 ATT M
2 2.5843 1.3019 2.585 1.3006 ATT M
2 2.6058 1.2631 2.6064 1.2617 ATT M
2 2.6264 1.2921 2.6271 1.2908 ATT M
2 2.6535 1.2464 2.6541 1.2451 ATT M
2 2.6783 1.2582 2.679 1.2568 ATT M
2 2.6635 1.2838 2.6642 1.2824 ATT M
2 2.6419 1.2759 2.6426 1.2745 ATT M
2 2.6737 1.3008 2.6744 1.2994 ATT M
2 2.6229 1.2882 2.6235 1.2869 ATT M
2 2.6005 1.2292 2.6011 1.228 ATT M
2 2.659 1.2306 2.6596 1.2292 ATT M
2 2.6216 1.2081 2.6222 1.2068 ATT M
2 2.592 1.2077 2.5926 1.2065 ATT M
2 2.6922 1.2284 2.6929 1.227 ATT M
2 2.6102 1.2486 2.6108 1.2473 ATT M
2 2.6 1.2592 2.6006 1.2579 ATT M
2 2.6407 1.2696 2.6413 1.2682 ATT M
2 2.601 1.2532 2.6016 1.2519 ATT M
2 2.5993 1.2779 2.5999 1.2766 ATT M
2 2.6509 1.3356 2.6516 1.3341 ATT M
2 2.5569 1.2986 2.5576 1.2974 ATT M
2 0.1808 0.25379 0.1808 0.25378 ATT M
2 -2.154 1.3381 -2.1546 1.3372 ATT M
2 -2.3318 0.94815 -2.3321 0.94737 ATT M
2 . . -2.3361 0.87106 ATT M
2 . . -2.3653 0.71006 ATT M
2 . . -2.3209 0.77643 ATT M
2 -2.3236 0.75929 -2.3239 0.75866 ATT M
2 -2.217 0.72894 -2.2171 0.72839 ATT M
2 -2.268 0.717 -2.2682 0.71644 ATT M
2 -2.2237 0.75539 -2.2239 0.75482 ATT M
2 -2.2338 0.7537 -2.2339 0.75313 ATT M
2 -2.2373 0.7137 -2.2374 0.71315 ATT M
2 -2.2555 0.78002 -2.2558 0.77942 ATT M
2 -2.2551 0.67844 -2.2553 0.67791 ATT M
2 -2.1869 0.65925 -2.187 0.65877 ATT M
2 -2.1767 0.70222 -2.1768 0.70171 ATT M
2 -2.2316 0.69852 -2.2318 0.69799 ATT M
2 -2.1895 0.71948 -2.1897 0.71895 ATT M
2 -2.1401 0.75079 -2.1403 0.75026 ATT M
2 -2.1701 0.70489 -2.1703 0.70439 ATT M
2 -2.4114 0.42989 -2.4115 0.4295 ATT M
2 -2.4272 0.36564 -2.4273 0.36532 ATT M
2 . . -2.4699 0.34406 ATT M
2 . . -2.4614 0.40285 ATT M
2 -2.4213 0.3425 -2.4214 0.3422 ATT M
2 -2.4337 0.36976 -2.4337 0.36943 ATT M
2 -2.4612 0.38334 -2.4613 0.38299 ATT M
2 -2.4462 0.38286 -2.4462 0.38252 ATT M
2 -2.5018 0.40999 -2.5018 0.4096 ATT M
2 -2.477 0.46668 -2.4771 0.46624 ATT M
2 -2.4463 0.81434 -2.4465 0.8136 ATT M
2 . . -2.2009 1.749 ATT M
2 . . -2.2638 1.7665 ATT M
2 . . -2.2989 1.7898 ATT M
2 . . -2.3052 1.7636 ATT M
2 -2.3309 1.767 -2.332 1.7655 ATT M
2 -2.2658 1.7354 -2.2669 1.734 ATT M
2 -2.2991 1.6671 -2.3001 1.6658 ATT M
2 -2.3232 1.6811 -2.3242 1.6797 ATT M
2 -2.3217 1.6452 -2.3227 1.6438 ATT M
2 -2.2781 1.5871 -2.279 1.5858 ATT M
2 -2.0275 1.5048 -2.0282 1.5039 ATT M
2 2.6073 1.2762 2.608 1.2748 ATT M
2 . . 3.0889 1.412 ATT M
2 . . 3.1131 1.4117 ATT M
2 . . 3.2217 1.3729 ATT M
2 . . 3.1617 1.4256 ATT M
2 3.1412 1.399 3.1422 1.3969 ATT M
2 3.1627 1.3545 3.1636 1.3525 ATT M
2 3.1143 1.4364 3.1153 1.4343 ATT M
2 3.115 1.4899 3.116 1.4877 ATT M
2 3.1706 1.3893 3.1715 1.3872 ATT M
2 3.1113 1.3886 3.1122 1.3866 ATT M
2 3.161 1.3667 3.1619 1.3646 ATT M
2 3.1493 1.4462 3.1503 1.444 ATT M
2 3.1717 1.1393 3.1723 1.1376 ATT M
2 3.1542 0.9997 3.1547 0.99819 ATT M
2 . . 3.1724 1.0269 ATT M
2 . . 3.2517 0.99794 ATT M
2 3.117 1.0705 3.1175 1.0689 ATT M
2 3.1673 1.0217 3.1678 1.0201 ATT M
2 3.1848 1.0748 3.1854 1.0732 ATT M
2 3.1647 1.0939 3.1653 1.0922 ATT M
2 3.1625 1.0811 3.163 1.0795 ATT M
2 3.1815 1.1303 3.1821 1.1286 ATT M
2 3.1872 1.0904 3.1878 1.0887 ATT M
2 3.1362 1.0779 3.1367 1.0763 ATT M
2 3.2123 1.0657 3.2129 1.064 ATT M
2 3.1842 1.1356 3.1848 1.1338 ATT M
2 3.2001 1.0035 3.2006 1.002 ATT M
2 3.201 1.0393 3.2015 1.0376 ATT M
2 3.1893 1.0776 3.1898 1.076 ATT M
2 3.1698 0.98326 3.1702 0.98175 ATT M
2 3.1605 1.1081 3.1611 1.1065 ATT M
2 3.1228 1.0438 3.1233 1.0423 ATT M
2 3.1696 1.064 3.1701 1.0623 ATT M
2 3.1065 1.0846 3.1071 1.083 ATT M
2 3.1629 1.0857 3.1635 1.084 ATT M
2 3.1859 1.0719 3.1865 1.0703 ATT M
2 3.232 1.0684 3.2326 1.0667 ATT M
2 3.1288 1.0455 3.1293 1.0439 ATT M
2 3.1152 1.0173 3.1157 1.0158 ATT M
2 3.107 1.0399 3.1075 1.0384 ATT M
2 3.0725 1.0506 3.073 1.0491 ATT M
2 3.1542 1.0741 3.1547 1.0724 ATT M
2 3.1298 1.0763 3.1304 1.0747 ATT M
2 3.1622 1.0523 3.1627 1.0507 ATT M
2 3.1086 1.0832 3.1091 1.0816 ATT M
2 3.1415 0.98368 3.1419 0.9822 ATT M
2 3.1794 0.44696 3.1795 0.44627 ATT M
2 . . 3.1609 0.46647 ATT M
2 . . 3.1882 0.50232 ATT M
2 . . 3.2047 0.44707 ATT M
2 3.1818 0.48342 3.1819 0.48268 ATT M
2 3.2028 0.3961 3.2029 0.39549 ATT M
2 3.1749 0.39404 3.175 0.39343 ATT M
2 3.1962 0.4031 3.1963 0.40247 ATT M
2 3.1825 0.3899 3.1826 0.3893 ATT M
2 3.1725 0.3606 3.1726 0.36005 ATT M
2 3.2143 0.38733 3.2144 0.38672 ATT M
2 3.1726 0.3779 3.1726 0.37732 ATT M
2 3.1817 0.38622 3.1818 0.38563 ATT M
2 3.1899 0.47305 3.19 0.47232 ATT M
2 3.2033 0.38896 3.2033 0.38835 ATT M
2 3.288 0.44664 3.2881 0.4459 ATT M
2 3.3162 0.39892 3.3162 0.39825 ATT M
2 3.2754 0.41894 3.2755 0.41825 ATT M
2 3.2615 0.39461 3.2615 0.39397 ATT M
2 2.0422 0.42767 2.0423 0.42739 ATT M
2 . . -2.1555 0.45511 ATT M
2 . . -2.2489 0.2064 ATT M
2 . . -2.1744 0.17944 ATT M
2 . . -2.1956 0.27997 ATT M
2 -2.2385 0.1942 -2.2385 0.19405 ATT M
2 -2.235 0.22883 -2.2351 0.22866 ATT M
2 -2.2418 0.23523 -2.2418 0.23505 ATT M
2 -2.225 0.20936 -2.225 0.2092 ATT M
2 -2.2814 0.24516 -2.2815 0.24496 ATT M
2 -2.2155 0.29589 -2.2155 0.29567 ATT M
2 -2.2519 0.33718 -2.2519 0.33692 ATT M
2 -2.2089 0.23398 -2.2089 0.23381 ATT M
2 -2.2307 0.23761 -2.2307 0.23743 ATT M
2 -2.2185 0.27704 -2.2185 0.27683 ATT M
2 -2.1981 0.25676 -2.1981 0.25658 ATT M
2 -2.1704 0.27513 -2.1704 0.27493 ATT M
2 -2.0422 0.31248 -2.0423 0.31228 ATT M
2 -2.1736 0.35315 -2.1736 0.3529 ATT M
2 -2.1741 0.3086 -2.1741 0.30837 ATT M
2 -2.1229 0.33752 -2.123 0.33729 ATT M
2 -2.1742 0.29012 -2.1743 0.28991 ATT M
2 -2.4441 0.26714 -2.4441 0.2669 ATT M
2 0.70759 0.68252 0.70764 0.68247 ATT M
2 . . 3.4748 1.207 ATT M
2 . . 3.4214 1.2178 ATT M
2 . . 3.4674 1.1753 ATT M
2 . . 3.4583 1.2222 ATT M
2 3.4444 1.1987 3.4452 1.1966 ATT M
2 3.4713 1.2083 3.4721 1.206 ATT M
2 3.3972 1.1569 3.3979 1.1549 ATT M
2 3.4408 1.1811 3.4415 1.179 ATT M
2 3.3594 1.1615 3.3601 1.1595 ATT M
2 3.4358 1.1963 3.4366 1.1941 ATT M
2 3.384 1.1736 3.3847 1.1715 ATT M
2 3.4456 1.2053 3.4463 1.2031 ATT M
2 3.4508 1.1652 3.4516 1.1631 ATT M
2 3.4714 1.1486 3.4721 1.1465 ATT M
2 3.4397 1.1864 3.4404 1.1842 ATT M
2 3.4804 1.2028 3.4811 1.2006 ATT M
2 3.4874 1.169 3.4882 1.1669 ATT M
2 3.4227 1.0999 3.4233 1.098 ATT M
2 0.55355 0.36749 0.55356 0.36747 ATT M
2 -2.3627 0.95875 -2.363 0.95794 ATT M
2 -2.4238 0.87686 -2.4241 0.87608 ATT M
2 -2.4495 0.9359 -2.4498 0.93504 ATT M
2 -2.4224 0.90601 -2.4227 0.9052 ATT M
2 -2.3757 0.94499 -2.3761 0.94418 ATT M
2 -2.407 0.91775 -2.4073 0.91694 ATT M
2 -2.2806 0.94625 -2.281 0.9455 ATT M
2 -2.3488 0.89383 -2.3491 0.89308 ATT M
2 -2.304 0.84356 -2.3043 0.84287 ATT M
2 -2.3697 0.9562 -2.37 0.95539 ATT M
2 -2.2755 0.96475 -2.2758 0.96399 ATT M
2 -2.3648 0.914 -2.3651 0.91322 ATT M
2 -2.3208 0.85583 -2.321 0.85513 ATT M
2 -2.2941 0.97189 -2.2944 0.97111 ATT M
2 -2.3822 0.9843 -2.3825 0.98345 ATT M
2 -2.3571 0.96173 -2.3574 0.96092 ATT M
2 -2.4171 0.56678 -2.4172 0.56628 ATT M
2 . . -2.4379 0.56167 ATT M
2 . . -2.379 0.44265 ATT M
2 . . -2.406 0.52017 ATT M
2 -2.3901 0.56388 -2.3903 0.56339 ATT M
2 -2.493 0.5396 -2.4931 0.53909 ATT M
2 -2.5201 0.56809 -2.5202 0.56754 ATT M
2 -2.4272 0.53285 -2.4273 0.53237 ATT M
2 -2.4929 0.55854 -2.4931 0.55801 ATT M
2 -2.5251 0.61332 -2.5253 0.61273 ATT M
2 -2.5205 0.57142 -2.5206 0.57087 ATT M
2 -2.4444 0.57185 -2.4445 0.57133 ATT M
2 -2.5218 1.2648 -2.5225 1.2636 ATT M
2 . . -2.4721 1.2507 ATT M
2 . . -2.4792 1.2996 ATT M
2 . . -2.5125 1.3001 ATT M
2 -2.439 1.3882 -2.4397 1.3869 ATT M
2 -2.4515 1.3268 -2.4521 1.3256 ATT M
2 -2.5399 1.3652 -2.5406 1.3639 ATT M
2 -2.5505 1.3334 -2.5511 1.3321 ATT M
2 -2.492 1.3721 -2.4927 1.3708 ATT M
2 -2.5158 1.3937 -2.5165 1.3923 ATT M
2 -2.5541 1.4029 -2.5548 1.4015 ATT M
2 -2.4935 1.3478 -2.4942 1.3465 ATT M
2 -2.4646 1.3389 -2.4653 1.3377 ATT M
2 -2.5238 1.3044 -2.5245 1.3032 ATT M
2 -2.5024 1.3509 -2.5031 1.3496 ATT M
2 -2.5254 1.2973 -2.526 1.2961 ATT M
2 -2.5802 1.3082 -2.5808 1.3069 ATT M
2 -2.5151 1.3601 -2.5158 1.3588 ATT M
2 -2.5346 1.2955 -2.5352 1.2943 ATT M
2 -2.5239 1.273 -2.5245 1.2718 ATT M
2 -2.5161 1.3294 -2.5167 1.3281 ATT M
2 -2.6509 0.97242 -2.6513 0.97138 ATT M
2 . . -2.518 0.91039 ATT M
2 . . -2.5137 0.88446 ATT M
2 . . -2.5527 0.86313 ATT M
2 -2.4785 0.84813 -2.4787 0.84734 ATT M
2 -2.6345 0.90361 -2.6348 0.90265 ATT M
2 -2.559 0.91017 -2.5593 0.90926 ATT M
2 -2.5493 0.82325 -2.5495 0.82243 ATT M
2 -2.6321 0.90286 -2.6325 0.90191 ATT M
2 -2.6457 0.87972 -2.646 0.87878 ATT M
2 -2.5954 0.86199 -2.5957 0.8611 ATT M
2 -2.6115 0.89477 -2.6118 0.89384 ATT M
2 -2.6512 0.92142 -2.6516 0.92043 ATT M
2 -2.6228 0.94825 -2.6232 0.94726 ATT M
2 -2.6219 0.84891 -2.6222 0.84802 ATT M
2 -2.6441 0.86119 -2.6444 0.86027 ATT M
2 -2.645 0.90601 -2.6453 0.90504 ATT M
2 -2.6134 0.92409 -2.6137 0.92313 ATT M
2 -2.6469 0.91277 -2.6473 0.91179 ATT M
2 -2.6212 0.88831 -2.6215 0.88738 ATT M
2 -2.61 0.85484 -2.6103 0.85395 ATT M
2 -2.6151 0.9384 -2.6155 0.93742 ATT M
2 -2.6265 0.85635 -2.6267 0.85545 ATT M
2 -2.6696 0.81349 -2.6699 0.81261 ATT M
2 -2.6309 0.88108 -2.6313 0.88016 ATT M
2 -2.7043 0.90126 -2.7046 0.90026 ATT M
2 -2.6881 0.91451 -2.6885 0.91351 ATT M
2 -2.7577 0.91265 -2.7581 0.91159 ATT M
2 -0.4106 1.1455 -0.41069 1.1454 ATT M
2 . . 2.6665 1.1618 ATT M
2 . . 2.4618 1.1416 ATT M
2 . . 2.5219 1.1193 ATT M
2 . . 2.5391 1.1184 ATT M
2 2.5309 1.1622 2.5315 1.1611 ATT M
2 2.4951 1.1259 2.4955 1.1248 ATT M
2 2.4866 1.0915 2.487 1.0905 ATT M
2 2.5067 1.0941 2.5072 1.0931 ATT M
2 2.553 1.1257 2.5535 1.1246 ATT M
2 2.5204 1.0974 2.5209 1.0963 ATT M
2 2.5144 1.1992 2.515 1.198 ATT M
2 2.5278 1.1447 2.5283 1.1436 ATT M
2 2.5764 1.1313 2.5769 1.1301 ATT M
2 2.6092 1.1064 2.6097 1.1053 ATT M
2 2.5625 1.1404 2.563 1.1393 ATT M
2 2.5383 1.1787 2.5388 1.1775 ATT M
2 2.5898 1.1497 2.5903 1.1486 ATT M
2 2.5794 1.1253 2.5799 1.1241 ATT M
2 2.6086 1.1298 2.6091 1.1286 ATT M
2 2.5575 1.1644 2.558 1.1632 ATT M
2 2.5891 1.1798 2.5896 1.1785 ATT M
2 2.5663 1.1259 2.5668 1.1247 ATT M
2 2.8858 1.3407 2.8866 1.339 ATT M
2 . . 2.8806 1.412 ATT M
2 2.9391 1.3026 2.9398 1.3009 ATT M
2 . . 2.9134 1.3329 ATT M
2 2.8759 1.2838 2.8766 1.2822 ATT M
2 2.9418 1.3641 2.9426 1.3623 ATT M
2 2.9326 1.412 2.9335 1.4102 ATT M
2 2.9744 1.2965 2.9752 1.2948 ATT M
2 2.8825 1.2727 2.8833 1.2711 ATT M
2 2.8784 1.2987 2.8792 1.2971 ATT M
2 1.9908 1.2835 1.9913 1.2827 ATT M
2 . . -2.6026 1.1633 ATT M
2 . . -2.6894 1.1853 ATT M
2 . . -2.6742 1.112 ATT M
2 . . -2.6836 1.1913 ATT M
2 -2.7359 1.1573 -2.7365 1.156 ATT M
2 -2.721 1.194 -2.7216 1.1927 ATT M
2 -2.6846 1.1453 -2.6851 1.1441 ATT M
2 -2.6456 1.0848 -2.6461 1.0837 ATT M
2 -2.6832 1.1536 -2.6837 1.1524 ATT M
2 -2.7044 1.117 -2.705 1.1158 ATT M
2 -2.7065 1.1412 -2.7071 1.1399 ATT M
2 -2.7197 1.0857 -2.7202 1.0845 ATT M
2 -2.6911 1.158 -2.6916 1.1568 ATT M
2 -2.727 1.1818 -2.7276 1.1805 ATT M
2 -2.6887 1.0903 -2.6892 1.0891 ATT M
2 -2.7217 1.1353 -2.7223 1.134 ATT M
2 -2.7226 1.0392 -2.7231 1.0381 ATT M
2 -2.7427 1.1251 -2.7432 1.1238 ATT M
2 -2.7099 1.0671 -2.7104 1.0659 ATT M
2 -2.6673 1.0216 -2.6678 1.0205 ATT M
2 -2.7041 1.0525 -2.7046 1.0513 ATT M
2 -2.734 1.106 -2.7345 1.1047 ATT M
2 -2.9424 1.3189 -2.9432 1.3172 ATT M
2 -2.8501 1.3067 -2.8508 1.305 ATT M
2 -2.794 1.332 -2.7948 1.3304 ATT M
2 -2.8719 1.2952 -2.8726 1.2935 ATT M
2 -2.8585 1.2788 -2.8592 1.2772 ATT M
2 -2.8393 1.285 -2.84 1.2834 ATT M
2 -2.8915 1.3016 -2.8923 1.2999 ATT M
2 -2.8646 1.2947 -2.8654 1.2931 ATT M
2 -2.8367 1.2552 -2.8374 1.2537 ATT M
2 -2.8177 1.3425 -2.8185 1.3409 ATT M
2 -2.7959 1.3198 -2.7967 1.3183 ATT M
2 -2.6555 0.70336 -2.6557 0.7026 ATT M
2 . . -2.6588 0.19164 ATT M
2 . . -2.6827 0.17557 ATT M
2 . . -2.6459 0.20767 ATT M
2 . . -2.6402 0.1592 ATT M
2 . . 0 0 ATT M
2 . . -2.1923 0.78219 ATT M
2 -2.1891 0.73694 -2.1893 0.7364 ATT M
2 -2.1834 0.75519 -2.1836 0.75464 ATT M
2 -2.2089 0.80149 -2.2091 0.80089 ATT M
2 -2.198 0.8673 -2.1982 0.86666 ATT M
2 -2.1687 0.78068 -2.1689 0.78012 ATT M
2 -2.1657 0.78734 -2.1659 0.78678 ATT M
2 -2.1766 0.79772 -2.1768 0.79714 ATT M
2 -2.2327 0.7133 -2.2329 0.71276 ATT M
2 -2.2258 0.75694 -2.226 0.75637 ATT M
2 -2.2119 0.68259 -2.2121 0.68208 ATT M
2 -2.1855 0.75241 -2.1857 0.75186 ATT M
2 -2.2223 0.68785 -2.2225 0.68733 ATT M
2 -2.2415 0.70194 -2.2417 0.7014 ATT M
2 -2.1598 0.75962 -2.16 0.75908 ATT M
2 -2.2262 0.73542 -2.2264 0.73486 ATT M
2 -2.2136 0.73782 -2.2138 0.73727 ATT M
2 -2.1936 0.7399 -2.1938 0.73935 ATT M
2 -2.2216 0.74004 -2.2218 0.73948 ATT M
2 -2.2554 0.78209 -2.2556 0.78148 ATT M
2 -2.2617 0.79853 -2.2619 0.79791 ATT M
2 -2.2195 0.10901 -2.2195 0.10893 ATT M
2 . . -2.3051 -0.089947 ATT M
2 . . -2.2925 -0.037914 ATT M
2 . . -2.2757 -0.022797 ATT M
2 -2.2587 -0.06616 -2.2587 -0.066108 ATT M
2 -2.2593 -0.023854 -2.2593 -0.023836 ATT M
2 -2.371 -0.046568 -2.371 -0.046528 ATT M
2 -2.3881 -0.064963 -2.3881 -0.064907 ATT M
2 -2.413 -0.035623 -2.413 -0.035592 ATT M
2 -2.3692 -0.067496 -2.3692 -0.067438 ATT M
2 -2.3907 -0.035027 -2.3907 -0.034997 ATT M
2 -2.3053 -0.0072147 -2.3053 -0.0072089 ATT M
2 -2.3478 -0.061979 -2.3478 -0.061926 ATT M
2 -2.2839 0.16772 -2.2839 0.16759 ATT M
2 -1.8784 0.73781 -1.8786 0.73741 ATT M
2 . . -1.6113 0.74622 ATT M
2 . . -1.6497 0.71396 ATT M
2 . . -1.5926 0.71013 ATT M
2 -1.6282 0.75395 -1.6283 0.75364 ATT M
2 -1.647 0.79684 -1.6472 0.79651 ATT M
2 -1.6843 0.83603 -1.6845 0.83567 ATT M
2 -2.09 0.72274 -2.0901 0.72226 ATT M
2 . . 1.2519 1.219 ATT M
2 . . 2.5309 1.3099 ATT M
2 . . 2.5145 1.2959 ATT M
2 . . 2.5422 1.2155 ATT M
2 . . 2.5931 1.2137 ATT M
2 2.5263 1.2283 2.5269 1.2271 ATT M
2 2.5153 1.2146 2.5159 1.2134 ATT M
2 2.4756 1.2043 2.4762 1.2032 ATT M
2 2.4748 1.1802 2.4753 1.1791 ATT M
2 2.5205 1.1974 2.5211 1.1962 ATT M
2 2.5438 1.1588 2.5443 1.1577 ATT M
2 2.5854 1.166 2.586 1.1648 ATT M
2 2.5359 1.1173 2.5364 1.1162 ATT M
2 2.8497 0.91185 2.8501 0.91072 ATT M
2 . . 2.7821 0.85793 ATT M
2 . . 2.6869 0.89692 ATT M
2 2.8086 0.78887 2.8089 0.78792 ATT M
2 2.7581 0.86529 2.7584 0.86429 ATT M
2 2.7974 0.76295 2.7976 0.76204 ATT M
2 2.7704 0.8315 2.7707 0.83053 ATT M
2 2.7142 0.73038 2.7144 0.72956 ATT M
2 2.6956 0.73281 2.6958 0.732 ATT M
2 2.6517 0.78322 2.652 0.78238 ATT M
2 2.7423 0.75681 2.7426 0.75594 ATT M
2 2.7132 0.81099 2.7135 0.81008 ATT M
2 2.7089 0.83894 2.7092 0.838 ATT M
2 2.7343 0.80686 2.7346 0.80594 ATT M
2 2.6812 0.7982 2.6815 0.79732 ATT M
2 2.7857 0.76585 2.786 0.76495 ATT M
2 2.7787 0.78725 2.779 0.78633 ATT M
2 2.8514 0.70188 2.8516 0.70101 ATT M
2 2.8798 0.83589 2.8801 0.83484 ATT M
2 1.4025 0.91846 1.4026 0.91818 ATT M
2 . . -2.1204 1.0005 ATT M
2 . . -1.6443 0.97739 ATT M
2 . . -1.6495 0.98437 ATT M
2 . . -1.7014 0.94442 ATT M
2 . . -1.7612 0.90706 ATT M
2 -1.7042 0.97062 -1.7045 0.97019 ATT M
2 -1.6279 0.91509 -1.6282 0.91472 ATT M
2 -1.647 0.95951 -1.6472 0.95911 ATT M
2 -1.6389 0.89602 -1.6391 0.89566 ATT M
2 -1.6824 0.97728 -1.6826 0.97686 ATT M
2 -1.6507 1.0265 -1.651 1.0261 ATT M
2 -1.677 0.96875 -1.6772 0.96834 ATT M
2 -1.6652 1.0117 -1.6654 1.0112 ATT M
2 -1.6899 0.99154 -1.6902 0.9911 ATT M
2 -2.1839 0.94339 -2.1842 0.94271 ATT M
2 . . -2.1787 0.94364 ATT M
2 . . -2.1969 0.98531 ATT M
2 . . -2.2218 1.0045 ATT M
2 -2.2171 1.0099 -2.2175 1.0091 ATT M
2 -2.1933 0.99468 -2.1937 0.99395 ATT M
2 -2.2289 0.97503 -2.2292 0.97429 ATT M
2 -2.2853 0.97065 -2.2857 0.96988 ATT M
2 -2.2135 1.0199 -2.2138 1.0191 ATT M
2 -2.2843 1.0327 -2.2847 1.0319 ATT M
2 -2.2005 1.0078 -2.2008 1.007 ATT M
2 -2.2607 1.0416 -2.2611 1.0408 ATT M
2 -2.2687 1.1496 -2.2691 1.1487 ATT M
2 -2.3185 1.1185 -2.3189 1.1176 ATT M
2 -2.3157 1.1451 -2.3162 1.1441 ATT M
2 -2.2539 1.0863 -2.2543 1.0855 ATT M
2 -2.266 1.0886 -2.2664 1.0877 ATT M
2 -2.2344 1.0694 -2.2348 1.0685 ATT M
2 -2.2858 1.1118 -2.2863 1.1109 ATT M
2 -2.5273 1.1239 -2.5278 1.1228 ATT M
2 0 0 0 0 ATT M
2 . . 3.1893 1.161 ATT M
2 . . 3.0918 1.1081 ATT M
2 . . 3.0719 1.1991 ATT M
2 . . 3.0927 1.1712 ATT M
2 3.0757 1.0699 3.0763 1.0684 ATT M
2 3.1573 1.0778 3.1578 1.0761 ATT M
2 3.1017 1.0739 3.1022 1.0724 ATT M
2 3.0753 1.019 3.0758 1.0176 ATT M
2 3.0652 1.0641 3.0657 1.0626 ATT M
2 3.1231 0.97521 3.1235 0.97376 ATT M
2 3.0244 0.97247 3.0249 0.97111 ATT M
2 3.0855 0.9493 3.086 0.94792 ATT M
2 2.9958 1.0518 2.9963 1.0503 ATT M
2 0 0 0 0 ATT M
2 . . 0 0 ATT M
2 . . 0 0 ATT M
2 . . 0 0 ATT M
2 0 0 0 0 ATT M
2 0 0 0 0 ATT M
2 0 0 0 0 ATT M
2 0 0 0 0 ATT M
2 0 0 0 0 ATT M
2 0 0 0 0 ATT M
2 2.1804 0.80859 2.1806 0.808 ATT M
2 . . 2.0667 0.81389 ATT M
2 . . 2.1687 0.78078 ATT M
2 . . 2.1962 0.80036 ATT M
2 2.2129 0.80485 2.2131 0.80425 ATT M
2 2.1325 0.84018 2.1327 0.8396 ATT M
2 2.1588 0.83737 2.1591 0.83678 ATT M
2 2.1471 0.78581 2.1473 0.78525 ATT M
2 2.1483 0.80432 2.1485 0.80375 ATT M
2 2.1242 0.82036 2.1244 0.81979 ATT M
2 2.2002 0.81007 2.2005 0.80948 ATT M
2 2.1978 0.76822 2.198 0.76765 ATT M
2 2.2138 0.76803 2.214 0.76745 ATT M
2 2.2015 0.77506 2.2017 0.77448 ATT M
2 2.1542 0.79868 2.1544 0.79812 ATT M
2 0.48836 0.35025 0.48837 0.35024 ATT M
2 -2.5076 0.97802 -2.508 0.97708 ATT M
2 -2.5318 1.0025 -2.5322 1.0015 ATT M
2 -2.5465 0.89202 -2.5468 0.89114 ATT M
2 -2.5072 0.90414 -2.5075 0.90327 ATT M
2 -2.5562 0.91148 -2.5565 0.91057 ATT M
2 -2.4905 0.88633 -2.4908 0.8855 ATT M
2 -2.494 1.1693 -2.4945 1.1682 ATT M
2 -2.436 1.1889 -2.4366 1.1878 ATT M
2 -2.4464 1.1874 -2.4469 1.1863 ATT M
2 . . -2.4154 1.2076 ATT M
2 -2.4644 1.2082 -2.4649 1.2071 ATT M
2 -2.459 1.1901 -2.4595 1.189 ATT M
2 -2.4749 1.2027 -2.4755 1.2016 ATT M
2 -2.4048 1.2823 -2.4054 1.2811 ATT M
2 -2.5135 1.2163 -2.5141 1.2151 ATT M
2 -2.5167 1.2404 -2.5172 1.2392 ATT M
2 -2.4675 1.2515 -2.468 1.2503 ATT M
2 -2.4548 1.2445 -2.4554 1.2433 ATT M
2 -2.4329 1.2626 -2.4335 1.2614 ATT M
2 -2.4968 1.2868 -2.4974 1.2856 ATT M
2 -2.4455 1.2758 -2.4461 1.2746 ATT M
2 -2.4897 1.1326 -2.4902 1.1315 ATT M
2 -2.5033 1.2255 -2.5039 1.2244 ATT M
2 -2.4587 1.234 -2.4593 1.2329 ATT M
2 -2.4831 1.2708 -2.4837 1.2696 ATT M
2 -2.5387 1.2209 -2.5393 1.2197 ATT M
2 -4.3976 0.99236 -4.3983 0.98944 ATT M
2 . . -4.1273 1.0344 ATT M
2 . . -4.065 0.97688 ATT M
2 . . -4.0562 0.92951 ATT M
2 . . -4.0263 0.95881 ATT M
2 -4.034 0.98886 -4.0346 0.98641 ATT M
2 -4.0492 0.9638 -4.0498 0.9614 ATT M
2 -4.0421 0.94539 -4.0426 0.94304 ATT M
2 -4.1534 0.96828 -4.154 0.96573 ATT M
2 -4.1382 0.98392 -4.1388 0.98135 ATT M
2 -4.1204 0.99142 -4.1211 0.98886 ATT M
2 -4.0771 0.92593 -4.0777 0.92359 ATT M
2 -4.0764 0.93557 -4.077 0.9332 ATT M
2 -4.099 0.94062 -4.0996 0.93821 ATT M
2 -4.085 0.93922 -4.0855 0.93684 ATT M
2 -4.0748 0.93588 -4.0753 0.93351 ATT M
2 -3.9181 1.0057 -3.9187 1.0034 ATT M
2 -2.6204 1.1304 -2.6209 1.1292 ATT M
2 . . -2.5501 1.0943 ATT M
2 . . -2.5291 1.0595 ATT M
2 . . -2.6538 1.1996 ATT M
2 -2.5943 1.0706 -2.5947 1.0695 ATT M
2 -2.6212 1.0321 -2.6216 1.031 ATT M
2 -2.5991 1.145 -2.5997 1.1438 ATT M
2 -2.5385 1.1275 -2.539 1.1264 ATT M
2 -2.597 1.0922 -2.5974 1.0911 ATT M
2 -2.5621 1.1027 -2.5625 1.1016 ATT M
2 -2.4947 1.1245 -2.4952 1.1235 ATT M
2 -2.594 1.0865 -2.5945 1.0854 ATT M
2 -2.5983 1.0846 -2.5988 1.0835 ATT M
2 -2.6073 1.0853 -2.6078 1.0842 ATT M
2 -2.5826 1.1506 -2.5831 1.1495 ATT M
2 -2.6675 1.0883 -2.668 1.0871 ATT M
2 -2.5854 1.146 -2.5859 1.1449 ATT M
2 -2.6908 1.1208 -2.6913 1.1195 ATT M
2 -2.6415 1.0879 -2.642 1.0868 ATT M
2 -2.6271 1.3906 -2.6279 1.3892 ATT M
2 -2.6609 1.3659 -2.6617 1.3645 ATT M
2 -2.6228 1.4027 -2.6236 1.4012 ATT M
2 . . -2.657 1.3728 ATT M
2 -2.6288 1.4557 -2.6296 1.4542 ATT M
2 -2.6855 1.4314 -2.6863 1.4298 ATT M
2 -2.6339 1.4469 -2.6347 1.4454 ATT M
2 -2.6768 1.4383 -2.6776 1.4367 ATT M
2 -2.6585 1.4499 -2.6594 1.4483 ATT M
2 -2.7312 1.4738 -2.7321 1.4721 ATT M
2 -2.7729 1.4671 -2.7738 1.4654 ATT M
2 -2.7206 1.4395 -2.7214 1.4379 ATT M
2 -2.7122 1.4048 -2.713 1.4032 ATT M
2 -2.6998 1.4282 -2.7007 1.4266 ATT M
2 -2.7202 1.3686 -2.721 1.367 ATT M
2 -2.7294 1.3728 -2.7302 1.3712 ATT M
2 -2.7647 1.4069 -2.7656 1.4053 ATT M
2 -2.7418 1.4571 -2.7427 1.4554 ATT M
2 -2.7606 1.3633 -2.7614 1.3617 ATT M
2 -2.9388 1.5003 -2.9398 1.4983 ATT M
2 -0.35155 1.2637 -0.35164 1.2637 ATT M
2 . . 2.6979 1.1246 ATT M
2 . . 2.5905 1.2017 ATT M
2 . . 2.7019 1.1747 ATT M
2 . . 2.6993 1.1371 ATT M
2 2.6768 1.1759 2.6773 1.1746 ATT M
2 2.7267 1.1194 2.7272 1.1182 ATT M
2 2.6765 1.1117 2.677 1.1105 ATT M
2 2.676 1.2429 2.6766 1.2415 ATT M
2 2.7127 1.1692 2.7133 1.1679 ATT M
2 2.643 1.1759 2.6436 1.1747 ATT M
2 2.6911 1.1464 2.6916 1.1452 ATT M
2 2.6928 1.2174 2.6934 1.216 ATT M
2 2.6477 1.2485 2.6484 1.2472 ATT M
2 2.61 1.1777 2.6105 1.1765 ATT M
2 2.5802 1.2957 2.5809 1.2943 ATT M
2 2.6713 1.15 2.6718 1.1488 ATT M
2 2.6352 1.2308 2.6358 1.2295 ATT M
2 2.6805 1.184 2.681 1.1827 ATT M
2 2.7222 1.1484 2.7228 1.1471 ATT M
2 2.7509 1.1893 2.7515 1.1879 ATT M
2 2.8318 1.4516 2.8327 1.4498 ATT M
2 2.9397 1.4807 2.9407 1.4788 ATT M
2 . . 2.9214 1.4741 ATT M
2 2.9592 1.4657 2.9601 1.4637 ATT M
2 2.9199 1.4312 2.9208 1.4293 ATT M
2 2.9346 1.4811 2.9356 1.4791 ATT M
2 2.9364 1.5213 2.9374 1.5193 ATT M
2 2.9136 1.5222 2.9147 1.5203 ATT M
2 3.0178 1.4812 3.0188 1.4791 ATT M
2 2.9455 1.4904 2.9465 1.4884 ATT M
2 2.8872 1.5493 2.8882 1.5473 ATT M
2 3.0048 1.456 3.0058 1.454 ATT M
2 3.0004 1.4885 3.0014 1.4864 ATT M
2 2.988 1.4841 2.989 1.482 ATT M
2 2.9703 1.5 2.9714 1.4979 ATT M
2 2.955 1.5251 2.956 1.5231 ATT M
2 2.9878 1.4485 2.9888 1.4466 ATT M
2 -0.25802 1.4943 -0.25811 1.4943 ATT M
2 . . -2.8245 1.4035 ATT M
2 . . -2.5708 1.2831 ATT M
2 . . -2.5692 1.2895 ATT M
2 . . -2.5131 1.3283 ATT M
2 . . -2.555 1.3275 ATT M
2 -2.5926 1.3788 -2.5934 1.3774 ATT M
2 -2.5565 1.3453 -2.5572 1.344 ATT M
2 -2.5388 1.2995 -2.5395 1.2982 ATT M
2 -2.5622 1.3163 -2.5628 1.3149 ATT M
2 -2.4998 1.3205 -2.5004 1.3193 ATT M
2 -2.5684 1.3367 -2.5691 1.3354 ATT M
2 -2.5191 1.3251 -2.5198 1.3238 ATT M
2 -2.5494 1.265 -2.55 1.2637 ATT M
2 -2.564 1.2932 -2.5646 1.2919 ATT M
2 -2.502 1.3869 -2.5028 1.3855 ATT M
2 -2.5271 1.324 -2.5278 1.3228 ATT M
2 -2.5364 1.2739 -2.537 1.2726 ATT M
2 -2.486 1.2419 -2.4865 1.2408 ATT M
2 -2.531 1.3496 -2.5317 1.3482 ATT M
2 -2.5617 1.3551 -2.5624 1.3537 ATT M
2 -2.5442 1.3161 -2.5448 1.3148 ATT M
2 -2.4967 1.279 -2.4973 1.2778 ATT M
2 -2.5696 1.2825 -2.5702 1.2812 ATT M
2 -2.5145 1.2239 -2.5151 1.2227 ATT M
2 -2.4681 1.2535 -2.4687 1.2523 ATT M
2 -2.4852 1.2733 -2.4858 1.2721 ATT M
2 -2.5312 1.3049 -2.5319 1.3037 ATT M
2 -1.6364 1.3534 -1.6368 1.3529 ATT M
2 0.18068 0.55505 0.18069 0.55505 ATT M
2 -2.3097 1.5528 -2.3105 1.5516 ATT M
2 -2.3639 1.4862 -2.3647 1.4849 ATT M
2 -2.3078 1.2711 -2.3084 1.2701 ATT M
2 -2.3687 1.3469 -2.3694 1.3458 ATT M
2 -2.2574 1.2713 -2.258 1.2703 ATT M
2 -2.2925 1.2934 -2.293 1.2923 ATT M
2 -2.2413 1.2573 -2.2418 1.2564 ATT M
2 -2.2378 1.2538 -2.2384 1.2529 ATT M
2 -2.237 1.2374 -2.2375 1.2364 ATT M
2 -2.1926 1.2307 -2.1931 1.2298 ATT M
2 -2.1687 1.2615 -2.1693 1.2606 ATT M
2 -2.2034 1.229 -2.2039 1.2281 ATT M
2 -2.583 1.2613 -2.5836 1.26 ATT M
2 . . -3.8013 1.4415 ATT M
2 . . -3.7515 1.4196 ATT M
2 . . -3.7105 1.4519 ATT M
2 . . -3.7281 1.4445 ATT M
2 -3.6856 1.4254 -3.6868 1.4225 ATT M
2 -3.7733 1.362 -3.7743 1.359 ATT M
2 -3.7643 1.4187 -3.7654 1.4156 ATT M
2 -3.6728 1.431 -3.674 1.428 ATT M
2 -3.6809 1.4592 -3.6821 1.4562 ATT M
2 -3.7425 1.4376 -3.7437 1.4345 ATT M
2 -3.7633 1.4034 -3.7645 1.4004 ATT M
2 -3.7739 1.4098 -3.775 1.4068 ATT M
2 -3.73 1.3821 -3.7311 1.3791 ATT M
2 -2.8019 1.2375 -2.8026 1.236 ATT M
2 . . -2.209 1.2317 ATT M
2 . . -2.15 1.1672 ATT M
2 . . -2.1811 1.1134 ATT M
2 . . -2.1733 1.2175 ATT M
2 -2.1389 1.1835 -2.1393 1.1827 ATT M
2 -2.2073 1.1605 -2.2077 1.1596 ATT M
2 -2.1517 1.1512 -2.1522 1.1504 ATT M
2 -2.1875 1.1635 -2.1879 1.1626 ATT M
2 -2.177 1.0949 -2.1774 1.0941 ATT M
2 -2.1567 1.1316 -2.1572 1.1308 ATT M
2 -2.1712 1.1391 -2.1716 1.1383 ATT M
2 -2.1222 1.2033 -2.1227 1.2025 ATT M
2 -2.151 1.2053 -2.1515 1.2044 ATT M
2 -2.1499 1.1769 -2.1504 1.176 ATT M
2 -2.1612 1.1881 -2.1616 1.1873 ATT M
2 -2.1371 1.1525 -2.1376 1.1517 ATT M
2 -2.1757 1.1704 -2.1761 1.1695 ATT M
2 -2.2234 1.1553 -2.2239 1.1544 ATT M
2 -2.1668 1.1914 -2.1673 1.1906 ATT M
2 -2.1778 1.1206 -2.1782 1.1198 ATT M
2 -2.1816 1.2182 -2.1821 1.2173 ATT M
2 -2.1233 1.1012 -2.1237 1.1005 ATT M
2 -2.1367 1.1891 -2.1372 1.1882 ATT M
2 -2.3871 1.2432 -2.3876 1.2422 ATT M
2 -2.3312 1.3868 -2.3319 1.3857 ATT M
2 -2.4317 1.3598 -2.4324 1.3585 ATT M
2 -2.3199 1.3813 -2.3206 1.3802 ATT M
2 -2.338 1.3692 -2.3387 1.368 ATT M
2 -2.3531 1.31 -2.3537 1.3089 ATT M
2 -2.3928 1.3426 -2.3934 1.3414 ATT M
2 -2.3253 1.3791 -2.326 1.378 ATT M
2 -2.2726 1.3736 -2.2733 1.3725 ATT M
2 -2.2882 1.38 -2.2889 1.3789 ATT M
2 -2.3369 1.3656 -2.3376 1.3645 ATT M
2 -2.3988 1.3463 -2.3994 1.3451 ATT M
2 -2.3056 1.2755 -2.3062 1.2745 ATT M
2 -1.9901 1.582 -1.9909 1.5811 ATT M
2 . . -1.9752 1.6015 ATT M
2 . . -1.9801 1.5657 ATT M
2 . . -1.973 1.5375 ATT M
2 -2.1462 1.5754 -2.147 1.5743 ATT M
2 -0.62519 1.2957 -0.62535 1.2957 ATT M
2 . . -0.69335 1.4 ATT M
2 . . -0.59122 1.2978 ATT M
2 . . -0.59314 1.3326 ATT M
2 -0.60663 1.3593 -0.60681 1.3592 ATT M
2 -0.62259 1.2752 -0.62274 1.2751 ATT M
2 -0.62833 1.3636 -0.6285 1.3635 ATT M
2 -0.68698 1.332 -0.68717 1.3319 ATT M
2 -0.68847 1.3513 -0.68866 1.3512 ATT M
2 -0.59399 1.3564 -0.59416 1.3563 ATT M
2 -0.63288 1.3325 -0.63305 1.3324 ATT M
2 -0.93641 1.2337 -0.93662 1.2335 ATT M
2 3.074 1.3716 3.0749 1.3696 ATT M
2 . . 3.1785 1.3011 ATT M
2 . . 3.2218 1.2858 ATT M
2 . . 3.1908 1.2968 ATT M
2 3.1934 1.2525 3.1941 1.2505 ATT M
2 3.2207 1.2757 3.2215 1.2737 ATT M
2 3.2273 1.3096 3.2281 1.3075 ATT M
2 3.2195 1.3271 3.2204 1.325 ATT M
2 3.1698 1.3067 3.1706 1.3047 ATT M
2 3.1819 1.2948 3.1827 1.2928 ATT M
2 3.1744 1.3586 3.1753 1.3565 ATT M
2 3.1503 1.2989 3.1511 1.2969 ATT M
2 3.1906 1.3076 3.1914 1.3056 ATT M
2 3.1585 1.3215 3.1593 1.3195 ATT M
2 3.1744 1.2324 3.1751 1.2305 ATT M
2 3.1669 1.2902 3.1677 1.2882 ATT M
2 3.1824 1.3063 3.1833 1.3043 ATT M
2 3.232 1.345 3.2329 1.3428 ATT M
2 3.249 1.2624 3.2498 1.2604 ATT M
2 3.4721 1.2437 3.4729 1.2414 ATT M
2 3.5151 1.1841 3.5159 1.1819 ATT M
2 3.5408 1.2527 3.5417 1.2503 ATT M
2 3.4732 1.1967 3.474 1.1945 ATT M
2 3.4813 1.1386 3.482 1.1365 ATT M
2 3.4132 1.1317 3.4139 1.1296 ATT M
2 3.4695 1.1577 3.4702 1.1556 ATT M
2 3.4486 1.1671 3.4494 1.165 ATT M
2 3.4836 1.0574 3.4842 1.0554 ATT M
2 3.4915 1.1785 3.4922 1.1763 ATT M
2 3.4239 1.0874 3.4245 1.0855 ATT M
2 3.4125 1.0851 3.4131 1.0832 ATT M
2 -1.4807 1.5665 -1.4813 1.566 ATT M
2 . . -2.3186 1.3869 ATT M
2 . . -2.2275 1.3308 ATT M
2 . . -2.2456 1.3562 ATT M
2 . . -2.2729 1.3284 ATT M
2 -2.1662 1.29 -2.1668 1.2891 ATT M
2 -2.2351 1.3522 -2.2357 1.3511 ATT M
2 -2.2457 1.3376 -2.2463 1.3365 ATT M
2 -2.1997 1.3643 -2.2003 1.3633 ATT M
2 -2.1152 1.2908 -2.1157 1.2899 ATT M
2 -2.152 1.3486 -2.1526 1.3476 ATT M
2 -2.1596 1.3056 -2.1602 1.3046 ATT M
2 -2.1359 1.3081 -2.1365 1.3072 ATT M
2 -2.168 1.3064 -2.1686 1.3055 ATT M
2 -2.0938 1.2729 -2.0944 1.2721 ATT M
2 -2.1634 1.356 -2.164 1.3551 ATT M
2 -2.1354 1.3357 -2.136 1.3348 ATT M
2 -2.1139 1.3938 -2.1146 1.3929 ATT M
2 -2.107 1.3798 -2.1076 1.3789 ATT M
2 -2.0975 1.3632 -2.0981 1.3623 ATT M
2 -2.0928 1.274 -2.0933 1.2731 ATT M
2 -2.072 1.3829 -2.0726 1.382 ATT M
2 -2.1506 1.4339 -2.1512 1.4329 ATT M
2 -2.2187 1.2996 -2.2193 1.2986 ATT M
2 -2.4443 1.2938 -2.4449 1.2926 ATT M
2 . . 0.69495 1.2521 ATT M
2 . . 3.1142 1.2629 ATT M
2 . . 3.2084 1.2909 ATT M
2 . . 3.2021 1.2918 ATT M
2 . . 3.1927 1.2938 ATT M
2 3.1877 1.2584 3.1885 1.2564 ATT M
2 3.1618 1.285 3.1626 1.283 ATT M
2 3.1298 1.3004 3.1306 1.2984 ATT M
2 3.1524 1.2933 3.1532 1.2913 ATT M
2 3.1447 1.2743 3.1455 1.2724 ATT M
2 3.1467 1.2541 3.1474 1.2522 ATT M
2 3.2377 1.2408 3.2384 1.2388 ATT M
2 3.1727 1.2621 3.1735 1.2602 ATT M
2 0 0 0 0 ATT M
2 -2.2766 1.1084 -2.277 1.1076 ATT M
2 -2.3254 1.1493 -2.3259 1.1484 ATT M
2 -2.2774 1.1132 -2.2779 1.1123 ATT M
2 -2.2738 1.1522 -2.2742 1.1513 ATT M
2 -2.2752 1.0831 -2.2756 1.0823 ATT M
2 -2.288 1.0756 -2.2884 1.0747 ATT M
2 -2.2704 1.0431 -2.2708 1.0423 ATT M
2 -2.2987 1.0777 -2.2992 1.0768 ATT M
2 -2.2588 1.0631 -2.2592 1.0623 ATT M
2 -2.2693 1.0504 -2.2697 1.0496 ATT M
2 -2.281 1.1108 -2.2814 1.11 ATT M
2 -2.2601 1.0593 -2.2605 1.0584 ATT M
2 -2.262 1.0217 -2.2624 1.0209 ATT M
2 -2.2826 1.0339 -2.2829 1.0331 ATT M
2 -2.2644 1.1007 -2.2648 1.0999 ATT M
2 -2.2643 1.0162 -2.2646 1.0154 ATT M
2 -2.3072 1.0085 -2.3076 1.0076 ATT M
2 -2.3127 1.0444 -2.3131 1.0435 ATT M
2 -2.3212 1.0063 -2.3216 1.0055 ATT M
2 -2.3125 1.0395 -2.3129 1.0387 ATT M
2 -2.2628 1.0461 -2.2631 1.0453 ATT M
2 -2.2966 1.0433 -2.297 1.0424 ATT M
2 -2.2612 1.143 -2.2616 1.1421 ATT M
2 -2.3514 1.0602 -2.3518 1.0593 ATT M
2 -2.3066 1.0717 -2.307 1.0708 ATT M
2 -2.2705 1.1002 -2.2709 1.0994 ATT M
2 -2.2188 1.0801 -2.2192 1.0793 ATT M
2 -2.3099 1.0819 -2.3104 1.0811 ATT M
2 -2.2822 1.0853 -2.2826 1.0844 ATT M
2 -2.2491 1.1417 -2.2495 1.1408 ATT M
2 -2.2623 1.1392 -2.2627 1.1383 ATT M
2 -2.3098 1.1492 -2.3103 1.1482 ATT M
2 -2.3189 1.1148 -2.3193 1.1139 ATT M
2 -2.535 1.0314 -2.5354 1.0304 ATT M
2 -2.4261 0.96064 -2.4264 0.95977 ATT M
2 -2.4547 0.94873 -2.4551 0.94786 ATT M
2 -2.4534 0.99838 -2.4537 0.99746 ATT M
2 -2.4236 0.97404 -2.424 0.97317 ATT M
2 -2.4909 1.0636 -2.4913 1.0626 ATT M
2 -2.3937 0.98774 -2.3941 0.98687 ATT M
2 -2.4117 1.0065 -2.4121 1.0056 ATT M
2 -2.4195 0.97627 -2.4199 0.97539 ATT M
2 -2.4557 0.96243 -2.456 0.96155 ATT M
2 -2.367 0.98495 -2.3674 0.98411 ATT M
2 -2.4297 0.92277 -2.43 0.92194 ATT M
2 -2.4479 1.0107 -2.4483 1.0098 ATT M
2 -2.4403 1.0019 -2.4407 1.0009 ATT M
2 -2.425 1.1157 -2.4255 1.1147 ATT M
2 -2.4208 1.0071 -2.4212 1.0062 ATT M
2 -2.3911 1.0478 -2.3915 1.0469 ATT M
2 -2.3247 0.95081 -2.325 0.95003 ATT M
2 -2.4494 0.95607 -2.4497 0.9552 ATT M
2 -2.4149 0.94383 -2.4152 0.94299 ATT M
2 -2.4313 0.96974 -2.4316 0.96887 ATT M
2 -2.4406 0.97628 -2.4409 0.9754 ATT M
2 -2.4378 0.97824 -2.4381 0.97735 ATT M
2 -2.4069 0.97169 -2.4073 0.97083 ATT M
2 -2.4451 0.90854 -2.4454 0.90771 ATT M
2 -2.4089 0.93756 -2.4092 0.93673 ATT M
2 -2.3413 1.2613 -2.3419 1.2602 ATT M
2 -2.2328 1.1322 -2.2333 1.1313 ATT M
2 -2.2573 1.1711 -2.2578 1.1702 ATT M
2 -2.2643 1.1974 -2.2648 1.1965 ATT M
2 -2.2585 1.2939 -2.2591 1.2929 ATT M
2 -2.2662 1.1872 -2.2667 1.1863 ATT M
2 -2.2928 1.1298 -2.2933 1.1289 ATT M
2 -2.3529 1.1741 -2.3534 1.1731 ATT M
2 -2.2875 1.1477 -2.2879 1.1468 ATT M
2 -2.3104 1.0919 -2.3108 1.091 ATT M
2 -2.3086 1.132 -2.3091 1.1311 ATT M
2 -2.2595 1.1325 -2.2599 1.1316 ATT M
2 -2.2756 1.1766 -2.2761 1.1756 ATT M
2 -2.3275 1.1436 -2.328 1.1426 ATT M
2 -1.8749 1.1324 -1.8753 1.1317 ATT M
2 . . 2.707 0.82253 ATT M
2 . . 3.3051 1.0171 ATT M
2 . . 3.4441 0.84426 ATT M
2 . . 3.3723 0.94024 ATT M
2 . . 3.4014 0.95756 ATT M
2 3.4473 0.91815 3.4477 0.91648 ATT M
2 3.4727 0.93578 3.4731 0.93406 ATT M
2 3.4334 0.83593 3.4338 0.83443 ATT M
2 3.4403 0.94872 3.4408 0.94701 ATT M
2 3.4632 0.86519 3.4636 0.86361 ATT M
2 3.4576 0.99115 3.4581 0.98935 ATT M
2 3.4031 0.86549 3.4035 0.86397 ATT M
2 3.098 0.92144 3.0984 0.92009 ATT M
2 . . 3.1006 1.0021 ATT M
2 . . 3.1726 0.82105 ATT M
2 3.1416 0.96755 3.1421 0.96609 ATT M
2 3.1507 0.80762 3.151 0.8064 ATT M
2 3.1832 0.82148 3.1835 0.82021 ATT M
2 3.1121 0.8615 3.1125 0.86023 ATT M
2 3.1538 0.85993 3.1541 0.85863 ATT M
2 3.2041 0.89313 3.2045 0.89173 ATT M
2 3.2211 0.79752 3.2215 0.79626 ATT M
2 3.1534 0.88068 3.1537 0.87935 ATT M
2 3.1714 0.82897 3.1717 0.8277 ATT M
2 3.1977 0.82551 3.198 0.82422 ATT M
2 3.1968 0.79382 3.1971 0.79258 ATT M
2 3.1718 0.89413 3.1722 0.89276 ATT M
2 3.2004 0.83491 3.2007 0.8336 ATT M
2 3.2043 0.78491 3.2046 0.78369 ATT M
2 3.2093 0.76831 3.2096 0.7671 ATT M
2 3.1996 0.86874 3.2 0.86738 ATT M
2 3.1711 0.90919 3.1715 0.9078 ATT M
2 3.2803 0.82773 3.2807 0.82637 ATT M
2 3.211 0.87036 3.2113 0.86899 ATT M
2 3.3302 0.90475 3.3306 0.90322 ATT M
2 3.2407 0.99787 3.2412 0.99627 ATT M
2 3.2732 0.92435 3.2736 0.92284 ATT M
2 3.2607 0.97711 3.2612 0.97553 ATT M
2 3.2068 1.0362 3.2074 1.0346 ATT M
2 3.2495 0.99452 3.25 0.99292 ATT M
2 3.2093 1.0034 3.2098 1.0018 ATT M
2 3.2192 0.94059 3.2197 0.9391 ATT M
2 3.307 1.024 3.3076 1.0223 ATT M
2 3.2283 0.97337 3.2288 0.97182 ATT M
2 3.1577 1.0458 3.1583 1.0442 ATT M
2 3.2355 0.93949 3.236 0.93799 ATT M
2 3.2171 0.92715 3.2175 0.92569 ATT M
2 3.1949 0.92198 3.1953 0.92055 ATT M
2 3.264 0.99686 3.2645 0.99524 ATT M
2 3.2908 1.0383 3.2914 1.0366 ATT M
2 3.3727 1.2127 3.3735 1.2106 ATT M
2 3.347 1.2046 3.3477 1.2026 ATT M
2 3.3303 1.3135 3.3312 1.3112 ATT M
2 3.2885 1.2594 3.2893 1.2573 ATT M
2 3.3116 1.1824 3.3123 1.1804 ATT M
2 3.3567 1.1842 3.3574 1.1821 ATT M
2 3.3709 1.1438 3.3716 1.1418 ATT M
2 3.3773 1.1355 3.378 1.1335 ATT M
2 3.2495 1.1135 3.2501 1.1117 ATT M
2 3.3397 1.1099 3.3404 1.108 ATT M
2 3.2879 1.1418 3.2885 1.14 ATT M
2 3.3828 1.1241 3.3835 1.1222 ATT M
2 3.3261 1.1311 3.3267 1.1292 ATT M
2 1.9778 1.208 1.9783 1.2073 ATT M
2 . . -1.8707 1.0344 ATT M
2 . . -2.2794 1.1197 ATT M
2 . . -2.3095 1.0547 ATT M
2 . . -2.2694 1.0095 ATT M
2 . . -2.3412 1.0147 ATT M
2 -2.3227 1.078 -2.3231 1.0772 ATT M
2 -2.2531 1.0428 -2.2535 1.042 ATT M
2 -2.3581 1.1272 -2.3585 1.1263 ATT M
2 -2.357 1.0405 -2.3574 1.0397 ATT M
2 -2.4159 1.1058 -2.4163 1.1048 ATT M
2 -2.3516 1.0701 -2.3521 1.0692 ATT M
2 -2.4397 1.0054 -2.4401 1.0045 ATT M
2 0.29607 0.46683 0.29608 0.46682 ATT M
2 -2.3883 0.99231 -2.3886 0.99145 ATT M
2 -2.3809 0.91854 -2.3812 0.91775 ATT M
2 -2.3279 0.97243 -2.3282 0.97163 ATT M
2 -2.3878 1.0793 -2.3883 1.0784 ATT M
2 -2.3411 1.1144 -2.3416 1.1135 ATT M
2 -2.3245 1.0694 -2.3249 1.0686 ATT M
2 -2.33 1.1266 -2.3305 1.1257 ATT M
2 -2.4062 1.5057 -2.4071 1.5044 ATT M
2 . . -2.3283 1.6529 ATT M
2 . . -2.4273 1.6299 ATT M
2 . . -2.3886 1.5836 ATT M
2 -2.3812 1.5523 -2.3821 1.551 ATT M
2 -2.3517 1.6526 -2.3527 1.6512 ATT M
2 -2.3778 1.5796 -2.3787 1.5782 ATT M
2 -2.4069 1.5346 -2.4077 1.5332 ATT M
2 -2.3398 1.581 -2.3407 1.5797 ATT M
2 -2.3653 1.602 -2.3662 1.6006 ATT M
2 -2.4077 1.5495 -2.4086 1.5481 ATT M
2 -2.3061 1.6502 -2.307 1.6488 ATT M
2 -2.2882 1.5847 -2.2891 1.5834 ATT M
2 -2.2729 1.5455 -2.2737 1.5443 ATT M
2 -2.2367 1.515 -2.2375 1.5139 ATT M
2 -2.3027 1.517 -2.3035 1.5158 ATT M
2 -2.2928 1.4424 -2.2936 1.4413 ATT M
2 -1.4307 1.3917 -1.4311 1.3913 ATT M
2 . . 3.7669 1.1972 ATT M
2 . . 3.3717 1.2597 ATT M
2 . . 3.4788 1.3307 ATT M
2 . . 3.5168 1.2665 ATT M
2 3.4991 1.2382 3.4999 1.2359 ATT M
2 3.5122 1.255 3.513 1.2526 ATT M
2 3.5593 1.2496 3.5601 1.2472 ATT M
2 3.5437 1.282 3.5446 1.2796 ATT M
2 3.5216 1.1877 3.5223 1.1854 ATT M
2 3.5347 1.2101 3.5354 1.2078 ATT M
2 3.4951 1.2996 3.496 1.2972 ATT M
2 3.4212 1.309 3.4221 1.3066 ATT M
2 3.4872 1.205 3.488 1.2028 ATT M
2 3.3552 1.1852 3.3559 1.1831 ATT M
2 3.2202 1.1852 3.2209 1.1834 ATT M
2 3.1481 1.1553 3.1488 1.1536 ATT M
2 . . 3.1822 1.1038 ATT M
2 3.1936 1.1929 3.1943 1.191 ATT M
2 3.1961 1.0898 3.1967 1.0881 ATT M
2 3.1873 1.1322 3.1879 1.1304 ATT M
2 3.1602 1.0822 3.1608 1.0805 ATT M
2 3.1845 1.2039 3.1852 1.2021 ATT M
2 3.1116 1.2227 3.1124 1.2209 ATT M
2 3.1642 1.1829 3.1648 1.1811 ATT M
2 3.2542 1.11 3.2548 1.1082 ATT M
2 3.2755 1.0928 3.2761 1.091 ATT M
2 3.1846 1.2096 3.1853 1.2078 ATT M
2 3.225 1.2601 3.2258 1.2581 ATT M
2 3.1964 1.2211 3.1972 1.2192 ATT M
2 3.19 1.1059 3.1906 1.1042 ATT M
2 3.2674 1.1362 3.2681 1.1344 ATT M
2 3.2088 1.1429 3.2094 1.1411 ATT M
2 3.2359 1.128 3.2365 1.1262 ATT M
2 3.2484 1.1194 3.2491 1.1176 ATT M
2 3.2521 1.0933 3.2527 1.0916 ATT M
2 3.3034 1.1523 3.304 1.1504 ATT M
2 3.311 1.098 3.3116 1.0962 ATT M
2 3.2695 1.1563 3.2702 1.1545 ATT M
2 3.26 1.1925 3.2607 1.1906 ATT M
2 3.2768 1.1055 3.2774 1.1037 ATT M
2 3.2684 1.0952 3.269 1.0934 ATT M
2 3.2592 1.0774 3.2598 1.0756 ATT M
2 3.1959 1.1085 3.1965 1.1068 ATT M
2 3.2141 1.1986 3.2148 1.1967 ATT M
2 3.2165 1.2192 3.2173 1.2173 ATT M
2 3.2446 1.163 3.2452 1.1612 ATT M
2 3.2293 1.2424 3.2301 1.2404 ATT M
2 3.2216 1.3262 3.2224 1.3241 ATT M
2 3.2303 1.1633 3.2309 1.1614 ATT M
2 3.2301 1.1634 3.2308 1.1616 ATT M
2 3.2176 1.1355 3.2182 1.1337 ATT M
2 3.2642 1.1391 3.2649 1.1373 ATT M
2 3.1729 1.1374 3.1735 1.1357 ATT M
2 1.23 1.1614 1.2303 1.1611 ATT M
2 . . -1.5868 1.3181 ATT M
2 . . -1.3554 1.2851 ATT M
2 . . -1.4266 1.2384 ATT M
2 . . -1.4612 1.2412 ATT M
2 -1.4374 1.2512 -1.4377 1.2508 ATT M
2 -1.5402 1.2369 -1.5406 1.2364 ATT M
2 -1.4861 1.2667 -1.4865 1.2662 ATT M
2 -1.4996 1.2124 -1.4999 1.212 ATT M
2 -1.4858 1.1981 -1.4861 1.1977 ATT M
2 -1.5134 1.2009 -1.5137 1.2005 ATT M
2 -1.5044 1.2148 -1.5048 1.2143 ATT M
2 -1.4627 1.1791 -1.463 1.1787 ATT M
2 -1.4434 1.2416 -1.4437 1.2413 ATT M
2 -1.3007 1.2197 -1.301 1.2194 ATT M
2 -0.78799 1.2806 -0.78818 1.2804 ATT M
2 . . -0.78858 1.3537 ATT M
2 . . -0.74277 1.4003 ATT M
2 . . -0.75429 1.3677 ATT M
2 -0.78329 1.3416 -0.7835 1.3414 ATT M
2 -0.76237 1.3899 -0.7626 1.3897 ATT M
2 -0.7457 1.3223 -0.7459 1.3222 ATT M
2 -0.67063 1.2693 -0.67079 1.2693 ATT M
2 -2.3204 1.2903 -2.321 1.2893 ATT M
2 . . -2.3886 1.2739 ATT M
2 . . -2.4035 1.3434 ATT M
2 . . -2.3785 1.3992 ATT M
2 -2.4414 1.3101 -2.442 1.3089 ATT M
2 -2.4096 1.3312 -2.4102 1.33 ATT M
2 -2.4564 1.3439 -2.4571 1.3427 ATT M
2 -2.481 1.3871 -2.4817 1.3858 ATT M
2 -2.4626 1.381 -2.4633 1.3797 ATT M
2 -2.4891 1.3247 -2.4898 1.3235 ATT M
2 -2.4329 1.37 -2.4336 1.3687 ATT M
2 -2.4105 1.3265 -2.4112 1.3253 ATT M
2 -2.4295 1.3028 -2.4301 1.3016 ATT M
2 -2.4646 1.3513 -2.4652 1.35 ATT M
2 -2.4105 1.3961 -2.4112 1.3948 ATT M
2 -2.4205 1.3956 -2.4212 1.3943 ATT M
2 -2.36 1.3585 -2.3607 1.3573 ATT M
2 -2.3632 1.3207 -2.3638 1.3196 ATT M
2 -2.3965 1.271 -2.3971 1.2699 ATT M
2 -2.3652 1.307 -2.3658 1.3059 ATT M
2 -2.3965 1.39 -2.3972 1.3887 ATT M
2 -2.3152 1.3455 -2.3158 1.3444 ATT M
2 -2.2637 1.2578 -2.2642 1.2568 ATT M
2 -2.3161 1.2626 -2.3166 1.2616 ATT M
2 -2.2654 1.2436 -2.266 1.2426 ATT M
2 -2.3542 1.2689 -2.3547 1.2679 ATT M
2 -2.3023 1.2169 -2.3028 1.2159 ATT M
2 -2.348 1.2579 -2.3486 1.2568 ATT M
2 -2.3423 1.2643 -2.3428 1.2633 ATT M
2 -2.3665 1.2321 -2.367 1.2311 ATT M
2 -2.4096 1.2822 -2.4102 1.281 ATT M
2 -2.388 1.2957 -2.3886 1.2946 ATT M
2 -2.3753 1.3118 -2.3759 1.3106 ATT M
2 -2.3749 1.2954 -2.3755 1.2943 ATT M
2 -2.4106 1.3089 -2.4112 1.3078 ATT M
2 -2.3652 1.3016 -2.3658 1.3005 ATT M
2 -2.3692 1.3452 -2.3699 1.3441 ATT M
2 -2.3705 1.2689 -2.3711 1.2678 ATT M
2 -2.4154 1.3089 -2.416 1.3077 ATT M
2 -2.3946 1.2628 -2.3952 1.2617 ATT M
2 -2.3639 1.2245 -2.3644 1.2235 ATT M
2 -2.3722 1.2554 -2.3727 1.2543 ATT M
2 -2.4009 1.3491 -2.4015 1.3479 ATT M
2 -1.1323 1.3332 -1.1326 1.3329 ATT M
2 . . 3.4883 0.89784 ATT M
2 . . 3.3508 0.97305 ATT M
2 . . 3.3942 1.0151 ATT M
2 . . 3.3858 1.0297 ATT M
2 3.377 0.91857 3.3774 0.91697 ATT M
2 -1.447 0.99907 -1.4473 0.99876 ATT M
2 -2.5353 0.93536 -2.5357 0.93444 ATT M
2 -2.5362 0.88919 -2.5365 0.88832 ATT M
2 -2.524 0.83528 -2.5242 0.83447 ATT M
2 -2.5263 0.88623 -2.5266 0.88537 ATT M
2 -2.4848 0.87552 -2.4851 0.87469 ATT M
2 -2.5028 0.91857 -2.5031 0.91769 ATT M
2 -2.4675 0.93014 -2.4678 0.92927 ATT M
2 -2.4401 0.9562 -2.4404 0.95533 ATT M
2 -2.4087 0.961 -2.409 0.96015 ATT M
2 -2.4575 0.89465 -2.4578 0.89383 ATT M
2 -2.3925 0.97004 -2.3928 0.96919 ATT M
2 -2.4093 0.93419 -2.4096 0.93337 ATT M
2 -2.4316 0.92312 -2.4319 0.92229 ATT M
2 -2.3172 0.96098 -2.3176 0.96019 ATT M
2 -1.1579 0.91597 -1.158 0.91579 ATT M
2 . . 1.6959 1.071 ATT M
2 . . 2.3444 1.1309 ATT M
2 . . 2.345 1.1629 ATT M
2 . . 2.3383 1.153 ATT M
2 . . 2.3045 1.1037 ATT M
2 2.3822 1.1402 2.3827 1.1392 ATT M
2 2.3214 1.1673 2.3219 1.1664 ATT M
2 2.3595 1.1275 2.36 1.1266 ATT M
2 2.3249 1.1119 2.3253 1.111 ATT M
2 2.3097 1.162 2.3101 1.161 ATT M
2 2.2922 1.1684 2.2927 1.1675 ATT M
2 2.3582 1.1289 2.3587 1.128 ATT M
2 2.9499 1.2069 2.9506 1.2053 ATT M
2 . . 2.9375 1.2308 ATT M
2 . . 2.9493 1.2313 ATT M
2 . . 2.9757 1.189 ATT M
2 2.9203 1.25 2.921 1.2484 ATT M
2 2.8972 1.2297 2.8979 1.2281 ATT M
2 2.9321 1.2509 2.9328 1.2493 ATT M
2 2.9301 1.152 2.9307 1.1504 ATT M
2 2.958 1.174 2.9586 1.1725 ATT M
2 2.919 1.1929 2.9196 1.1914 ATT M
2 2.9385 1.0888 2.9391 1.0873 ATT M
2 2.9069 1.1591 2.9075 1.1576 ATT M
2 3.0008 1.2096 3.0015 1.208 ATT M
2 2.9865 1.2101 2.9871 1.2085 ATT M
2 2.9827 1.2353 2.9833 1.2337 ATT M
2 2.9996 1.1906 3.0003 1.189 ATT M
2 2.9764 1.1831 2.977 1.1815 ATT M
2 2.9864 1.1631 2.987 1.1615 ATT M
2 2.9469 1.1926 2.9475 1.191 ATT M
2 3.0476 1.1527 3.0483 1.1511 ATT M
2 3.0295 1.1887 3.0301 1.187 ATT M
2 3.0527 1.2049 3.0534 1.2031 ATT M
2 3.0457 1.2413 3.0464 1.2395 ATT M
2 3.0559 1.1636 3.0565 1.162 ATT M
2 3.0628 1.2117 3.0634 1.2099 ATT M
2 3.0976 1.1911 3.0982 1.1893 ATT M
2 3.0541 1.0793 3.0546 1.0777 ATT M
2 3.0939 1.4138 3.0948 1.4117 ATT M
2 3.1166 1.4738 3.1177 1.4716 ATT M
2 3.1203 1.5549 3.1214 1.5525 ATT M
2 . . 3.1025 1.5589 ATT M
2 3.0661 1.4751 3.0671 1.4729 ATT M
2 3.0796 1.4614 3.0806 1.4593 ATT M
2 3.1287 1.4633 3.1297 1.4611 ATT M
2 3.0856 1.4314 3.0865 1.4294 ATT M
2 3.0588 1.4284 3.0597 1.4263 ATT M
2 3.0618 1.4761 3.0628 1.474 ATT M
2 3.0288 1.42 3.0297 1.418 ATT M
2 3.0538 1.4271 3.0548 1.425 ATT M
2 3.0605 1.405 3.0615 1.403 ATT M
2 3.1125 1.3499 3.1134 1.348 ATT M
2 3.0564 1.4572 3.0574 1.4551 ATT M
2 3.0913 1.3447 3.0921 1.3428 ATT M
2 3.0306 1.4311 3.0315 1.4291 ATT M
2 3.0631 1.4481 3.0641 1.446 ATT M
2 3.1365 1.4388 3.1374 1.4367 ATT M
2 1.4474 1.3127 1.4478 1.3123 ATT M
2 . . -2.5384 0.98579 ATT M
2 . . -2.0778 1.0064 ATT M
2 . . -2.1654 0.98872 ATT M
2 . . -2.1455 0.99614 ATT M
2 . . -2.176 1.0303 ATT M
2 -2.1458 0.99794 -2.1461 0.99724 ATT M
2 -2.1794 0.95825 -2.1797 0.95756 ATT M
2 -2.0944 1.0311 -2.0947 1.0304 ATT M
2 -2.1579 1.0338 -2.1583 1.0331 ATT M
2 -2.1819 0.96688 -2.1822 0.96618 ATT M
2 -2.2174 0.99077 -2.2177 0.99003 ATT M
2 -2.2173 0.97291 -2.2176 0.97218 ATT M
2 -2.2133 1.0043 -2.2136 1.0036 ATT M
2 -2.2755 0.94006 -2.2758 0.93932 ATT M
2 -2.2175 0.9614 -2.2178 0.96068 ATT M
2 -2.236 1.0032 -2.2364 1.0025 ATT M
2 -2.1954 0.99827 -2.1957 0.99754 ATT M
2 -2.1835 0.9806 -2.1839 0.97989 ATT M
2 -2.1667 0.9356 -2.167 0.93493 ATT M
2 -2.1548 0.99715 -2.1551 0.99644 ATT M
2 -2.1263 0.9778 -2.1266 0.97713 ATT M
2 -2.1773 0.97894 -2.1776 0.97823 ATT M
2 -2.1639 0.9393 -2.1642 0.93863 ATT M
2 -2.1828 0.97576 -2.1831 0.97505 ATT M
2 -2.1636 1.0074 -2.1639 1.0067 ATT M
2 -2.0984 1.0239 -2.0988 1.0233 ATT M
2 -2.1765 1.0526 -2.1768 1.0519 ATT M
2 -2.17 1.0036 -2.1704 1.0029 ATT M
2 -2.208 0.97591 -2.2083 0.97518 ATT M
2 -2.3868 1.1438 -2.3873 1.1428 ATT M
2 -2.3576 1.2103 -2.3582 1.2093 ATT M
2 -2.3639 1.1433 -2.3644 1.1423 ATT M
2 -2.3751 1.1271 -2.3756 1.1261 ATT M
2 -2.3112 1.0925 -2.3116 1.0916 ATT M
2 -2.4072 1.048 -2.4076 1.0471 ATT M
2 -2.4219 1.1802 -2.4224 1.1791 ATT M
2 -2.4128 1.0671 -2.4132 1.0661 ATT M
2 -2.4173 1.0577 -2.4177 1.0568 ATT M
2 -2.3972 1.085 -2.3977 1.084 ATT M
2 -2.3976 1.0682 -2.398 1.0673 ATT M
2 -2.5179 1.0267 -2.5183 1.0257 ATT M
2 1.244 1.1174 1.2442 1.1171 ATT M
2 . . 2.7915 1.2845 ATT M
2 . . 2.7488 1.1907 ATT M
2 . . 2.8358 1.1232 ATT M
2 . . 2.8349 1.1629 ATT M
2 2.8265 1.1953 2.8271 1.1938 ATT M
2 2.8593 1.2656 2.86 1.264 ATT M
2 2.8302 1.3137 2.831 1.3121 ATT M
2 2.8043 1.2237 2.805 1.2222 ATT M
2 2.9001 1.2487 2.9008 1.2471 ATT M
2 2.7933 1.1023 2.7939 1.101 ATT M
2 2.8543 1.2041 2.8549 1.2026 ATT M
2 2.8314 1.1654 2.8319 1.164 ATT M
2 2.7803 1.1083 2.7808 1.107 ATT M
2 2.8376 1.0778 2.8381 1.0765 ATT M
2 2.8808 1.1452 2.8814 1.1437 ATT M
2 2.8955 1.0898 2.8961 1.0884 ATT M
2 2.9184 1.1425 2.9189 1.141 ATT M
2 2.9128 1.0935 2.9134 1.0921 ATT M
2 3.0138 1.0827 3.0144 1.0812 ATT M
2 2.9008 1.0907 2.9013 1.0893 ATT M
2 2.937 1.1573 2.9376 1.1557 ATT M
2 2.9433 1.0915 2.9438 1.09 ATT M
2 2.888 1.111 2.8886 1.1095 ATT M
2 2.9549 1.1473 2.9555 1.1457 ATT M
2 2.9109 1.2211 2.9116 1.2195 ATT M
2 2.9847 1.1699 2.9853 1.1683 ATT M
2 3.0518 1.1061 3.0524 1.1046 ATT M
2 2.9772 1.15 2.9778 1.1485 ATT M
2 2.9546 1.1471 2.9552 1.1456 ATT M
2 2.9963 1.1294 2.9969 1.1279 ATT M
2 2.9976 1.0416 2.9981 1.0402 ATT M
2 2.9517 1.0707 2.9522 1.0692 ATT M
2 2.9924 1.0772 2.9929 1.0757 ATT M
2 0.3523 0.26097 0.3523 0.26096 ATT M
2 -2.4151 1.5312 -2.416 1.5298 ATT M
2 -2.4204 1.5201 -2.4213 1.5187 ATT M
2 -2.3675 1.5205 -2.3684 1.5192 ATT M
2 -2.4147 1.4778 -2.4155 1.4765 ATT M
2 -2.3582 1.4709 -2.359 1.4697 ATT M
2 -2.405 1.4617 -2.4058 1.4604 ATT M
2 -2.3763 1.4845 -2.3771 1.4832 ATT M
2 -2.4067 1.4359 -2.4074 1.4346 ATT M
2 -2.3939 1.4417 -2.3947 1.4404 ATT M
2 -2.5711 1.3298 -2.5718 1.3285 ATT M
2 -2.6139 1.1646 -2.6144 1.1634 ATT M
2 -2.6095 1.1453 -2.61 1.1441 ATT M
2 -2.6086 1.149 -2.6092 1.1479 ATT M
2 -2.6412 1.039 -2.6416 1.0379 ATT M
2 -2.5675 1.208 -2.568 1.2067 ATT M
2 -2.6213 1.1679 -2.6219 1.1667 ATT M
2 -2.6209 1.0886 -2.6214 1.0874 ATT M
2 -2.4937 1.1338 -2.4942 1.1328 ATT M
2 -2.4903 1.133 -2.4908 1.1319 ATT M
2 -2.5022 1.1571 -2.5027 1.156 ATT M
2 -2.5676 1.1419 -2.5681 1.1408 ATT M
2 -2.4754 1.0756 -2.4758 1.0746 ATT M
2 -2.4882 1.1768 -2.4887 1.1757 ATT M
2 -2.5274 1.1775 -2.528 1.1764 ATT M
2 -2.5092 1.1839 -2.5098 1.1828 ATT M
2 -2.5065 1.1599 -2.507 1.1588 ATT M
2 -2.4754 1.1619 -2.4759 1.1608 ATT M
2 -2.4814 1.1429 -2.4819 1.1419 ATT M
2 -3.4459 1.1604 -3.4467 1.1583 ATT M
2 . . -3.5996 1.1872 ATT M
2 . . -3.6001 1.1338 ATT M
2 . . -3.5561 1.1605 ATT M
2 -3.6125 1.225 -3.6133 1.2226 ATT M
2 -3.5765 1.1635 -3.5772 1.1612 ATT M
2 -3.5576 1.218 -3.5584 1.2156 ATT M
2 -3.5669 1.2041 -3.5677 1.2017 ATT M
2 -3.5207 1.2419 -3.5215 1.2395 ATT M
2 -3.5167 1.2251 -3.5175 1.2228 ATT M
2 -3.5277 1.2157 -3.5284 1.2134 ATT M
2 -3.6204 1.1713 -3.6212 1.1689 ATT M
2 -3.5195 1.2731 -3.5204 1.2707 ATT M
2 -3.5405 1.2549 -3.5413 1.2525 ATT M
2 -3.6605 1.2088 -3.6613 1.2063 ATT M
2 -3.8499 1.2892 -3.8509 1.2863 ATT M
2 . . -3.8704 1.3117 ATT M
2 . . -3.8134 1.2619 ATT M
2 -3.7736 1.3084 -3.7746 1.3055 ATT M
2 -2.8714 1.2566 -2.8721 1.255 ATT M
2 . . -2.4998 1.4714 ATT M
2 . . -2.4703 1.4147 ATT M
2 . . -2.4519 1.3694 ATT M
2 . . -2.4991 1.3821 ATT M
2 -2.4534 1.4088 -2.4542 1.4075 ATT M
2 -2.4485 1.393 -2.4493 1.3917 ATT M
2 -2.4536 1.4286 -2.4543 1.4272 ATT M
2 -2.4806 1.3902 -2.4813 1.3889 ATT M
2 -2.4215 1.421 -2.4223 1.4198 ATT M
2 -2.4606 1.3907 -2.4613 1.3894 ATT M
2 -2.5122 1.3557 -2.5129 1.3544 ATT M
2 -2.4223 1.4208 -2.423 1.4195 ATT M
2 -2.3553 1.1832 -2.3558 1.1822 ATT M
2 2.2746 1.5296 2.2754 1.5284 ATT M
2 . . 2.3799 1.6298 ATT M
2 . . 2.3997 1.556 ATT M
2 . . 2.4408 1.5446 ATT M
2 2.4583 1.6075 2.4592 1.6061 ATT M
2 2.4269 1.5452 2.4278 1.5438 ATT M
2 2.4939 1.5907 2.4949 1.5892 ATT M
2 2.4088 1.6072 2.4097 1.6058 ATT M
2 2.4749 1.698 2.476 1.6964 ATT M
2 2.3691 1.6125 2.37 1.6111 ATT M
2 2.5563 1.4912 2.5572 1.4897 ATT M
2 3.0058 1.3861 3.0067 1.3842 ATT M
2 . . 3.0068 1.4036 ATT M
2 . . 2.9879 1.4091 ATT M
2 . . 2.9719 1.422 ATT M
2 2.9508 1.393 2.9516 1.3911 ATT M
2 2.9592 1.4337 2.9601 1.4318 ATT M
2 2.9013 1.3799 2.9021 1.3781 ATT M
2 2.9453 1.4131 2.9462 1.4112 ATT M
2 2.9118 1.3459 2.9126 1.3442 ATT M
2 2.9019 1.3606 2.9027 1.3588 ATT M
2 2.9289 1.4164 2.9298 1.4146 ATT M
2 2.9587 1.3295 2.9595 1.3277 ATT M
2 2.983 1.281 2.9838 1.2793 ATT M
2 2.9413 1.3279 2.9421 1.3262 ATT M
2 2.991 1.306 2.9918 1.3042 ATT M
2 3.1173 0.92515 3.1177 0.92378 ATT M
2 . . 3.0743 0.85322 ATT M
2 . . 3.1599 0.86954 ATT M
2 . . 3.1904 0.82838 ATT M
2 3.1237 0.86845 3.1241 0.86716 ATT M
2 3.0853 0.94022 3.0858 0.93886 ATT M
2 3.0967 0.87074 3.097 0.86947 ATT M
2 3.0769 0.88944 3.0773 0.88816 ATT M
2 3.1086 0.78375 3.1089 0.7826 ATT M
2 3.1195 0.79682 3.1198 0.79564 ATT M
2 3.0738 0.85583 3.0742 0.8546 ATT M
2 3.1863 0.82845 3.1866 0.82717 ATT M
2 3.1909 0.82212 3.1913 0.82085 ATT M
2 3.1722 0.83756 3.1726 0.83628 ATT M
2 0.52923 1.0411 0.52932 1.041 ATT M
2 . . -2.0724 1.2757 ATT M
2 . . -1.8265 1.3415 ATT M
2 . . -1.879 1.2306 ATT M
2 . . -1.8692 1.2566 ATT M
2 -1.8894 1.2566 -1.8899 1.2559 ATT M
2 -1.8417 1.2692 -1.8421 1.2685 ATT M
2 -1.8721 1.2735 -1.8725 1.2728 ATT M
2 -1.9362 1.2795 -1.9367 1.2788 ATT M
2 -1.9568 1.3167 -1.9573 1.3159 ATT M
2 -1.8949 1.2712 -1.8954 1.2706 ATT M
2 -1.9776 1.2633 -1.9781 1.2626 ATT M
2 -1.9507 1.2985 -1.9512 1.2978 ATT M
2 -1.9406 1.3035 -1.9411 1.3027 ATT M
2 -1.9292 1.2852 -1.9297 1.2845 ATT M
2 -2.4177 1.1996 -2.4182 1.1985 ATT M
2 . . -2.427 1.2238 ATT M
2 . . -2.4342 1.1201 ATT M
2 . . -2.4493 1.2133 ATT M
2 -2.4172 1.1163 -2.4177 1.1153 ATT M
2 -2.3874 1.1279 -2.3879 1.127 ATT M
2 -2.3767 1.1668 -2.3772 1.1658 ATT M
2 -2.3602 1.1672 -2.3607 1.1662 ATT M
2 -2.351 1.2171 -2.3515 1.2161 ATT M
2 -2.3446 1.1816 -2.3451 1.1807 ATT M
2 -2.3694 1.1143 -2.3698 1.1133 ATT M
2 -2.4011 1.1421 -2.4016 1.1411 ATT M
2 -2.3913 1.1497 -2.3918 1.1487 ATT M
2 -2.3934 1.1588 -2.3939 1.1578 ATT M
2 -2.4028 1.2024 -2.4034 1.2013 ATT M
2 -2.4121 1.178 -2.4126 1.177 ATT M
2 -2.4659 1.1987 -2.4664 1.1976 ATT M
2 -2.3569 1.1504 -2.3574 1.1494 ATT M
2 -2.405 1.2508 -2.4056 1.2497 ATT M
2 -2.4205 1.1725 -2.421 1.1714 ATT M
2 -2.4344 1.246 -2.435 1.2449 ATT M
2 -2.4263 1.1346 -2.4268 1.1336 ATT M
2 -2.779 1.0677 -2.7795 1.0665 ATT M
2 . . 0.94494 1.5821 ATT M
2 . . 2.6808 1.9859 ATT M
2 . . 2.7959 1.9364 ATT M
2 . . 2.9017 1.9345 ATT M
2 . . 2.8009 1.9017 ATT M
2 2.8093 1.9188 2.8109 1.9165 ATT M
2 2.8773 1.9335 2.8789 1.9311 ATT M
2 2.8484 1.9637 2.8501 1.9612 ATT M
2 2.8088 1.9276 2.8103 1.9253 ATT M
2 2.7882 1.9625 2.7898 1.9602 ATT M
2 2.7708 2.0264 2.7725 2.024 ATT M
2 0 0 0 0 ATT M
2 -1.8134 1.3042 -1.8139 1.3036 ATT M
2 -1.8221 1.2243 -1.8225 1.2237 ATT M
2 -1.8262 1.3137 -1.8267 1.313 ATT M
2 -1.8491 1.282 -1.8495 1.2813 ATT M
2 -1.7402 1.3087 -1.7406 1.3081 ATT M
2 -2.1002 1.1335 -2.1006 1.1328 ATT M
2 -2.1767 0.97519 -2.177 0.97449 ATT M
2 . . -2.1353 0.96907 ATT M
2 . . -2.0823 1.0029 ATT M
2 -2.0658 1.0228 -2.0661 1.0222 ATT M
2 -2.129 1.0048 -2.1293 1.0041 ATT M
2 -2.0759 0.97462 -2.0762 0.97398 ATT M
2 -2.1294 0.97103 -2.1297 0.97036 ATT M
2 -2.0746 0.95272 -2.0749 0.95209 ATT M
2 -2.0666 0.94295 -2.0668 0.94233 ATT M
2 -2.105 0.89295 -2.1053 0.89235 ATT M
2 -2.1036 0.99629 -2.1039 0.99562 ATT M
2 -2.0791 0.9566 -2.0794 0.95597 ATT M
2 -2.1041 0.92092 -2.1044 0.9203 ATT M
2 -2.1315 0.95287 -2.1318 0.95221 ATT M
2 -2.081 0.94775 -2.0813 0.94713 ATT M
2 -2.0442 0.96116 -2.0444 0.96055 ATT M
2 -2.0397 0.98212 -2.04 0.9815 ATT M
2 -2.146 1.0515 -2.1464 1.0507 ATT M
2 -2.03 1.0102 -2.0303 1.0096 ATT M
2 -2.0856 0.95521 -2.0859 0.95457 ATT M
2 -2.1098 0.96353 -2.1101 0.96287 ATT M
2 -1.9863 1.2377 -1.9868 1.2369 ATT M
2 -2.0374 1.2098 -2.0379 1.2091 ATT M
2 -2.0064 1.2323 -2.0069 1.2315 ATT M
2 -1.9815 1.2296 -1.9819 1.2289 ATT M
2 -2.0258 1.2296 -2.0262 1.2289 ATT M
2 -1.9815 1.1847 -1.982 1.184 ATT M
2 -1.9782 1.2395 -1.9786 1.2388 ATT M
2 -1.9701 1.3003 -1.9706 1.2995 ATT M
2 -2.0123 1.3012 -2.0128 1.3004 ATT M
2 -1.9438 1.2169 -1.9442 1.2162 ATT M
2 -1.9441 1.2664 -1.9446 1.2657 ATT M
2 -1.9597 1.2438 -1.9602 1.2431 ATT M
2 -2 1.2153 -2.0005 1.2146 ATT M
2 -1.9412 1.2575 -1.9417 1.2568 ATT M
2 -1.9014 1.2907 -1.9019 1.29 ATT M
2 -1.8502 1.2208 -1.8507 1.2202 ATT M
2 -1.8545 1.2434 -1.855 1.2427 ATT M
2 -1.8487 1.1778 -1.8491 1.1771 ATT M
2 -1.8687 1.2456 -1.8691 1.2449 ATT M
2 -1.8943 1.2821 -1.8948 1.2814 ATT M
2 -1.9543 1.2011 -1.9547 1.2004 ATT M
2 -3.5288 1.4486 -3.53 1.4459 ATT M
2 . . -3.4059 1.4407 ATT M
2 . . -3.478 1.4088 ATT M
2 . . -3.5217 1.4748 ATT M
2 -3.4861 1.4588 -3.4872 1.4561 ATT M
2 -3.5109 1.4857 -3.5121 1.4829 ATT M
2 -3.5098 1.4385 -3.5109 1.4358 ATT M
2 -3.5477 1.4603 -3.5489 1.4575 ATT M
2 -3.5122 1.4543 -3.5134 1.4516 ATT M
2 -3.004 1.3816 -3.0048 1.3797 ATT M
2 . . -2.1255 1.4666 ATT M
2 . . -2.1396 1.4809 ATT M
2 . . -2.1536 1.4594 ATT M
2 . . -2.2264 1.5131 ATT M
2 -2.1695 1.4667 -2.1702 1.4656 ATT M
2 -2.1998 1.5034 -2.2006 1.5023 ATT M
2 -2.2709 1.3728 -2.2716 1.3717 ATT M
2 -2.2839 1.4397 -2.2846 1.4386 ATT M
2 -2.2753 1.4868 -2.2761 1.4856 ATT M
2 -2.277 1.4322 -2.2777 1.431 ATT M
2 -1.66 1.3308 -1.6604 1.3302 ATT M
2 . . 3.3759 1.1486 ATT M
2 . . 2.9794 1.1425 ATT M
2 . . 3.0508 1.1686 ATT M
2 . . 3.0674 1.1736 ATT M
2 . . 3.0672 1.2404 ATT M
2 3.0799 1.2079 3.0806 1.2062 ATT M
2 3.0609 1.1894 3.0615 1.1877 ATT M
2 3.0698 1.1613 3.0704 1.1596 ATT M
2 3.0658 1.1221 3.0664 1.1205 ATT M
2 3.0593 1.2048 3.0599 1.203 ATT M
2 2.9745 1.1574 2.9751 1.1559 ATT M
2 2.9917 1.1203 2.9923 1.1187 ATT M
2 3.0008 1.1314 3.0014 1.1298 ATT M
2 3.0047 1.1691 3.0053 1.1675 ATT M
2 3.0728 1.1274 3.0734 1.1258 ATT M
2 2.9939 1.1237 2.9945 1.1221 ATT M
2 3.0205 1.1058 3.021 1.1042 ATT M
2 3.0679 1.1012 3.0685 1.0996 ATT M
2 3.052 1.0633 3.0526 1.0617 ATT M
2 3.3949 1.1824 3.3956 1.1804 ATT M
2 . . 3.3737 1.2313 ATT M
2 . . 3.416 1.2311 ATT M
2 . . 3.4296 1.2136 ATT M
2 3.4541 1.2256 3.4548 1.2234 ATT M
2 3.4652 1.1338 3.4659 1.1317 ATT M
2 3.472 1.1634 3.4727 1.1612 ATT M
2 3.4698 1.1252 3.4704 1.1231 ATT M
2 3.4636 1.1792 3.4644 1.1771 ATT M
2 3.4288 1.1809 3.4295 1.1787 ATT M
2 3.474 1.2097 3.4748 1.2075 ATT M
2 3.5345 1.157 3.5352 1.1548 ATT M
2 3.5313 1.2037 3.5321 1.2014 ATT M
2 3.4789 1.1293 3.4796 1.1272 ATT M
2 3.4973 1.1677 3.4981 1.1655 ATT M
2 3.5671 1.1125 3.5678 1.1104 ATT M
2 3.5847 1.1301 3.5854 1.1279 ATT M
2 3.5967 1.0851 3.5974 1.0829 ATT M
2 3.5704 1.1103 3.5711 1.1081 ATT M
2 3.5456 1.1275 3.5463 1.1253 ATT M
2 3.5691 1.1085 3.5697 1.1063 ATT M
2 3.6779 1.1664 3.6787 1.164 ATT M
2 3.55 1.8208 3.5518 1.8173 ATT M
2 . . 3.5504 1.8792 ATT M
2 . . 3.5595 1.8855 ATT M
2 . . 3.513 1.8734 ATT M
2 3.5591 1.838 3.561 1.8344 ATT M
2 3.567 1.8357 3.5688 1.8321 ATT M
2 3.5387 1.8028 3.5404 1.7994 ATT M
2 3.5889 1.8114 3.5907 1.8078 ATT M
2 4.5625 1.7048 4.5645 1.6994 ATT M
2 . . 4.808 1.7361 ATT M
2 . . 4.8842 1.7401 ATT M
2 . . 4.8965 1.6928 ATT M
2 . . 4.9047 1.7071 ATT M
2 4.9015 1.6888 4.9036 1.6826 ATT M
2 4.8963 1.6855 4.8984 1.6793 ATT M
2 4.8845 1.6818 4.8866 1.6757 ATT M
2 4.8794 1.6327 4.8814 1.6268 ATT M
2 4.8256 1.6946 4.8277 1.6886 ATT M
2 4.8765 1.6702 4.8785 1.6642 ATT M
2 4.8731 1.7021 4.8753 1.696 ATT M
2 4.9102 1.7237 4.9125 1.7174 ATT M
2 4.9118 1.7213 4.914 1.715 ATT M
2 4.8793 1.7555 4.8815 1.7491 ATT M
2 3.7215 1.693 3.7231 1.6894 ATT M
2 . . -1.3419 1.6466 ATT M
2 . . -1.4354 1.6494 ATT M
2 . . -1.3947 1.6535 ATT M
2 . . -1.3907 1.6208 ATT M
2 -1.3918 1.6424 -1.3923 1.6419 ATT M
2 -1.4869 1.5618 -1.4875 1.5612 ATT M
2 -1.4657 1.5803 -1.4662 1.5798 ATT M
2 -1.4318 1.531 -1.4323 1.5305 ATT M
2 -1.4803 1.6146 -1.4809 1.6141 ATT M
2 -1.4716 1.5603 -1.4721 1.5598 ATT M
2 -1.4611 1.6001 -1.4616 1.5996 ATT M
2 -1.5307 1.697 -1.5314 1.6964 ATT M
2 -1.4824 1.6462 -1.483 1.6457 ATT M
2 -1.4724 1.5434 -1.4729 1.5429 ATT M
2 -1.4844 1.6189 -1.485 1.6183 ATT M
2 0.43327 0.31436 0.43328 0.31435 ATT M
2 -2.0916 1.6565 -2.0925 1.6554 ATT M
2 -2.1301 1.6696 -2.131 1.6685 ATT M
2 -2.1692 1.6346 -2.1701 1.6334 ATT M
2 -2.1471 1.3435 -2.1477 1.3426 ATT M
2 . . -2.134 1.0324 ATT M
2 . . -2.0875 0.98272 ATT M
2 . . -2.1003 1.0352 ATT M
2 . . -2.0706 0.98045 ATT M
2 -2.0331 0.98797 -2.0334 0.98734 ATT M
2 -2.1047 0.97842 -2.105 0.97776 ATT M
2 -2.1003 0.98336 -2.1006 0.9827 ATT M
2 -2.0861 0.90619 -2.0863 0.90559 ATT M
2 -2.1905 0.95079 -2.1908 0.9501 ATT M
2 -2.1013 0.96518 -2.1016 0.96453 ATT M
2 -2.1429 1.0251 -2.1432 1.0244 ATT M
2 -2.104 0.98818 -2.1043 0.98751 ATT M
2 -2.0228 0.93131 -2.0231 0.93073 ATT M
2 -2.0302 0.8953 -2.0304 0.89474 ATT M
2 -2.0875 0.90414 -2.0878 0.90354 ATT M
2 -2.031 0.8568 -2.0312 0.85627 ATT M
2 -1.9546 0.90579 -1.9548 0.90526 ATT M
2 -2.0467 0.88193 -2.047 0.88137 ATT M
2 -1.9987 0.94008 -1.999 0.93951 ATT M
2 -2.0197 0.83694 -2.02 0.83642 ATT M
2 -2.0194 0.90846 -2.0197 0.9079 ATT M
2 -2.0156 0.85026 -2.0158 0.84973 ATT M
2 -2.0103 0.88777 -2.0105 0.88722 ATT M
2 -1.9775 0.81085 -1.9777 0.81037 ATT M
2 -1.9422 0.79297 -1.9424 0.79251 ATT M
2 -1.9396 0.85764 -1.9398 0.85715 ATT M
2 -2.0171 0.82659 -2.0173 0.82608 ATT M
2 -3.0602 1.011 -3.0607 1.0096 ATT M
2 . . -3.0322 0.99052 ATT M
2 . . -3.002 1.0145 ATT M
2 . . -3.0351 0.99362 ATT M
2 -3.0331 0.94716 -3.0335 0.94583 ATT M
2 -3.0335 1.0119 -3.034 1.0105 ATT M
2 -3.0239 0.95348 -3.0243 0.95215 ATT M
2 -3.0272 0.99106 -3.0276 0.98968 ATT M
2 -3.0524 0.92445 -3.0528 0.92314 ATT M
2 -3.0585 0.95495 -3.059 0.95359 ATT M
2 -3.032 0.91955 -3.0324 0.91826 ATT M
2 -2.9883 1.0343 -2.9888 1.0328 ATT M
2 -3.064 1.0567 -3.0645 1.0552 ATT M
2 -3.0898 1.0878 -3.0904 1.0862 ATT M
2 -3.0752 1.0018 -3.0757 1.0003 ATT M
2 -1.1896 1.1639 -1.1898 1.1636 ATT M
2 . . -1.1292 1.131 ATT M
2 . . -1.1321 1.1575 ATT M
2 . . -1.1289 1.0733 ATT M
2 -1.0813 1.1804 -1.0816 1.1802 ATT M
2 -1.0918 1.1438 -1.0921 1.1436 ATT M
2 -1.1508 1.028 -1.1509 1.0278 ATT M
2 -1.1504 1.071 -1.1506 1.0708 ATT M
2 -1.124 1.07 -1.1242 1.0698 ATT M
2 -1.1244 1.0613 -1.1246 1.0611 ATT M
2 -1.3855 1.0702 -1.3857 1.0699 ATT M
2 1.3829 1.1191 1.3832 1.1188 ATT M
2 . . 3.135 1.2762 ATT M
2 . . 3.0552 1.2693 ATT M
2 . . 3.0776 1.1899 ATT M
2 . . 3.0838 1.232 ATT M
2 3.1117 1.2639 3.1125 1.262 ATT M
2 3.0721 1.2804 3.0729 1.2785 ATT M
2 3.0544 1.1918 3.055 1.1901 ATT M
2 3.0388 1.2351 3.0395 1.2334 ATT M
2 3.1416 1.2564 3.1424 1.2545 ATT M
2 3.0744 1.1984 3.0751 1.1967 ATT M
2 3.1076 1.2353 3.1083 1.2335 ATT M
2 3.0634 1.1931 3.064 1.1914 ATT M
2 3.0579 1.1715 3.0586 1.1699 ATT M
2 3.0134 1.1523 3.014 1.1507 ATT M
2 3.0109 1.1566 3.0115 1.155 ATT M
2 3.0549 1.1485 3.0555 1.1469 ATT M
2 3.0669 1.1699 3.0676 1.1682 ATT M
2 2.9955 1.1723 2.9961 1.1707 ATT M
2 3.0406 1.1754 3.0412 1.1737 ATT M
2 2.9417 1.1017 2.9423 1.1002 ATT M
2 2.9705 1.1841 2.9711 1.1825 ATT M
2 2.9081 1.1967 2.9087 1.1951 ATT M
2 2.9937 1.1396 2.9943 1.1381 ATT M
2 2.9985 1.107 2.999 1.1054 ATT M
2 2.9907 1.1068 2.9912 1.1053 ATT M
2 3.0109 1.1146 3.0115 1.113 ATT M
2 2.9441 1.1405 2.9447 1.139 ATT M
2 3.3948 1.2902 3.3956 1.2879 ATT M
2 . . 3.3774 1.319 ATT M
2 . . 3.3979 1.312 ATT M
2 . . 3.451 1.3203 ATT M
2 3.3823 1.3333 3.3832 1.331 ATT M
2 3.4088 1.3044 3.4097 1.3021 ATT M
2 3.3935 1.2716 3.3943 1.2694 ATT M
2 3.4457 1.2961 3.4465 1.2938 ATT M
2 3.4376 1.3436 3.4385 1.3411 ATT M
2 3.4036 1.3366 3.4045 1.3343 ATT M
2 3.4226 1.3172 3.4235 1.3148 ATT M
2 3.4164 1.3915 3.4175 1.389 ATT M
2 3.4124 1.3564 3.4134 1.3539 ATT M
2 3.4478 1.3042 3.4486 1.3018 ATT M
2 3.4287 1.3493 3.4297 1.3469 ATT M
2 3.4387 1.269 3.4396 1.2668 ATT M
2 2.194 1.1876 2.1945 1.1867 ATT M
2 . . -2.2502 0.71742 ATT M
2 . . -1.9335 0.86973 ATT M
2 . . -1.9905 0.86006 ATT M
2 . . -2.0041 0.8397 ATT M
2 -2.0112 0.8482 -2.0114 0.84768 ATT M
2 -1.9562 0.83744 -1.9564 0.83695 ATT M
2 -1.9042 0.85985 -1.9044 0.85938 ATT M
2 -1.9358 0.81587 -1.936 0.8154 ATT M
2 -1.9587 0.84246 -1.9589 0.84197 ATT M
2 -2.0112 0.84745 -2.0114 0.84692 ATT M
2 -1.9214 0.87846 -1.9216 0.87797 ATT M
2 -1.9504 0.82112 -1.9506 0.82065 ATT M
2 -1.9357 0.79635 -1.9359 0.79589 ATT M
2 -1.8639 0.8957 -1.8642 0.89523 ATT M
2 -1.8918 0.74989 -1.892 0.74948 ATT M
2 -1.8847 0.83621 -1.8849 0.83576 ATT M
2 -1.8591 0.83641 -1.8593 0.83597 ATT M
2 -1.8536 0.83922 -1.8538 0.83879 ATT M
2 -1.8271 0.84881 -1.8273 0.84837 ATT M
2 -1.8989 0.81293 -1.8991 0.81248 ATT M
2 -1.852 0.84381 -1.8522 0.84337 ATT M
2 -1.8488 0.89531 -1.849 0.89484 ATT M
2 -1.8964 0.82547 -1.8966 0.82502 ATT M
2 -1.8741 0.8438 -1.8743 0.84335 ATT M
2 -1.9037 0.82896 -1.9039 0.8285 ATT M
2 -1.9383 0.85148 -1.9385 0.85099 ATT M
2 -2.1756 0.7296 -2.1758 0.72907 ATT M
2 . . 1.5434 1.2449 ATT M
2 . . 3.3074 1.4619 ATT M
2 . . 3.3108 1.4476 ATT M
2 . . 3.3301 1.4659 ATT M
2 . . 3.332 1.4398 ATT M
2 3.2866 1.427 3.2876 1.4247 ATT M
2 3.3103 1.4757 3.3114 1.4733 ATT M
2 3.2421 1.433 3.2431 1.4307 ATT M
2 3.2488 1.5353 3.2499 1.5328 ATT M
2 3.2471 1.4772 3.2482 1.4748 ATT M
2 3.2484 1.4867 3.2495 1.4843 ATT M
2 3.217 1.5333 3.2181 1.5309 ATT M
2 3.2181 1.3957 3.2191 1.3935 ATT M
2 3.217 1.5009 3.2181 1.4985 ATT M
2 3.2338 1.4951 3.2349 1.4927 ATT M
2 3.2188 1.5062 3.2199 1.5039 ATT M
2 3.1835 1.5175 3.1846 1.5152 ATT M
2 3.2025 1.4481 3.2035 1.4459 ATT M
2 3.1273 1.5251 3.1284 1.5229 ATT M
2 3.0609 1.0262 3.0614 1.0247 ATT M
2 . . 3.1229 0.90059 ATT M
2 0.57079 0.42972 0.57081 0.4297 ATT M
2 -1.9975 1.8214 -1.9985 1.8203 ATT M
2 -1.9793 1.8437 -1.9803 1.8426 ATT M
2 -1.9561 1.8709 -1.9571 1.8698 ATT M
2 -1.9562 1.8448 -1.9572 1.8437 ATT M
2 -1.9974 1.8836 -1.9985 1.8824 ATT M
2 -1.9993 1.94 -2.0005 1.9389 ATT M
2 -2.0216 1.8921 -2.0227 1.8909 ATT M
2 -1.9464 1.9081 -1.9475 1.907 ATT M
2 -1.9414 1.8758 -1.9425 1.8747 ATT M
2 -1.9111 0.99917 -1.9114 0.99862 ATT M
2 . . -1.9193 0.9235 ATT M
2 . . -1.8687 0.96951 ATT M
2 . . -1.931 0.94785 ATT M
2 -1.8967 1.0302 -1.897 1.0296 ATT M
2 -1.967 1.0019 -1.9673 1.0013 ATT M
2 -1.9164 1.0142 -1.9167 1.0137 ATT M
2 -1.8545 0.96409 -1.8548 0.96358 ATT M
2 -1.8823 0.99882 -1.8826 0.99828 ATT M
2 -1.8217 0.98088 -1.822 0.98038 ATT M
2 -1.8311 0.91581 -1.8313 0.91535 ATT M
2 -1.8372 0.93675 -1.8374 0.93627 ATT M
2 -1.8277 0.98451 -1.828 0.98401 ATT M
2 -1.8281 0.97293 -1.8283 0.97243 ATT M
2 -1.8403 0.92012 -1.8405 0.91964 ATT M
2 -1.8961 0.96295 -1.8964 0.96242 ATT M
2 -1.9004 0.94324 -1.9007 0.94272 ATT M
2 -1.8587 0.88335 -1.859 0.88288 ATT M
2 -1.8868 1.7099 -1.8877 1.709 ATT M
2 . . -1.9121 2.1143 ATT M
2 . . -1.8741 2.0785 ATT M
2 . . -1.8976 2.1334 ATT M
2 . . -1.8866 2.1463 ATT M
2 -1.8851 2.1582 -1.8864 2.1571 ATT M
2 -1.8832 2.1506 -1.8845 2.1494 ATT M
2 -1.9322 2.1066 -1.9335 2.1054 ATT M
2 -1.9429 2.0711 -1.9442 2.0699 ATT M
2 -2.0014 2.0787 -2.0027 2.0774 ATT M
2 -1.9579 2.1005 -1.9592 2.0993 ATT M
2 -1.8971 2.0989 -1.8984 2.0977 ATT M
2 -1.9395 2.0653 -1.9407 2.0641 ATT M
2 -1.9654 2.1236 -1.9668 2.1224 ATT M
2 -1.8847 2.1397 -1.886 2.1385 ATT M
2 -1.8141 0.97653 -1.8144 0.97604 ATT M
2 . . -1.9083 0.93915 ATT M
2 . . -1.8927 0.85807 ATT M
2 . . -1.8973 1.0277 ATT M
2 -1.9024 0.86985 -1.9026 0.86938 ATT M
2 -1.8934 0.85522 -1.8936 0.85475 ATT M
2 -1.8676 0.85231 -1.8678 0.85185 ATT M
2 -1.8263 0.89294 -1.8265 0.89248 ATT M
2 -1.8273 0.88281 -1.8275 0.88236 ATT M
2 -1.8807 0.84018 -1.8809 0.83972 ATT M
2 -1.8442 0.8758 -1.8444 0.87534 ATT M
2 -1.8654 0.8771 -1.8656 0.87664 ATT M
2 -1.8599 0.8482 -1.8601 0.84776 ATT M
2 -1.8322 0.88218 -1.8324 0.88172 ATT M
2 -2.0121 1.0064 -2.0124 1.0058 ATT M
2 -2.113 1.1165 -2.1134 1.1157 ATT M
2 -2.0734 1.1393 -2.0738 1.1385 ATT M
2 -2.0629 1.0543 -2.0633 1.0536 ATT M
2 -2.0793 1.111 -2.0797 1.1103 ATT M
2 -2.1203 1.0128 -2.1206 1.0121 ATT M
2 -2.0864 1.0769 -2.0868 1.0762 ATT M
2 -2.1359 1.0743 -2.1362 1.0735 ATT M
2 -2.1189 1.0875 -2.1193 1.0868 ATT M
2 -2.0838 1.1398 -2.0842 1.1391 ATT M
2 -2.0797 1.1651 -2.0802 1.1643 ATT M
2 -2.133 1.1012 -2.1334 1.1005 ATT M
2 -2.1317 1.1233 -2.1322 1.1225 ATT M
2 -2.1124 1.1343 -2.1128 1.1336 ATT M
2 -2.1622 1.0812 -2.1626 1.0804 ATT M
2 -2.1898 1.1101 -2.1902 1.1093 ATT M
2 -2.1491 1.1506 -2.1495 1.1498 ATT M
2 -0.1691 1.0194 -0.16913 1.0194 ATT M
2 . . 3.8383 1.1578 ATT M
2 . . 3.4556 1.2229 ATT M
2 . . 3.4761 1.2142 ATT M
2 . . 3.5495 1.1981 ATT M
2 3.5031 1.2305 3.5039 1.2282 ATT M
2 3.4589 1.1894 3.4596 1.1872 ATT M
2 3.4848 1.1954 3.4855 1.1932 ATT M
2 3.5064 1.2346 3.5072 1.2323 ATT M
2 3.4797 1.2437 3.4805 1.2414 ATT M
2 3.4387 1.2817 3.4395 1.2793 ATT M
2 3.5203 1.3017 3.5212 1.2992 ATT M
2 3.5412 1.2831 3.5421 1.2806 ATT M
2 3.5432 1.2066 3.544 1.2043 ATT M
2 3.5424 1.2234 3.5432 1.2211 ATT M
2 3.4963 1.244 3.4971 1.2417 ATT M
2 3.5385 1.2157 3.5393 1.2134 ATT M
2 3.505 1.2517 3.5058 1.2493 ATT M
2 3.5102 1.2294 3.511 1.2271 ATT M
2 3.5299 1.1892 3.5306 1.187 ATT M
2 3.4917 1.2014 3.4924 1.1992 ATT M
2 3.5137 1.2056 3.5145 1.2033 ATT M
2 3.5074 1.1688 3.5081 1.1666 ATT M
2 3.5243 1.2007 3.5251 1.1984 ATT M
2 3.5257 1.1278 3.5264 1.1257 ATT M
2 3.5199 1.1723 3.5206 1.1701 ATT M
2 3.4909 1.2187 3.4917 1.2164 ATT M
2 3.4973 1.1952 3.4981 1.193 ATT M
2 3.4531 1.2312 3.4539 1.229 ATT M
2 3.5408 1.1527 3.5415 1.1505 ATT M
2 3.4915 1.1912 3.4922 1.189 ATT M
2 3.4659 1.1688 3.4666 1.1667 ATT M
2 3.6781 1.048 3.6787 1.0458 ATT M
2 -0.072123 1.0487 -0.072135 1.0487 ATT M
2 . . -1.8842 1.0331 ATT M
2 . . -1.8246 0.86612 ATT M
2 . . -1.817 0.95101 ATT M
2 . . -1.8301 0.94659 ATT M
2 -1.8514 0.9772 -1.8516 0.97669 ATT M
2 -1.8377 0.91342 -1.838 0.91295 ATT M
2 -1.9196 0.9807 -1.9198 0.98015 ATT M
2 -1.9076 0.95075 -1.9079 0.95023 ATT M
2 -1.9411 0.94257 -1.9414 0.94203 ATT M
2 -1.9552 0.90273 -1.9554 0.90221 ATT M
2 -1.9198 0.87309 -1.92 0.8726 ATT M
2 -1.9263 0.92775 -1.9266 0.92723 ATT M
2 -1.9037 0.86318 -1.9039 0.8627 ATT M
2 -1.908 0.85114 -1.9082 0.85067 ATT M
2 -1.8983 0.8452 -1.8985 0.84474 ATT M
2 -1.8874 0.93128 -1.8877 0.93078 ATT M
2 -1.9326 0.8638 -1.9328 0.86331 ATT M
2 -1.9276 0.85268 -1.9278 0.8522 ATT M
2 -2.2187 1.1005 -2.2191 1.0997 ATT M
2 . . -2.1774 1.0693 ATT M
2 -2.2091 1.0808 -2.2095 1.08 ATT M
2 -2.2248 1.0915 -2.2252 1.0907 ATT M
2 -2.1803 1.1209 -2.1807 1.1201 ATT M
2 -2.2344 1.0699 -2.2347 1.0691 ATT M
2 -2.1752 1.0495 -2.1756 1.0488 ATT M
2 -2.1984 1.059 -2.1988 1.0582 ATT M
2 -2.1696 1.1347 -2.1701 1.1339 ATT M
2 -2.1728 1.1051 -2.1732 1.1043 ATT M
2 -2.1387 1.243 -2.1392 1.2422 ATT M
2 -2.1419 1.2455 -2.1425 1.2447 ATT M
2 -0.83881 1.4241 -0.83907 1.424 ATT M
2 . . 3.1162 2.0139 ATT M
2 . . 3.2415 2.1699 ATT M
2 . . 3.3027 2.0901 ATT M
2 . . 3.3489 2.1254 ATT M
2 3.3279 1.9919 3.3299 1.9886 ATT M
2 3.3407 2.0715 3.3429 2.068 ATT M
2 3.375 2.0451 3.3772 2.0415 ATT M
2 3.3471 2.0166 3.3491 2.0132 ATT M
2 3.3789 2.0413 3.3811 2.0378 ATT M
2 3.3712 2.1222 3.3736 2.1185 ATT M
2 3.3925 2.0751 3.3948 2.0715 ATT M
2 3.4666 2.0445 3.4688 2.0407 ATT M
2 0.41881 0.63795 0.41884 0.63793 ATT M
2 -2.344 1.1971 -2.3445 1.1961 ATT M
2 -2.4215 1.2654 -2.4221 1.2642 ATT M
2 -2.3432 1.2611 -2.3438 1.26 ATT M
2 -2.4047 1.106 -2.4052 1.105 ATT M
2 -2.4614 1.0973 -2.4619 1.0963 ATT M
2 -2.4098 1.0449 -2.4102 1.044 ATT M
2 -2.3991 1.0336 -2.3995 1.0327 ATT M
2 -2.4174 1.038 -2.4178 1.0371 ATT M
2 -2.3266 0.98558 -2.327 0.98477 ATT M
2 -2.3873 1.0233 -2.3876 1.0224 ATT M
2 -2.4177 0.99686 -2.4181 0.99597 ATT M
2 -2.3878 1.0301 -2.3882 1.0292 ATT M
2 -2.3794 0.97788 -2.3798 0.97704 ATT M
2 -2.3516 0.93417 -2.3519 0.93338 ATT M
2 -2.3733 0.98805 -2.3736 0.98721 ATT M
2 -2.3026 0.94729 -2.3029 0.94653 ATT M
2 -2.3073 0.96156 -2.3076 0.96078 ATT M
2 -2.272 0.93737 -2.2723 0.93663 ATT M
2 -2.2952 0.95487 -2.2955 0.9541 ATT M
2 -2.3176 0.92447 -2.3179 0.92371 ATT M
2 -2.3202 1.0407 -2.3206 1.0398 ATT M
2 -2.2396 0.94115 -2.2399 0.94043 ATT M
2 -2.203 0.95285 -2.2033 0.95215 ATT M
2 -2.2443 0.91302 -2.2446 0.91232 ATT M
2 -2.2303 0.91306 -2.2306 0.91237 ATT M
2 -2.2718 0.91401 -2.2721 0.91329 ATT M
2 -2.2238 0.87456 -2.224 0.8739 ATT M
2 -2.2133 0.91334 -2.2136 0.91266 ATT M
2 -2.2704 0.89117 -2.2707 0.89047 ATT M
2 -2.2473 0.93245 -2.2476 0.93174 ATT M
2 -2.2015 0.91108 -2.2018 0.91041 ATT M
2 -2.2461 0.91011 -2.2464 0.90941 ATT M
2 -2.2533 0.90154 -2.2536 0.90084 ATT M
2 -2.2581 0.99788 -2.2584 0.9971 ATT M
2 -2.2667 0.98821 -2.2671 0.98744 ATT M
2 -2.3104 0.89626 -2.3107 0.89553 ATT M
2 -2.2927 0.92021 -2.293 0.91948 ATT M
2 -2.2676 0.96887 -2.2679 0.96811 ATT M
2 -2.2945 0.90263 -2.2948 0.90191 ATT M
2 -2.2935 0.91226 -2.2938 0.91152 ATT M
2 -2.3543 0.8832 -2.3546 0.88246 ATT M
2 -2.2667 0.86323 -2.2669 0.86255 ATT M
2 -2.2327 0.85628 -2.2329 0.85563 ATT M
2 -2.2366 0.837 -2.2368 0.83636 ATT M
2 -2.2514 0.88498 -2.2517 0.88429 ATT M
2 -2.2528 0.85145 -2.253 0.85079 ATT M
2 -2.3021 0.8578 -2.3023 0.85711 ATT M
2 -2.3856 0.87141 -2.3859 0.87066 ATT M
2 -2.3848 0.84838 -2.385 0.84764 ATT M
2 -2.3651 0.85219 -2.3654 0.85146 ATT M
2 -2.4033 0.80773 -2.4035 0.80702 ATT M
2 -2.3663 0.78949 -2.3665 0.78882 ATT M
2 -2.3663 0.82425 -2.3665 0.82354 ATT M
2 -2.2961 0.81324 -2.2963 0.81259 ATT M
2 -1.6912 0.81887 -1.6913 0.81851 ATT M
2 . . 1.9154 1.1328 ATT M
2 . . 2.7072 1.0758 ATT M
2 . . 2.7581 1.0765 ATT M
2 . . 2.7429 1.0889 ATT M
2 . . 2.7068 1.14 ATT M
2 2.7726 1.0728 2.7731 1.0716 ATT M
2 2.7311 1.0779 2.7316 1.0767 ATT M
2 2.8298 1.0895 2.8303 1.0882 ATT M
2 2.8004 1.1425 2.801 1.1411 ATT M
2 2.7355 1.049 2.736 1.0478 ATT M
2 2.747 1.0407 2.7475 1.0395 ATT M
2 3.2145 1.0374 3.215 1.0357 ATT M
2 . . 3.1692 1.0038 ATT M
2 . . 3.1855 0.9776 ATT M
2 . . 3.2074 0.92444 ATT M
2 3.2541 0.87996 3.2545 0.87854 ATT M
2 3.2562 0.91791 3.2566 0.91643 ATT M
2 3.2638 0.93463 3.2642 0.93312 ATT M
2 3.2927 0.95327 3.2932 0.95169 ATT M
2 3.2244 0.96313 3.2248 0.9616 ATT M
2 3.1847 0.98074 3.1852 0.97923 ATT M
2 3.2513 0.97637 3.2517 0.9748 ATT M
2 3.2464 0.99085 3.2469 0.98926 ATT M
2 3.2401 0.97418 3.2405 0.97262 ATT M
2 3.2205 1.0208 3.221 1.0192 ATT M
2 3.2012 0.97005 3.2016 0.96854 ATT M
2 3.1883 0.95084 3.1887 0.94937 ATT M
2 3.1776 1.0312 3.1781 1.0296 ATT M
2 3.1903 0.96178 3.1908 0.96029 ATT M
2 3.1636 0.92603 3.164 0.92462 ATT M
2 3.1947 0.94366 3.1951 0.9422 ATT M
2 3.1427 0.96109 3.1432 0.95964 ATT M
2 3.1965 0.93612 3.1969 0.93466 ATT M
2 3.2198 0.94244 3.2203 0.94095 ATT M
2 3.238 0.86167 3.2383 0.86029 ATT M
2 3.1591 0.95926 3.1595 0.9578 ATT M
2 3.1566 0.98599 3.1571 0.9845 ATT M
2 3.1369 0.92058 3.1373 0.9192 ATT M
2 3.1625 0.96235 3.1629 0.96088 ATT M
2 3.175 0.9669 3.1754 0.96541 ATT M
2 3.1672 0.93024 3.1676 0.92882 ATT M
2 3.1565 1.0252 3.157 1.0237 ATT M
2 3.1509 0.99103 3.1514 0.98953 ATT M
2 3.1462 0.96387 3.1467 0.96242 ATT M
2 3.1563 0.91678 3.1567 0.91539 ATT M
2 3.1269 0.90644 3.1273 0.90509 ATT M
2 3.1816 0.938 3.182 0.93656 ATT M
2 3.1659 0.9331 3.1663 0.93168 ATT M
2 3.1466 0.91543 3.147 0.91405 ATT M
2 3.1432 0.90058 3.1436 0.89922 ATT M
2 3.1423 0.86735 3.1427 0.86604 ATT M
2 3.1665 0.90198 3.1669 0.9006 ATT M
2 3.1003 0.94518 3.1007 0.9438 ATT M
2 3.1398 0.88942 3.1402 0.88808 ATT M
2 3.1512 0.91681 3.1516 0.91543 ATT M
2 3.1464 0.93458 3.1468 0.93317 ATT M
2 3.1244 0.88368 3.1248 0.88236 ATT M
2 3.1202 0.87404 3.1206 0.87274 ATT M
2 3.1328 0.88963 3.1332 0.8883 ATT M
2 3.1074 0.89917 3.1078 0.89784 ATT M
2 3.1316 0.90082 3.132 0.89948 ATT M
2 3.1227 0.84449 3.1231 0.84324 ATT M
2 3.1904 0.89335 3.1908 0.89197 ATT M
2 3.3132 1.0339 3.3137 1.0322 ATT M
2 3.3511 1.0221 3.3517 1.0203 ATT M
2 3.3145 1.0634 3.315 1.0616 ATT M
2 3.258 1.0386 3.2585 1.037 ATT M
2 3.271 1.0438 3.2715 1.0421 ATT M
2 3.2662 1.0606 3.2668 1.0589 ATT M
2 3.2701 1.1257 3.2707 1.1238 ATT M
2 3.3018 1.0496 3.3023 1.0478 ATT M
2 3.2722 1.0533 3.2727 1.0515 ATT M
2 3.3001 1.003 3.3006 1.0013 ATT M
2 3.2752 1.0184 3.2757 1.0167 ATT M
2 3.2647 0.99785 3.2652 0.99623 ATT M
2 3.2751 1.0271 3.2756 1.0254 ATT M
2 3.2967 1.0413 3.2973 1.0396 ATT M
2 3.3001 1.0485 3.3007 1.0467 ATT M
2 3.3067 1.0014 3.3072 0.99977 ATT M
2 3.2589 1.1414 3.2595 1.1396 ATT M
2 3.2998 1.0626 3.3003 1.0608 ATT M
2 3.2549 1.0406 3.2554 1.0389 ATT M
2 1.7199 1.1859 1.7203 1.1854 ATT M
2 . . -2.7996 1.0552 ATT M
2 . . -2.3293 0.97831 ATT M
2 . . -2.3925 0.96913 ATT M
2 . . -2.3736 1.0693 ATT M
2 . . -2.4139 1.0193 ATT M
2 -2.4003 1.0918 -2.4008 1.0909 ATT M
2 -2.3756 1.0761 -2.376 1.0752 ATT M
2 -2.4142 1.0688 -2.4146 1.0678 ATT M
2 -2.3834 1.1235 -2.3839 1.1225 ATT M
2 -2.4306 1.1288 -2.4311 1.1278 ATT M
2 -2.4324 1.153 -2.4329 1.152 ATT M
2 -0.15204 0.69805 -0.15205 0.69805 ATT M
2 -2.6524 1.2894 -2.653 1.288 ATT M
2 -2.6478 1.34 -2.6486 1.3386 ATT M
2 -2.6373 1.2338 -2.6379 1.2325 ATT M
2 -2.6656 1.3005 -2.6663 1.2991 ATT M
2 -3.6066 1.3308 -3.6075 1.3282 ATT M
2 . . -3.6201 1.3125 ATT M
2 . . -3.669 1.336 ATT M
2 . . -3.6307 1.2805 ATT M
2 -3.6621 1.2815 -3.663 1.2788 ATT M
2 -3.6745 1.2756 -3.6754 1.2729 ATT M
2 -3.5929 1.3144 -3.5938 1.3118 ATT M
2 -3.594 1.279 -3.5949 1.2764 ATT M
2 -3.5559 1.3019 -3.5568 1.2994 ATT M
2 -3.7843 1.2029 -3.7851 1.2002 ATT M
2 -4.2095 1.1802 -4.2104 1.177 ATT M
2 . . -4.1715 1.1446 ATT M
2 . . -4.1254 1.1401 ATT M
2 . . -4.1511 1.1895 ATT M
2 -4.2004 1.2133 -4.2013 1.21 ATT M
2 -4.1869 1.2051 -4.1879 1.2019 ATT M
2 -4.191 1.1677 -4.1918 1.1645 ATT M
2 -4.2081 1.1752 -4.209 1.1721 ATT M
2 -4.2093 1.1847 -4.2102 1.1815 ATT M
2 -4.2803 1.1933 -4.2812 1.19 ATT M
2 -4.0034 1.1119 -4.0042 1.1091 ATT M
2 -1.5713 1.1416 -1.5717 1.1412 ATT M
2 . . -1.4839 1.1401 ATT M
2 . . -1.4958 1.2516 ATT M
2 . . -1.4461 1.2347 ATT M
2 -1.5822 1.2617 -1.5826 1.2612 ATT M
2 -1.574 1.1686 -1.5743 1.1682 ATT M
2 -1.5784 1.1868 -1.5787 1.1864 ATT M
2 -1.6193 1.1727 -1.6196 1.1722 ATT M
2 -1.612 1.2301 -1.6124 1.2297 ATT M
2 -1.5533 1.2398 -1.5537 1.2393 ATT M
2 -1.5625 1.2033 -1.5628 1.2029 ATT M
2 -1.586 1.2206 -1.5863 1.2201 ATT M
2 -1.622 1.1022 -1.6223 1.1017 ATT M
2 -1.6319 1.1815 -1.6322 1.181 ATT M
2 -1.6784 1.2368 -1.6788 1.2363 ATT M
2 -1.7091 1.181 -1.7095 1.1805 ATT M
2 -2.9032 1.076 -2.9038 1.0746 ATT M
2 . . -2.9101 1.1869 ATT M
2 . . -2.8872 1.0896 ATT M
2 . . -2.8564 1.1072 ATT M
2 -2.9189 1.0791 -2.9194 1.0777 ATT M
2 -2.8185 1.0836 -2.819 1.0823 ATT M
2 -2.868 1.0817 -2.8685 1.0804 ATT M
2 -2.8954 1.0978 -2.896 1.0964 ATT M
2 -2.8797 1.0659 -2.8802 1.0646 ATT M
2 -2.8607 1.0769 -2.8612 1.0756 ATT M
2 -2.9287 1.0648 -2.9292 1.0634 ATT M
2 -2.8968 1.1654 -2.8974 1.1639 ATT M
2 1.1237 1.2445 1.1239 1.2443 ATT M
2 . . 2.194 1.341 ATT M
2 . . 2.2033 1.2884 ATT M
2 . . 2.2028 1.2586 ATT M
2 . . 2.2872 1.3286 ATT M
2 2.265 1.3251 2.2656 1.3241 ATT M
2 2.25 1.2799 2.2506 1.2789 ATT M
2 2.2307 1.244 2.2312 1.2431 ATT M
2 2.2722 1.2929 2.2727 1.2919 ATT M
2 2.2195 1.2664 2.22 1.2654 ATT M
2 2.2598 1.2303 2.2603 1.2293 ATT M
2 2.3367 1.2959 2.3373 1.2948 ATT M
2 2.3292 1.1681 2.3297 1.1672 ATT M
2 2.3183 1.2262 2.3189 1.2252 ATT M
2 2.3623 1.1972 2.3628 1.1962 ATT M
2 3.2542 1.1989 3.2549 1.197 ATT M
2 . . 3.7106 1.2556 ATT M
2 . . 3.7088 1.1924 ATT M
2 . . 3.6699 1.1497 ATT M
2 . . 3.6938 1.179 ATT M
2 3.7331 1.1659 3.7339 1.1634 ATT M
2 3.7431 1.1458 3.7438 1.1434 ATT M
2 3.735 1.1243 3.7358 1.1219 ATT M
2 3.738 1.1254 3.7387 1.123 ATT M
2 3.7381 1.0615 3.7387 1.0593 ATT M
2 3.6849 1.1135 3.6856 1.1112 ATT M
2 3.6974 1.0969 3.6981 1.0946 ATT M
2 3.7307 1.1198 3.7314 1.1175 ATT M
2 2.656 1.0371 2.6564 1.036 ATT M
2 . . 2.5735 0.75364 ATT M
2 . . 2.5578 0.89516 ATT M
2 . . 2.5122 0.83768 ATT M
2 2.5095 0.81558 2.5097 0.8148 ATT M
2 2.5256 0.78216 2.5258 0.7814 ATT M
2 2.5671 0.76045 2.5673 0.75968 ATT M
2 2.5872 0.7661 2.5874 0.76532 ATT M
2 2.5419 0.8109 2.5421 0.81011 ATT M
2 2.5536 0.70867 2.5538 0.70797 ATT M
2 2.5458 0.72917 2.546 0.72845 ATT M
2 2.544 0.71784 2.5442 0.71713 ATT M
2 2.5213 0.71125 2.5214 0.71056 ATT M
2 2.5258 0.72669 2.526 0.72599 ATT M
2 2.5656 0.75159 2.5658 0.75084 ATT M
2 2.6082 0.71772 2.6084 0.71698 ATT M
2 2.5942 0.75176 2.5944 0.75099 ATT M
2 2.6733 0.70648 2.6735 0.70571 ATT M
2 2.6465 0.74701 2.6468 0.74621 ATT M
2 2.6524 0.78983 2.6527 0.78899 ATT M
2 1.1155 0.79275 1.1156 0.7926 ATT M
2 . . -2.7021 1.0509 ATT M
2 . . -2.3335 1.0033 ATT M
2 . . -2.3244 0.96947 ATT M
2 . . -2.3579 1.0104 ATT M
2 . . -2.3097 0.98433 ATT M
2 -2.2941 1.0098 -2.2944 1.009 ATT M
2 -2.3615 0.97225 -2.3619 0.97142 ATT M
2 -2.3552 0.94312 -2.3555 0.94232 ATT M
2 -2.3148 1.001 -2.3151 1.0001 ATT M
2 -2.3116 0.95372 -2.3119 0.95295 ATT M
2 -2.313 0.97819 -2.3133 0.9774 ATT M
2 -2.3218 1.0157 -2.3221 1.0149 ATT M
2 -2.2639 1.0239 -2.2642 1.0231 ATT M
2 -2.2572 1.0158 -2.2576 1.015 ATT M
2 -2.3128 1.0166 -2.3132 1.0158 ATT M
2 -2.244 0.98911 -2.2444 0.98836 ATT M
2 -2.2426 1.0045 -2.2429 1.0037 ATT M
2 -2.2826 1.0658 -2.283 1.065 ATT M
2 -2.2459 1.0172 -2.2463 1.0164 ATT M
2 -2.2769 1.0534 -2.2773 1.0526 ATT M
2 -2.2651 0.98215 -2.2654 0.98139 ATT M
2 -2.5369 0.94164 -2.5372 0.94071 ATT M
2 -2.4956 0.93833 -2.4959 0.93744 ATT M
2 -2.4867 0.95034 -2.487 0.94944 ATT M
2 -2.4564 0.88175 -2.4567 0.88094 ATT M
2 -2.5307 0.91777 -2.531 0.91688 ATT M
2 -2.5031 0.94697 -2.5035 0.94607 ATT M
2 -2.4665 0.97106 -2.4668 0.97016 ATT M
2 -2.4921 0.88806 -2.4924 0.88722 ATT M
2 -2.4811 0.90836 -2.4815 0.90751 ATT M
2 -2.5126 0.9497 -2.513 0.94879 ATT M
2 -2.4896 0.95293 -2.4899 0.95203 ATT M
2 -2.523 0.92003 -2.5234 0.91914 ATT M
2 -2.468 0.85693 -2.4683 0.85614 ATT M
2 -2.5229 0.87967 -2.5232 0.87882 ATT M
2 -2.5345 0.88534 -2.5348 0.88448 ATT M
2 -2.5011 0.87902 -2.5014 0.87819 ATT M
2 -2.4805 0.93082 -2.4808 0.92995 ATT M
2 -2.4849 0.95136 -2.4853 0.95046 ATT M
2 -2.5375 0.91076 -2.5378 0.90986 ATT M
2 -2.5576 0.93233 -2.5579 0.9314 ATT M
2 -2.571 0.92688 -2.5713 0.92595 ATT M
2 -2.5744 0.91727 -2.5747 0.91634 ATT M
2 -2.5445 0.95223 -2.5449 0.95129 ATT M
2 -2.5312 0.89357 -2.5315 0.8927 ATT M
2 -1.7454 0.84225 -1.7456 0.84186 ATT M
2 . . 3.0182 0.89788 ATT M
2 . . 2.7653 0.9862 ATT M
2 0.086178 0.37723 0.08618 0.37723 ATT M
2 -3.2004 0.79383 -3.2007 0.79259 ATT M
2 -2.7542 0.89755 -2.7545 0.89651 ATT M
2 . . -2.6692 1.0026 ATT M
2 . . -2.6489 1.0172 ATT M
2 . . -2.6942 1.0325 ATT M
2 -2.5977 0.97816 -2.5981 0.97715 ATT M
2 -2.6234 1.0393 -2.6239 1.0382 ATT M
2 -2.5484 1.038 -2.5488 1.037 ATT M
2 -2.5877 0.95986 -2.5881 0.95888 ATT M
2 -2.591 0.97892 -2.5914 0.97792 ATT M
2 -2.5575 1.1044 -2.558 1.1033 ATT M
2 -2.6268 1.0368 -2.6272 1.0357 ATT M
2 -2.5425 1.0192 -2.5429 1.0182 ATT M
2 -2.5435 0.97138 -2.5438 0.97042 ATT M
2 -2.5431 0.99035 -2.5435 0.98938 ATT M
2 -2.523 1.021 -2.5234 1.02 ATT M
2 -2.5191 1.0357 -2.5195 1.0347 ATT M
2 -2.4978 0.99479 -2.4982 0.99384 ATT M
2 -2.5519 0.93123 -2.5523 0.93031 ATT M
2 -2.5288 0.95751 -2.5291 0.95658 ATT M
2 -2.5233 0.90128 -2.5236 0.90041 ATT M
2 -2.6159 1.028 -2.6164 1.027 ATT M
2 -2.5371 1.0192 -2.5375 1.0182 ATT M
2 -2.5864 0.98524 -2.5868 0.98424 ATT M
2 -2.5413 0.94032 -2.5416 0.93939 ATT M
2 -2.5175 0.95647 -2.5179 0.95555 ATT M
2 -2.587 0.98156 -2.5874 0.98056 ATT M
2 -2.5476 1.0002 -2.548 0.9992 ATT M
2 -2.5975 0.99075 -2.5979 0.98973 ATT M
2 -2.6303 1.0476 -2.6308 1.0465 ATT M
2 -2.4599 0.99541 -2.4603 0.9945 ATT M
2 -2.5497 0.94905 -2.55 0.94811 ATT M
2 -2.5488 1.0302 -2.5492 1.0292 ATT M
2 -2.9018 0.98963 -2.9023 0.98836 ATT M
2 . . 0.25629 0.74086 ATT M
2 . . 2.6059 0.91838 ATT M
2 . . 2.6334 0.99409 ATT M
2 . . 2.7339 0.9182 ATT M
2 . . 2.703 0.91411 ATT M
2 2.7373 1.0085 2.7377 1.0073 ATT M
2 2.7182 0.89783 2.7185 0.89682 ATT M
2 2.6884 0.88725 2.6887 0.88628 ATT M
2 2.6399 0.913 2.6402 0.91203 ATT M
2 2.7029 0.93723 2.7033 0.93618 ATT M
2 2.6438 0.92399 2.6442 0.923 ATT M
2 2.6138 0.91719 2.6142 0.91623 ATT M
2 2.6044 0.89628 2.6047 0.89535 ATT M
2 2.6102 1.248 2.6108 1.2467 ATT M
2 . . 2.5948 1.232 ATT M
2 . . 2.6051 1.2306 ATT M
2 . . 2.6037 1.1979 ATT M
2 2.5883 1.2694 2.5889 1.2682 ATT M
2 2.5821 1.2641 2.5827 1.2628 ATT M
2 2.5649 1.3628 2.5657 1.3614 ATT M
2 2.5474 1.3111 2.548 1.3098 ATT M
2 2.6007 1.2688 2.6013 1.2674 ATT M
2 2.5778 1.2845 2.5785 1.2832 ATT M
2 2.6504 1.2461 2.6511 1.2447 ATT M
2 2.6398 1.3169 2.6405 1.3155 ATT M
2 2.6128 1.2818 2.6135 1.2804 ATT M
2 2.5706 1.2934 2.5713 1.2921 ATT M
2 2.5485 1.2843 2.5491 1.2831 ATT M
2 2.6115 1.3462 2.6122 1.3448 ATT M
2 2.662 1.3019 2.6627 1.3005 ATT M
2 2.7016 1.2724 2.7022 1.2709 ATT M
2 2.6667 1.2854 2.6674 1.284 ATT M
2 2.6943 1.322 2.695 1.3206 ATT M
2 2.6974 1.337 2.6982 1.3355 ATT M
2 2.692 1.325 2.6927 1.3236 ATT M
2 2.6527 1.294 2.6534 1.2926 ATT M
2 2.6166 1.3709 2.6173 1.3694 ATT M
2 2.6199 1.3609 2.6207 1.3595 ATT M
2 2.8389 1.4255 2.8398 1.4237 ATT M
2 3.064 1.4948 3.065 1.4926 ATT M
2 . . 3.078 1.3896 ATT M
2 . . 3.0297 1.46 ATT M
2 2.9982 1.4696 2.9992 1.4676 ATT M
2 3.0644 1.4263 3.0654 1.4243 ATT M
2 3.078 1.5028 3.0791 1.5006 ATT M
2 3.0664 1.4327 3.0674 1.4306 ATT M
2 2.0556 1.5074 2.0564 1.5064 ATT M
2 . . -2.5278 1.0193 ATT M
2 . . -2.2764 1.0438 ATT M
2 . . -2.28 1.0174 ATT M
2 . . -2.2697 1.0467 ATT M
2 -2.3016 1.0543 -2.302 1.0534 ATT M
2 -2.269 0.92226 -2.2693 0.92154 ATT M
2 -2.2647 1.0105 -2.265 1.0097 ATT M
2 -2.2716 0.97491 -2.2719 0.97414 ATT M
2 -2.2876 1.0657 -2.288 1.0648 ATT M
2 -2.2959 0.98555 -2.2963 0.98476 ATT M
2 -2.3438 0.94006 -2.3441 0.93927 ATT M
2 -2.326 1.015 -2.3264 1.0142 ATT M
2 -2.268 0.94197 -2.2683 0.94123 ATT M
2 -2.2371 0.97664 -2.2374 0.97589 ATT M
2 -2.2848 1.0529 -2.2852 1.0521 ATT M
2 -2.2173 1.016 -2.2176 1.0152 ATT M
2 -2.5953 1.1744 -2.5959 1.1731 ATT M
2 . . -2.578 1.1265 ATT M
2 -2.5894 1.1302 -2.5899 1.129 ATT M
2 . . -2.5668 1.0914 ATT M
2 -2.5507 1.1087 -2.5512 1.1076 ATT M
2 -2.5853 1.1484 -2.5858 1.1473 ATT M
2 -2.6643 1.226 -2.665 1.2247 ATT M
2 -2.6566 1.1245 -2.6571 1.1233 ATT M
2 -2.6146 1.1364 -2.6151 1.1352 ATT M
2 -2.581 1.1515 -2.5815 1.1504 ATT M
2 -2.6241 1.1603 -2.6246 1.1591 ATT M
2 -2.6396 1.0794 -2.6401 1.0783 ATT M
2 -2.6602 1.1384 -2.6607 1.1371 ATT M
2 -2.6231 1.0757 -2.6235 1.0746 ATT M
2 -2.6132 1.1054 -2.6137 1.1042 ATT M
2 -2.6118 1.1229 -2.6123 1.1217 ATT M
2 -2.667 1.1139 -2.6675 1.1127 ATT M
2 -2.643 1.1226 -2.6435 1.1214 ATT M
2 -2.6414 1.0862 -2.6419 1.085 ATT M
2 -2.5633 1.0764 -2.5638 1.0754 ATT M
2 -2.6301 1.03 -2.6305 1.0289 ATT M
2 -2.5847 1.0823 -2.5852 1.0812 ATT M
2 -2.5786 1.1026 -2.579 1.1015 ATT M
2 -2.5061 1.3951 -2.5069 1.3937 ATT M
2 . . 0 0 ATT M
2 . . 0 0 ATT M
2 . . 0 0 ATT M
2 . . 0 0 ATT M
2 0 0 0 0 ATT M
2 0 0 0 0 ATT M
2 0 0 0 0 ATT M
2 0 0 0 0 ATT M
2 0 0 0 0 ATT M
2 0 0 0 0 ATT M
2 0 0 0 0 ATT M
2 0 0 0 0 ATT M
2 0 0 0 0 ATT M
2 0 0 0 0 ATT M
2 -2.5618 1.4482 -2.5626 1.4468 ATT M
2 . . -2.5047 1.4289 ATT M
2 . . 0 0 ATT M
2 -2.5497 1.3763 -2.5504 1.3749 ATT M
2 -2.4715 1.4274 -2.4723 1.4261 ATT M
2 -2.5295 1.5318 -2.5304 1.5303 ATT M
2 . . -2.56 1.436 ATT M
2 -2.548 1.5737 -2.549 1.5722 ATT M
2 -2.4777 1.4004 -2.4785 1.3991 ATT M
2 -2.4889 1.3699 -2.4897 1.3686 ATT M
2 -2.5228 1.4204 -2.5236 1.419 ATT M
2 0.0023708 0.31431 0.0023708 0.31431 ATT M
2 -2.5461 1.0727 -2.5466 1.0716 ATT M
2 -2.6084 1.0315 -2.6089 1.0305 ATT M
2 -2.7364 0.87314 -2.7367 0.87215 ATT M
2 -2.6795 0.83872 -2.6797 0.8378 ATT M
2 -2.6949 0.69807 -2.6951 0.69729 ATT M
2 . . -2.6637 0.67266 ATT M
2 -2.6546 0.67652 -2.6548 0.6758 ATT M
2 -2.6312 0.70099 -2.6314 0.70026 ATT M
2 -2.657 0.75089 -2.6573 0.75008 ATT M
2 -2.5695 0.79183 -2.5697 0.79104 ATT M
2 -2.6226 0.69617 -2.6228 0.69544 ATT M
2 -2.5905 0.76166 -2.5907 0.76089 ATT M
2 -2.6494 0.69035 -2.6495 0.68961 ATT M
2 -2.5685 0.70465 -2.5687 0.70394 ATT M
2 -2.6447 0.71631 -2.6449 0.71554 ATT M
2 -2.6227 0.68076 -2.6228 0.68005 ATT M
2 -2.6369 0.69585 -2.6371 0.69511 ATT M
2 -2.6357 0.79964 -2.6359 0.7988 ATT M
2 -2.636 0.76976 -2.6363 0.76895 ATT M
2 -2.7268 0.73282 -2.727 0.73199 ATT M
2 -2.7033 0.80287 -2.7036 0.80198 ATT M
2 -2.6947 0.77615 -2.695 0.77529 ATT M
2 -2.6839 0.77708 -2.6841 0.77622 ATT M
2 -2.69 0.79907 -2.6902 0.79819 ATT M
2 -2.636 0.77183 -2.6363 0.77101 ATT M
2 -2.6365 0.79306 -2.6367 0.79222 ATT M
2 -2.6766 0.76246 -2.6769 0.76163 ATT M
2 -2.669 0.81276 -2.6692 0.81188 ATT M
2 -2.6133 0.76485 -2.6136 0.76405 ATT M
2 -2.6834 0.80642 -2.6836 0.80553 ATT M
2 -2.6509 0.91085 -2.6512 0.90988 ATT M
2 -2.5979 0.82202 -2.5982 0.82118 ATT M
2 -2.6504 0.81414 -2.6507 0.81327 ATT M
2 -2.5588 0.88164 -2.5591 0.88076 ATT M
2 -2.709 0.92268 -2.7094 0.92165 ATT M
2 -2.6425 0.88367 -2.6428 0.88273 ATT M
2 -2.6563 0.84228 -2.6566 0.84138 ATT M
2 -2.6724 0.84593 -2.6727 0.84501 ATT M
2 -2.6147 0.88532 -2.615 0.88439 ATT M
2 -2.6542 0.86115 -2.6545 0.86022 ATT M
2 -2.6697 0.92338 -2.6701 0.92237 ATT M
2 -2.6564 0.93885 -2.6567 0.93784 ATT M
2 -2.6603 0.88521 -2.6606 0.88425 ATT M
2 -2.6529 0.882 -2.6533 0.88105 ATT M
2 -2.5798 0.87172 -2.5801 0.87084 ATT M
2 -2.6465 0.88976 -2.6468 0.88881 ATT M
2 -2.6495 0.93657 -2.6498 0.93557 ATT M
2 -2.5904 0.8809 -2.5907 0.88 ATT M
2 -2.587 0.85323 -2.5873 0.85236 ATT M
2 -2.6068 0.82114 -2.6071 0.82029 ATT M
2 -2.548 0.87054 -2.5483 0.86968 ATT M
2 -2.5303 0.9516 -2.5307 0.95068 ATT M
2 -2.5532 0.932 -2.5536 0.93108 ATT M
2 -2.6323 0.95924 -2.6327 0.95823 ATT M
2 -2.6137 0.92413 -2.6141 0.92317 ATT M
2 -2.6129 0.92655 -2.6133 0.92558 ATT M
2 -2.5759 1.0048 -2.5763 1.0038 ATT M
2 -2.579 0.98142 -2.5794 0.98043 ATT M
2 -2.5164 0.95396 -2.5167 0.95304 ATT M
2 -2.51 0.9962 -2.5104 0.99524 ATT M
2 -2.6445 1.0203 -2.6449 1.0192 ATT M
2 -2.578 1.0779 -2.5784 1.0768 ATT M
2 -2.502 1.0078 -2.5024 1.0068 ATT M
2 -2.53 1.0704 -2.5304 1.0694 ATT M
2 -2.5577 1.0181 -2.5581 1.0171 ATT M
2 -2.3756 0.9844 -2.376 0.98355 ATT M
2 1.5278 1.1171 1.5281 1.1167 ATT M
2 . . 2.156 1.1818 ATT M
2 . . 2.1258 1.2215 ATT M
2 . . 2.1726 1.226 ATT M
2 . . 2.1506 1.2354 ATT M
2 2.1855 1.2129 2.186 1.212 ATT M
2 2.1656 1.216 2.1661 1.2151 ATT M
2 2.1955 1.2458 2.1961 1.2449 ATT M
2 2.2229 1.2605 2.2234 1.2595 ATT M
2 2.1826 1.2287 2.1831 1.2278 ATT M
2 2.1877 1.3247 2.1883 1.3237 ATT M
2 2.193 1.1569 2.1934 1.1561 ATT M
2 2.7008 1.2828 2.7015 1.2814 ATT M
2 . . 2.584 1.2652 ATT M
2 . . 2.5106 1.2525 ATT M
2 . . 2.5757 1.2901 ATT M
2 2.6165 1.2424 2.6171 1.2411 ATT M
2 2.6257 1.2027 2.6263 1.2014 ATT M
2 2.5696 1.1642 2.5701 1.163 ATT M
2 2.5289 1.1865 2.5294 1.1853 ATT M
2 2.5539 1.2169 2.5544 1.2156 ATT M
2 2.5956 1.1968 2.5962 1.1956 ATT M
2 2.6212 1.1732 2.6217 1.172 ATT M
2 2.5956 1.1332 2.5961 1.1321 ATT M
2 2.5469 1.179 2.5475 1.1778 ATT M
2 2.5624 1.2218 2.563 1.2206 ATT M
2 2.6664 1.1379 2.6669 1.1366 ATT M
2 2.628 1.121 2.6285 1.1199 ATT M
2 2.6623 1.0808 2.6628 1.0796 ATT M
2 2.676 1.1116 2.6765 1.1104 ATT M
2 2.6555 1.08 2.6559 1.0789 ATT M
2 2.6574 1.1305 2.6579 1.1293 ATT M
2 2.6601 1.0723 2.6606 1.0712 ATT M
2 2.6645 1.1275 2.665 1.1262 ATT M
2 2.6684 1.0471 2.6688 1.0459 ATT M
2 2.6433 1.0451 2.6437 1.044 ATT M
2 2.6368 1.053 2.6372 1.0519 ATT M
2 2.6859 1.0188 2.6863 1.0177 ATT M
2 2.705 1.0253 2.7054 1.0241 ATT M
2 2.6549 1.0332 2.6553 1.0321 ATT M
2 2.7004 1.0486 2.7009 1.0474 ATT M
2 2.6762 0.96755 2.6765 0.9665 ATT M
2 2.5859 0.96162 2.5862 0.96064 ATT M
2 2.6342 0.98795 2.6346 0.98691 ATT M
2 2.6013 0.98757 2.6017 0.98655 ATT M
2 2.6531 1.0611 2.6535 1.06 ATT M
2 2.5952 1.0616 2.5956 1.0605 ATT M
2 2.6455 1.0279 2.6459 1.0268 ATT M
2 0.63531 0.92187 0.63539 0.92181 ATT M
2 . . -2.5576 0.71771 ATT M
2 . . -2.2729 0.68721 ATT M
2 . . -2.361 0.7496 ATT M
2 . . -2.2836 0.7488 ATT M
2 -2.3365 0.76555 -2.3367 0.76491 ATT M
2 -2.3143 0.70969 -2.3145 0.70912 ATT M
2 -2.2813 0.67681 -2.2815 0.67628 ATT M
2 -2.2841 0.73587 -2.2843 0.73528 ATT M
2 -2.3314 0.75139 -2.3316 0.75077 ATT M
2 -2.3159 0.66195 -2.3161 0.66141 ATT M
2 -2.315 0.73371 -2.3151 0.73311 ATT M
2 -2.3239 0.71486 -2.3241 0.71427 ATT M
2 -2.4092 0.72812 -2.4094 0.72748 ATT M
2 -2.3382 0.75647 -2.3384 0.75584 ATT M
2 -2.3865 0.75226 -2.3867 0.75161 ATT M
2 -2.3062 0.70167 -2.3063 0.7011 ATT M
2 -2.3906 0.79199 -2.3909 0.7913 ATT M
2 -2.3672 0.76614 -2.3674 0.76549 ATT M
2 -1.0763 0.69144 -1.0764 0.69131 ATT M
2 . . 2.6205 1.1174 ATT M
2 . . 2.6209 1.1265 ATT M
2 . . 2.6215 1.1917 ATT M
2 . . 2.5991 1.1414 ATT M
2 2.6389 1.1368 2.6394 1.1356 ATT M
2 2.6152 1.1918 2.6157 1.1906 ATT M
2 2.615 1.1802 2.6155 1.1789 ATT M
2 2.5954 1.2127 2.596 1.2114 ATT M
2 2.5618 1.1593 2.5623 1.1582 ATT M
2 2.554 1.1624 2.5546 1.1613 ATT M
2 2.6017 1.2402 2.6023 1.2389 ATT M
2 2.6136 1.1232 2.6141 1.122 ATT M
2 2.6003 1.1661 2.6008 1.1649 ATT M
2 2.678 1.1629 2.6786 1.1616 ATT M
2 2.6392 1.1923 2.6398 1.1911 ATT M
2 2.6461 1.1927 2.6467 1.1914 ATT M
2 -0.77597 0.67898 -0.77602 0.67892 ATT M
2 -2.5549 1.3575 -2.5556 1.3561 ATT M
2 -2.5365 1.2987 -2.5371 1.2974 ATT M
2 -2.5011 1.3361 -2.5017 1.3349 ATT M
2 -2.5518 1.3503 -2.5525 1.349 ATT M
2 -2.5249 1.3689 -2.5256 1.3675 ATT M
2 -2.5336 1.3118 -2.5343 1.3105 ATT M
2 -2.5301 1.3817 -2.5309 1.3804 ATT M
2 -2.4862 1.3853 -2.487 1.384 ATT M
2 -2.5149 1.3717 -2.5156 1.3704 ATT M
2 -2.4475 1.3219 -2.4482 1.3207 ATT M
2 -2.4352 1.4113 -2.4359 1.41 ATT M
2 -2.5567 1.4043 -2.5574 1.4029 ATT M
2 0.8856 1.3004 0.88583 1.3002 ATT M
2 . . 2.9892 1.3149 ATT M
2 . . 2.9464 1.2298 ATT M
2 . . 2.9053 1.3337 ATT M
2 . . 2.8817 1.2852 ATT M
2 2.9491 1.3304 2.9499 1.3287 ATT M
2 2.891 1.338 2.8918 1.3363 ATT M
2 2.9242 1.3707 2.925 1.3689 ATT M
2 2.9604 1.3636 2.9612 1.3617 ATT M
2 2.8698 1.3255 2.8706 1.3239 ATT M
2 2.8737 1.3842 2.8745 1.3825 ATT M
2 2.8946 1.3025 2.8954 1.3008 ATT M
2 2.8416 1.342 2.8424 1.3404 ATT M
2 2.8655 1.3493 2.8663 1.3476 ATT M
2 2.9158 1.3723 2.9166 1.3705 ATT M
2 2.7908 1.3743 2.7916 1.3727 ATT M
2 2.7512 1.5388 2.7522 1.537 ATT M
2 2.7162 1.673 2.7174 1.6712 ATT M
2 . . 2.658 1.6548 ATT M
2 2.7257 1.66 2.7269 1.6581 ATT M
2 2.7783 1.6723 2.7795 1.6703 ATT M
2 2.7494 1.6787 2.7506 1.6767 ATT M
2 2.7078 1.5763 2.7089 1.5745 ATT M
2 2.7382 1.6553 2.7393 1.6534 ATT M
2 2.7372 1.5811 2.7382 1.5793 ATT M
2 2.7439 1.5814 2.7449 1.5796 ATT M
2 2.7404 1.6095 2.7415 1.6076 ATT M
2 2.778 1.6117 2.7791 1.6098 ATT M
2 2.7521 1.4827 2.753 1.481 ATT M
2 2.7839 1.5463 2.7849 1.5445 ATT M
2 2.7375 1.5215 2.7385 1.5198 ATT M
2 1.6065 1.4645 1.607 1.464 ATT M
2 . . -1.9396 1.4753 ATT M
2 . . -2.5459 1.305 ATT M
2 . . -2.5468 1.271 ATT M
2 . . -2.5498 1.2344 ATT M
2 . . -2.5376 1.2582 ATT M
2 -2.5914 1.2416 -2.592 1.2404 ATT M
2 -2.5325 1.2454 -2.5331 1.2442 ATT M
2 -2.5834 1.2394 -2.584 1.2381 ATT M
2 -2.5818 1.1864 -2.5824 1.1852 ATT M
2 -2.6259 1.2305 -2.6265 1.2292 ATT M
2 -2.5317 1.2253 -2.5323 1.2241 ATT M
2 -2.5433 1.2191 -2.5439 1.2179 ATT M
2 -2.5871 1.1716 -2.5876 1.1704 ATT M
2 -2.527 1.1511 -2.5275 1.15 ATT M
2 -2.6063 1.1744 -2.6068 1.1732 ATT M
2 -2.546 1.1349 -2.5465 1.1338 ATT M
2 -2.5491 1.1751 -2.5497 1.174 ATT M
2 -2.529 1.1226 -2.5295 1.1215 ATT M
2 -2.5107 1.1223 -2.5112 1.1212 ATT M
2 -2.5572 1.1979 -2.5578 1.1967 ATT M
2 -2.5986 1.2437 -2.5992 1.2424 ATT M
2 -2.6104 1.2645 -2.611 1.2631 ATT M
2 -2.5637 1.1969 -2.5643 1.1957 ATT M
2 -2.563 1.1978 -2.5636 1.1966 ATT M
2 -2.5374 1.1551 -2.5379 1.1539 ATT M
2 -2.2174 1.0892 -2.2178 1.0884 ATT M
2 . . 1.2171 1.331 ATT M
2 . . 2.3132 1.3933 ATT M
2 . . 2.4476 1.3301 ATT M
2 . . 2.4746 1.388 ATT M
2 . . 2.5241 1.3645 ATT M
2 2.498 1.36 2.4987 1.3587 ATT M
2 2.5334 1.3753 2.5342 1.3739 ATT M
2 2.5464 1.3979 2.5472 1.3965 ATT M
2 2.5132 1.3953 2.514 1.394 ATT M
2 2.571 1.4097 2.5718 1.4082 ATT M
2 2.6322 1.3656 2.633 1.3641 ATT M
2 2.6666 1.3703 2.6674 1.3688 ATT M
2 1.1307 1.1139 1.1309 1.1137 ATT M
2 . . 1.2723 1.023 ATT M
2 . . 1.2124 1.0774 ATT M
2 . . 1.2762 1.0656 ATT M
2 1.2712 0.95784 1.2714 0.95761 ATT M
2 1.2263 0.96907 1.2264 0.96885 ATT M
2 1.2764 0.90729 1.2766 0.90707 ATT M
2 1.3117 0.94172 1.3119 0.94147 ATT M
2 1.3383 0.93919 1.3385 0.93894 ATT M
2 1.3213 0.9236 1.3214 0.92336 ATT M
2 1.3116 0.90024 1.3117 0.90001 ATT M
2 1.3643 0.83605 1.3645 0.83582 ATT M
2 1.2849 0.95207 1.2851 0.95183 ATT M
2 -3.1057 0.92837 -3.1061 0.927 ATT M
2 . . -3.1093 0.82988 ATT M
2 . . -2.9902 0.87628 ATT M
2 . . -3.0459 0.8306 ATT M
2 -3.0019 0.86191 -3.0022 0.86072 ATT M
2 -2.9822 0.81044 -2.9825 0.80935 ATT M
2 -2.9693 0.81026 -2.9696 0.80918 ATT M
2 -2.9758 0.82786 -2.9761 0.82674 ATT M
2 -2.9627 0.81261 -2.963 0.81152 ATT M
2 -3.0156 0.8013 -3.0159 0.80019 ATT M
2 -2.9516 0.76898 -2.9519 0.76796 ATT M
2 -2.2228 0.81865 -2.223 0.81803 ATT M
2 . . -1.0072 1.0376 ATT M
2 . . -0.94453 1.046 ATT M
2 . . -0.92099 1.1371 ATT M
2 . . -0.91006 1.0149 ATT M
2 -0.88738 1.0961 -0.88755 1.096 ATT M
2 -0.88791 1.031 -0.88806 1.0309 ATT M
2 -0.91927 0.97449 -0.9194 0.97436 ATT M
2 -0.95737 0.98019 -0.95751 0.98005 ATT M
2 -0.93811 1.0735 -0.93827 1.0733 ATT M
2 -0.88108 1.0244 -0.88122 1.0243 ATT M
2 -0.92595 1.0306 -0.9261 1.0305 ATT M
2 -0.93015 1.0485 -0.93031 1.0484 ATT M
2 -0.95187 1.0555 -0.95203 1.0554 ATT M
2 -0.9767 1.0431 -0.97687 1.043 ATT M
2 -0.89084 1.0518 -0.89099 1.0517 ATT M
2 -2.6932 1.0127 -2.6936 1.0116 ATT M
2 . . -3.6257 0.90501 ATT M
2 . . -3.5948 0.91435 ATT M
2 . . -3.6338 0.88768 ATT M
2 . . -3.5746 0.98852 ATT M
2 0 0 0 0 ATT M
2 . . 0 0 ATT M
2 . . 0 0 ATT M
2 . . 0 0 ATT M
2 0 0 0 0 ATT M
2 0 0 0 0 ATT M
2 -3.6944 1.1928 -3.6952 1.1903 ATT M
2 . . -3.7282 1.0715 ATT M
2 . . -3.6756 1.2253 ATT M
2 . . -3.7508 1.1699 ATT M
2 -3.6891 1.1125 -3.6898 1.1102 ATT M
2 -3.7403 1.1166 -3.741 1.1142 ATT M
2 -3.7626 1.1175 -3.7633 1.1151 ATT M
2 -3.7739 1.105 -3.7746 1.1026 ATT M
2 -3.7538 1.1166 -3.7545 1.1142 ATT M
2 -3.8319 1.1189 -3.8326 1.1164 ATT M
2 -3.756 1.1256 -3.7568 1.1232 ATT M
2 -2.4052 0.93042 -2.4056 0.9296 ATT M
2 . . -2.2278 0.94208 ATT M
2 . . -2.2137 0.95624 ATT M
2 . . -2.3193 0.88434 ATT M
2 -2.1995 0.91502 -2.1998 0.91434 ATT M
2 0.35947 0.66842 0.35949 0.6684 ATT M
2 -2.0639 1.1928 -2.0643 1.192 ATT M
2 -2.064 1.1617 -2.0644 1.1609 ATT M
2 -2.0621 1.2154 -2.0625 1.2146 ATT M
2 -2.2946 1.0677 -2.295 1.0669 ATT M
2 -2.4275 1.0883 -2.428 1.0874 ATT M
2 . . -2.4596 1.1385 ATT M
2 . . -2.3886 1.1215 ATT M
2 -2.4293 1.1249 -2.4298 1.1239 ATT M
2 -2.4239 1.1241 -2.4243 1.1231 ATT M
2 -2.4394 1.1293 -2.4399 1.1283 ATT M
2 -2.3818 1.1977 -2.3823 1.1966 ATT M
2 -2.4024 1.1192 -2.4029 1.1182 ATT M
2 -2.4063 1.2353 -2.4068 1.2342 ATT M
2 -2.3851 1.1092 -2.3855 1.1083 ATT M
2 -2.386 1.1354 -2.3864 1.1344 ATT M
2 -2.3894 1.1011 -2.3898 1.1001 ATT M
2 -2.4271 1.1109 -2.4276 1.1099 ATT M
2 -2.3672 1.192 -2.3677 1.1909 ATT M
2 -2.3635 1.1323 -2.3639 1.1313 ATT M
2 -2.3729 1.1496 -2.3734 1.1487 ATT M
2 -2.351 1.0856 -2.3515 1.0847 ATT M
2 -2.3925 1.1611 -2.393 1.1601 ATT M
2 -2.3843 1.092 -2.3847 1.0911 ATT M
2 -2.3211 1.0801 -2.3215 1.0792 ATT M
2 -2.3961 1.1116 -2.3966 1.1106 ATT M
2 -2.736 1.0858 -2.7365 1.0845 ATT M
2 . . -2.7405 1.0302 ATT M
2 . . -2.7773 0.99607 ATT M
2 . . -2.8286 0.99237 ATT M
2 -2.816 1.0872 -2.8165 1.0859 ATT M
2 -2.8251 1.0355 -2.8255 1.0342 ATT M
2 -2.7913 1.0975 -2.7918 1.0962 ATT M
2 -2.7785 0.94818 -2.7788 0.94706 ATT M
2 -2.7993 1.041 -2.7998 1.0397 ATT M
2 -2.8143 1.0169 -2.8147 1.0157 ATT M
2 -2.7301 1.0262 -2.7306 1.025 ATT M
2 -3.1996 0.94951 -3.2 0.94803 ATT M
2 . . 0 0 ATT M
2 . . 3.2111 1.1797 ATT M
2 . . 3.208 1.1835 ATT M
2 . . 3.2166 1.1715 ATT M
2 . . 3.2056 1.1723 ATT M
2 3.277 1.2658 3.2778 1.2637 ATT M
2 3.2457 1.126 3.2463 1.1242 ATT M
2 3.2191 1.1382 3.2197 1.1364 ATT M
2 3.2425 1.1095 3.2431 1.1077 ATT M
2 3.3178 1.0371 3.3184 1.0353 ATT M
2 3.2809 1.0694 3.2814 1.0677 ATT M
2 3.2155 1.1089 3.2161 1.1072 ATT M
2 3.2746 1.041 3.2751 1.0393 ATT M
2 3.2667 1.0728 3.2673 1.0711 ATT M
2 3.3236 0.9493 3.3241 0.9477 ATT M
2 3.3095 0.97752 3.3099 0.97589 ATT M
2 3.2703 0.99992 3.2708 0.99829 ATT M
2 3.3285 0.92195 3.3289 0.92039 ATT M
2 3.3101 0.89582 3.3105 0.89432 ATT M
2 3.3072 0.87788 3.3075 0.87642 ATT M
2 3.3355 1.0681 3.3361 1.0663 ATT M
2 3.3446 0.97371 3.3451 0.97205 ATT M
2 3.3606 0.93576 3.3611 0.93415 ATT M
2 3.3426 0.98064 3.3431 0.97897 ATT M
2 3.3434 0.94809 3.3439 0.94648 ATT M
2 3.4221 0.9374 3.4226 0.93573 ATT M
2 3.3437 0.85122 3.344 0.84977 ATT M
2 3.383 0.9736 3.3835 0.97191 ATT M
2 3.3994 0.94833 3.3998 0.94666 ATT M
2 2.8891 0.8006 2.8894 0.79958 ATT M
2 . . -2.2347 0.88816 ATT M
2 . . -2.2586 0.87069 ATT M
2 . . -2.1927 0.83988 ATT M
2 . . -2.1475 0.86251 ATT M
2 -2.1468 0.97018 -2.1471 0.9695 ATT M
2 -2.204 0.83886 -2.2042 0.83824 ATT M
2 -2.2371 0.78997 -2.2373 0.78936 ATT M
2 -2.1937 0.86156 -2.1939 0.86092 ATT M
2 -2.2223 0.8204 -2.2226 0.81978 ATT M
2 -2.1697 0.91318 -2.17 0.91253 ATT M
2 -2.1522 0.92197 -2.1524 0.92132 ATT M
2 -2.1982 0.89462 -2.1984 0.89396 ATT M
2 -2.1745 0.89188 -2.1748 0.89124 ATT M
2 -2.2 0.91293 -2.2002 0.91226 ATT M
2 -2.1654 0.8832 -2.1657 0.88257 ATT M
2 -2.1397 0.92099 -2.1399 0.92035 ATT M
2 -2.1669 0.8518 -2.1672 0.85119 ATT M
[truncated: 28,939,104 more chars]
